# Supplementary material for: A clade of receptor-like cytoplasmic kinases and 14-3-3 proteins coordinate inositol hexaphosphate accumulation
Source: Nat Commun. 2024 Jun 14;15:5107. doi: 10.1038/s41467-024-49102-6 (PMC11178898; doi:10.1038/s41467-024-49102-6)
Supplement: Supplementary file 4 — Supplementary Dataset 1 [file 41467_2024_49102_MOESM4_ESM.xlsx]

## Sheet: Sheet1
The candidate interacting proteins of IPCK1 from yeast membrane library
No.	Gene ID
1	AT4G14600
2	AT1G16460
3	AT3G12120
4	AT5G45420
5	ATMG00020
6	AT1G07940
7	AT2G31280
8	AT1G52360
9	AT2G31040
10	AT4G34260
11	AT2G20920
12	AT4G08590
13	AT5G46110
14	AT5G38420
15	AT3G61580
16	AT4G30950
17	AT5G46110
18	AT5G38430
19	AT1G22570
20	AT3G20865
21	AT3G51820
22	AT5G45420
23	AT3G15850
24	AT1G79040
25	AT3G09200
26	AT4G35100
27	AT5G38430
28	AT1G16240
29	AT5G46110
30	AT5G48440
31	AT2G14550
32	AT3G12120
33	AT4G30950
34	AT5G38430
35	AT2G35765
36	ATCG00530
37	AT4G34100
38	AT1G79040
39	AT3G53420
40	AT3G61430
41	AT3G09200
42	AT2G06520
43	AT5G45420
44	AT3G06150
45	AT5G10360
46	AT1G72390
47	AT1G14350
48	AT3G52850
49	AT3G09200
50	AT4G27860
51	AT3G09200
52	AT5G38430
53	AT2G39990
54	AT5G45420
55	ATCG00720
56	AT2G29995
57	AT5G38430
58	AT5G60390
59	AT5G24105
60	AT5G48440
61	AT1G27770
62	ATCG00140
63	AT5G45880
64	AT4G23630
65	AT4G30580
66	AT5G07370(IPK2α)
67	AT5G01370
68	AT1G16240
69	AT5G61760(IPK2β)
70	AT1G22750
71	AT1G01800
72	AT5G46110
73	AT2G14550
74	AT5G38430
75	AT3G28270
76	AT5G60160
77	AT4G17520
78	AT1G26650
79	AT1G13560
80	AT1G13820
81	AT4G30950
82	AT2G07671
83	ATMG00020
84	AT1G35780
85	AT5G11740
86	AT1G52870
87	AT4G26550
88	AT5G42810(IPK1)
89	AT5G06290
90	AT1G80530
91	AT4G23660
92	AT3G09200
93	AT5G47560
