# Supplementary material for: A clade of receptor-like cytoplasmic kinases and 14-3-3 proteins coordinate inositol hexaphosphate accumulation
Source: Nat Commun. 2024 Jun 14;15:5107. doi: 10.1038/s41467-024-49102-6 (PMC11178898; doi:10.1038/s41467-024-49102-6)
Supplement: Supplementary file 5 — Supplementary Dataset 2 [file 41467_2024_49102_MOESM5_ESM.xlsx]

## Sheet: Sheet1
Immunoprecipitation mass spectrometry (IP-MS) analysis resutls
Wild-type (anti-flag)								35S::IPCK1-flag(anti-flag)
No.	Protein ID	Reference	PepCount		Protein ID	Peptide sequence		No.	Protein ID	Reference	PepCount		Protein ID	Peptide sequence
$1-1	A0A5S9XDH6	tr|A0A5S9XDH6|A0A5S9XDH6_ARATH Uncharacterized protein OS=Arabidopsis thaliana OX=3702 GN=C24_LOCUS12641 PE=4 SV=1	19		A1A6M1	K.TWQASLGVR.E		$1-1	Q9FKW6	sp|Q9FKW6|FNRL1_ARATH Ferredoxin--NADP reductase, leaf isozyme 1, chloroplastic OS=Arabidopsis thaliana OX=3702 GN=LFNR1 PE=1 SV=1	46		Q9FKW6	R.SEQWNVEVY.-
$5-3	A1A6M1	sp|A1A6M1|PTAC5_ARATH Protein disulfide isomerase PTAC5, chloroplastic OS=Arabidopsis thaliana OX=3702 GN=PTAC5 PE=1 SV=1	17		A1A6M1	K.VGSEGDDVQALQEALLK.L		$1-2	A0A178UAK1	tr|A0A178UAK1|A0A178UAK1_ARATH Ferredoxin--NADP reductase, chloroplastic OS=Arabidopsis thaliana OX=3702 GN=AXX17_At5g66120 PE=3 SV=1	46		Q9FKW6	R.MAEYAEELWELLK.K
$5-2	A0A1P8B4I3	tr|A0A1P8B4I3|A0A1P8B4I3_ARATH Plastid transcriptionally active 5 OS=Arabidopsis thaliana OX=3702 GN=PTAC5 PE=1 SV=1	17		A1A6M1	K.VGSEGDDVQALQEALLK.L		$1-3	A0A654GFN6	tr|A0A654GFN6|A0A654GFN6_ARATH Ferredoxin--NADP reductase, chloroplastic OS=Arabidopsis thaliana OX=3702 GN=AN1_LOCUS26952 PE=3 SV=1	46		Q9FKW6	R.MAEYAEELWELLK.K
$5-1	A0A178V1Z9	tr|A0A178V1Z9|A0A178V1Z9_ARATH PTAC5 OS=Arabidopsis thaliana OX=3702 GN=AXX17_At4g15600 PE=4 SV=1	17		A1A6M1	R.EDGVM#TAELLQR.L		$3-1	A0A178VJ02	tr|A0A178VJ02|A0A178VJ02_ARATH Ribosomal protein OS=Arabidopsis thaliana OX=3702 GN=AXX17_At3g57760 PE=3 SV=1	31		Q9FKW6	R.M#AEYAEELWELLK.K
$3-5	A8MS37	tr|A8MS37|A8MS37_ARATH (S)-2-hydroxy-acid oxidase OS=Arabidopsis thaliana OX=3702 GN=GOX1 PE=1 SV=1	16		A1A6M1	R.EDGVMTAELLQR.L		$3-2	A0A654FKC9	tr|A0A654FKC9|A0A654FKC9_ARATH Uncharacterized protein OS=Arabidopsis thaliana OX=3702 GN=AN1_LOCUS16741 PE=4 SV=1	31		Q9FKW6	R.M#AEYAEELWELLK.K
$3-4	A0A178VGT8	tr|A0A178VGT8|A0A178VGT8_ARATH (S)-2-hydroxy-acid oxidase OS=Arabidopsis thaliana OX=3702 GN=AXX17_At3g15030 PE=3 SV=1	16		A1A6M1	R.EDGVMTAELLQR.L		$3-3	Q9LY66	sp|Q9LY66|RK1_ARATH 50S Ribosomal protein L1, chloroplastic OS=Arabidopsis thaliana OX=3702 GN=RPL1 PE=1 SV=1	31		Q9FKW6	R.LYSIASSAIGDFGDSK.T
$3-3	A0A654FH32	tr|A0A654FH32|A0A654FH32_ARATH FMN_dh domain-containing protein OS=Arabidopsis thaliana OX=3702 GN=AN1_LOCUS12810 PE=4 SV=1	16		A1A6M1	R.ERESLLQEISDLQLR.I		$2-1	A0A654FYD3	tr|A0A654FYD3|A0A654FYD3_ARATH Uncharacterized protein OS=Arabidopsis thaliana OX=3702 GN=AN1_LOCUS21233 PE=4 SV=1	29		Q9FKW6	R.LYSIASSAIGDFGDSK.T
$3-2	Q9LRR9	sp|Q9LRR9|GLO1_ARATH (S)-2-hydroxy-acid oxidase GLO1 OS=Arabidopsis thaliana OX=3702 GN=GLO1 PE=1 SV=1	16		A1A6M1	R.ESLLQEISDLQLR.I		$2-2	Q8RWN5	sp|Q8RWN5|RZ1C_ARATH Glycine-rich RNA-binding protein RZ1C OS=Arabidopsis thaliana OX=3702 GN=RZ1C PE=1 SV=1	29		Q9FKW6	R.LYSIASSAIGDFGDSK.T
$3-1	B3H4B8	tr|B3H4B8|B3H4B8_ARATH (S)-2-hydroxy-acid oxidase OS=Arabidopsis thaliana OX=3702 GN=GOX1 PE=1 SV=1	16		A1A6M1	R.ESLLQEISDLQLR.I		$5-1	P19366	sp|P19366|ATPB_ARATH ATP synthase subunit beta, chloroplastic OS=Arabidopsis thaliana OX=3702 GN=atpB PE=1 SV=2	29		Q9FKW6	R.LVYTNDGGEIVK.G
$2-2	Q8RWN5	sp|Q8RWN5|RZ1C_ARATH Glycine-rich RNA-binding protein RZ1C OS=Arabidopsis thaliana OX=3702 GN=RZ1C PE=1 SV=1	16		A1A6M1	R.EVDVTQNR.V		$5-2	A0A1B1W4V2	tr|A0A1B1W4V2|A0A1B1W4V2_ARATH ATP synthase subunit beta, chloroplastic OS=Arabidopsis thaliana OX=3702 GN=atpB PE=3 SV=1	29		Q9FKW6	R.LDFAVSR.E
$2-1	A0A654FYD3	tr|A0A654FYD3|A0A654FYD3_ARATH Uncharacterized protein OS=Arabidopsis thaliana OX=3702 GN=AN1_LOCUS21233 PE=4 SV=1	16		A1A6M1	R.IQSLESR.N ! K.IQSLESR.N		$11-1	F4KDZ4	tr|F4KDZ4|F4KDZ4_ARATH Malate dehydrogenase OS=Arabidopsis thaliana OX=3702 GN=PMDH2 PE=1 SV=1	28		Q9FKW6	R.EGQSIGVIPEGIDK.N
$7-3	A0A1P8APR6	tr|A0A1P8APR6|A0A1P8APR6_ARATH Glyceraldehyde-3-phosphate dehydrogenase OS=Arabidopsis thaliana OX=3702 GN=GAPA-2 PE=1 SV=1	15		A1A6M1	R.ISESGLSATPM#VLESTR.E		$11-2	Q9ZP05	sp|Q9ZP05|MDHX2_ARATH Malate dehydrogenase 2, peroxisomal OS=Arabidopsis thaliana OX=3702 GN=PMDH2 PE=1 SV=1	28		Q9FKW6	R.EGQSIGVIPEGIDK.N
$7-2	A0A178WA64	tr|A0A178WA64|A0A178WA64_ARATH Glyceraldehyde-3-phosphate dehydrogenase OS=Arabidopsis thaliana OX=3702 GN=AXX17_At1g13340 PE=3 SV=1	15		A1A6M1	R.ISESGLSATPM#VLESTR.E		$11-3	A0A178UMW0	tr|A0A178UMW0|A0A178UMW0_ARATH Malate dehydrogenase OS=Arabidopsis thaliana OX=3702 GN=AXX17_At5g09190 PE=3 SV=1	28		Q9FKW6	K.RSEQWNVEVY.-
$7-1	Q9LPW0	sp|Q9LPW0|G3PA2_ARATH Glyceraldehyde-3-phosphate dehydrogenase GAPA2, chloroplastic OS=Arabidopsis thaliana OX=3702 GN=GAPA2 PE=2 SV=1	15		A1A6M1	R.VFLLGENR.W		$31-1	F6M3L4	tr|F6M3L4|F6M3L4_ARATH Pyridoxine biosynthesis protein OS=Arabidopsis thaliana OX=3702 GN=PDX1.3 PE=2 SV=1	28		Q9FKW6	K.RLVYTNDGGEIVK.G
$6-2	A0A178USQ7	tr|A0A178USQ7|A0A178USQ7_ARATH ATPC1 OS=Arabidopsis thaliana OX=3702 GN=AXX17_At4g05690 PE=3 SV=1	15		A1A6M1	R.VIIAEEK.V		$31-2	Q8L940	sp|Q8L940|PDX13_ARATH Pyridoxal 5'-phosphate synthase subunit PDX1.3 OS=Arabidopsis thaliana OX=3702 GN=PDX13 PE=1 SV=2	28		Q9FKW6	K.RLVYTNDGGEIVK.G
$6-1	Q01908	sp|Q01908|ATPG1_ARATH ATP synthase gamma chain 1, chloroplastic OS=Arabidopsis thaliana OX=3702 GN=ATPC1 PE=1 SV=1	15		A1A6M1	R.VSEPVK.K		$31-3	A0A384KHQ3	tr|A0A384KHQ3|A0A384KHQ3_ARATH RSR4 OS=Arabidopsis thaliana OX=3702 GN=AXX17_At5g00450 PE=3 SV=1	28		Q9FKW6	K.QEEGIVVNK.F
$4-2	A0A178VBY9	tr|A0A178VBY9|A0A178VBY9_ARATH (S)-2-hydroxy-acid oxidase OS=Arabidopsis thaliana OX=3702 GN=AXX17_At3g15020 PE=3 SV=1	15		A1A6M1	R.VSEPVKK.I		$6-1	Q8W493	sp|Q8W493|FNRL2_ARATH Ferredoxin--NADP reductase, leaf isozyme 2, chloroplastic OS=Arabidopsis thaliana OX=3702 GN=LFNR2 PE=1 SV=1	28		Q9FKW6	K.NPYTGR.C
$4-1	Q9LRS0	sp|Q9LRS0|GLO2_ARATH (S)-2-hydroxy-acid oxidase GLO2 OS=Arabidopsis thaliana OX=3702 GN=GLO2 PE=1 SV=1	15		Q9LRR9	K.GVLTGEDAR.I		$6-2	A0A178WE91	tr|A0A178WE91|A0A178WE91_ARATH Ferredoxin--NADP reductase, chloroplastic OS=Arabidopsis thaliana OX=3702 GN=AXX17_At1g21000 PE=3 SV=1	28		Q9FKW6	K.NPDNFR.L
$9-2	P25856	sp|P25856|G3PA1_ARATH Glyceraldehyde-3-phosphate dehydrogenase GAPA1, chloroplastic OS=Arabidopsis thaliana OX=3702 GN=GAPA1 PE=1 SV=3	14		Q9LRR9	K.IDMTTTVLGFK.I		$7-1	Q944K7	tr|Q944K7|Q944K7_ARATH AT3g44310/T10D17_100 OS=Arabidopsis thaliana OX=3702 PE=2 SV=1	28		Q9FKW6	K.MFFEEHEDYK.F
$9-1	A0A178VLF6	tr|A0A178VLF6|A0A178VLF6_ARATH Glyceraldehyde-3-phosphate dehydrogenase OS=Arabidopsis thaliana OX=3702 GN=AXX17_At3g28980 PE=3 SV=1	14		Q9LRR9	K.LPILVK.G		$7-2	P32961	sp|P32961|NRL1_ARATH Nitrilase 1 OS=Arabidopsis thaliana OX=3702 GN=NIT1 PE=1 SV=2,AT3g44310	28		Q9FKW6	K.KQEEGIVVNK.F
$8-2	P19366	sp|P19366|ATPB_ARATH ATP synthase subunit beta, chloroplastic OS=Arabidopsis thaliana OX=3702 GN=atpB PE=1 SV=2	14		Q9LRR9	K.LPILVK.G		$7-3	C0SVD5	tr|C0SVD5|C0SVD5_ARATH Uncharacterized protein AT3g44310 (Fragment) OS=Arabidopsis thaliana OX=3702 GN=AT3g44310 PE=2 SV=1	28		Q9FKW6	K.KQEEGIVVNK.F
$8-1	A0A1B1W4V2	tr|A0A1B1W4V2|A0A1B1W4V2_ARATH ATP synthase subunit beta, chloroplastic OS=Arabidopsis thaliana OX=3702 GN=atpB PE=3 SV=1	14		Q9LRR9	K.M#AHPDGEYATAR.A		$7-4	A0A384KJ08	tr|A0A384KJ08|A0A384KJ08_ARATH NITI OS=Arabidopsis thaliana OX=3702 GN=AXX17_At3g37910 PE=3 SV=1	28		Q9FKW6	K.ITGPVGK.E ! K.LTGPVGK.E
$12-5	P10896	sp|P10896|RCA_ARATH Ribulose bisphosphate carboxylase/oxygenase activase, chloroplastic OS=Arabidopsis thaliana OX=3702 GN=RCA PE=1 SV=2	12		Q9LRR9	K.MAHPDGEYATAR.A		$9-1	A0A5S9X620	tr|A0A5S9X620|A0A5S9X620_ARATH ATPase_AAA_core domain-containing protein OS=Arabidopsis thaliana OX=3702 GN=AN1_LOCUS10440 PE=4 SV=1	24		Q9FKW6	K.ITGPVGK.E ! K.LTGPVGK.E
$12-4	A0A178VW63	tr|A0A178VW63|A0A178VW63_ARATH RCA OS=Arabidopsis thaliana OX=3702 GN=At2g39730 PE=4 SV=1	12		Q9LRR9	K.VLQMLR.D		$9-2	P10896	sp|P10896|RCA_ARATH Ribulose bisphosphate carboxylase/oxygenase activase, chloroplastic OS=Arabidopsis thaliana OX=3702 GN=RCA PE=1 SV=2	24		Q9FKW6	K.ITGPVGK.E ! K.LTGPVGK.E
$12-3	F4IVZ7	tr|F4IVZ7|F4IVZ7_ARATH Rubisco activase OS=Arabidopsis thaliana OX=3702 GN=RCA PE=1 SV=1	12		Q9LRR9	R.FTLPPNLTLK.N		$10-1	A0A5S9XG23	tr|A0A5S9XG23|A0A5S9XG23_ARATH Ribosomal_L18_c domain-containing protein OS=Arabidopsis thaliana OX=3702 GN=C24_LOCUS13857 PE=3 SV=1	23		Q9FKW6	K.ITGPVGK.E ! K.LTGPVGK.E
$12-2	A0A178VUM0	tr|A0A178VUM0|A0A178VUM0_ARATH RCA OS=Arabidopsis thaliana OX=3702 GN=AXX17_At2g36680 PE=1 SV=1	12		Q9LRR9	R.FTLPPNLTLK.N		$10-2	A0A178V891	tr|A0A178V891|A0A178V891_ARATH RPL5A OS=Arabidopsis thaliana OX=3702 GN=AXX17_At3g27470 PE=1 SV=1	23		Q9FKW6	K.ITGDDAPGETWHIVFTTEGEVPYR.E
$12-1	A0A5S9X620	tr|A0A5S9X620|A0A5S9X620_ARATH ATPase_AAA_core domain-containing protein OS=Arabidopsis thaliana OX=3702 GN=AN1_LOCUS10440 PE=4 SV=1	12		Q9LRR9	K.GVLTGEDAR.I		$10-3	Q8LBI1	sp|Q8LBI1|RL51_ARATH 60S Ribosomal protein L5-1 OS=Arabidopsis thaliana OX=3702 GN=RPL5A PE=1 SV=2	23		Q9FKW6	K.GVCSNFLCDLKPGDEAK.I
$11-2	A0A1B1W4S8	tr|A0A1B1W4S8|A0A1B1W4S8_ARATH ATP synthase subunit alpha, chloroplastic OS=Arabidopsis thaliana OX=3702 GN=atpA PE=3 SV=1	12		Q9LRR9	K.IDMTTTVLGFK.I		$10-4	A0A654FBV7	tr|A0A654FBV7|A0A654FBV7_ARATH Ribosomal_L18_c domain-containing protein OS=Arabidopsis thaliana OX=3702 GN=AN1_LOCUS14013 PE=3 SV=1	23		Q9FKW6	K.GIDDIMVSLAAK.D
$11-1	P56757	sp|P56757|ATPA_ARATH ATP synthase subunit alpha, chloroplastic OS=Arabidopsis thaliana OX=3702 GN=atpA PE=1 SV=1	12		Q9LRR9	K.LPILVK.G		$16-1	A0A178VZ00	tr|A0A178VZ00|A0A178VZ00_ARATH PDX1.1 OS=Arabidopsis thaliana OX=3702 GN=AXX17_At2g35080 PE=3 SV=1	23		Q9FKW6	K.GIDDIMVSLAAK.D
$10-4	A0A178UM22	tr|A0A178UM22|A0A178UM22_ARATH Uncharacterized protein OS=Arabidopsis thaliana OX=3702 GN=At5g40490 PE=4 SV=1	12		Q9LRR9	K.LPILVK.G		$16-2	O80448	sp|O80448|PDX11_ARATH Pyridoxal 5'-phosphate synthase subunit PDX1.1 OS=Arabidopsis thaliana OX=3702 GN=PDX11 PE=1 SV=1	23		Q9FKW6	K.GIDDIM#VSLAAK.D
$10-3	A0A654G7P8	tr|A0A654G7P8|A0A654G7P8_ARATH Uncharacterized protein OS=Arabidopsis thaliana OX=3702 GN=AN1_LOCUS24221 PE=4 SV=1	12		Q9LRR9	K.M#AHPDGEYATAR.A		$4-1	O03042	sp|O03042|RBL_ARATH Ribulose bisphosphate carboxylase large chain OS=Arabidopsis thaliana OX=3702 GN=rbcL PE=1 SV=1	23		Q9FKW6	K.EKNPDNFR.L
$10-2	Q9FM47	tr|Q9FM47|Q9FM47_ARATH RNA-binding (RRM/RBD/RNP motifs) family protein OS=Arabidopsis thaliana OX=3702 GN=MNF13.1 PE=1 SV=1	12		Q9LRR9	K.MAHPDGEYATAR.A		$4-2	A0A1B1W4U8	tr|A0A1B1W4U8|A0A1B1W4U8_ARATH Ribulose bisphosphate carboxylase large chain OS=Arabidopsis thaliana OX=3702 GN=rbcL PE=3 SV=1	23		Q9FKW6	K.EKNPDNFR.L
$10-1	A0A5S9Y9L8	tr|A0A5S9Y9L8|A0A5S9Y9L8_ARATH Uncharacterized protein OS=Arabidopsis thaliana OX=3702 GN=C24_LOCUS24044 PE=4 SV=1	12		Q9LRR9	K.MDEANDSGLASYVAGQIDR.T		$4-3	A0A142I795	tr|A0A142I795|A0A142I795_ARATH Ribulose bisphosphate carboxylase large chain (Fragment) OS=Arabidopsis thaliana OX=3702 GN=rbcL PE=3 SV=1	23		Q9FKW6	K.DPNATIIMLGTGTGIAPFR.S
$13-3	A0A178W4Q5	tr|A0A178W4Q5|A0A178W4Q5_ARATH Glyceraldehyde-3-phosphate dehydrogenase OS=Arabidopsis thaliana OX=3702 GN=AXX17_At1g13910 PE=3 SV=1	11		Q9LRR9	K.VLQMLR.D		$8-1	A0A178VLF6	tr|A0A178VLF6|A0A178VLF6_ARATH Glyceraldehyde-3-phosphate dehydrogenase OS=Arabidopsis thaliana OX=3702 GN=AXX17_At3g28980 PE=3 SV=1	23		Q9FKW6	K.DPNATIIMLGTGTGIAPFR.S
$13-2	Q9FX54	sp|Q9FX54|G3PC2_ARATH Glyceraldehyde-3-phosphate dehydrogenase GAPC2, cytosolic OS=Arabidopsis thaliana OX=3702 GN=GAPC2 PE=1 SV=1	11		Q9LRR9	R.FTLPPNLTLK.N		$8-2	P25856	sp|P25856|G3PA1_ARATH Glyceraldehyde-3-phosphate dehydrogenase GAPA1, chloroplastic OS=Arabidopsis thaliana OX=3702 GN=GAPA1 PE=1 SV=3	23		Q9FKW6	K.DPNATIIM#LGTGTGIAPFR.S
$13-1	C0Z2I0	tr|C0Z2I0|C0Z2I0_ARATH Glyceraldehyde-3-phosphate dehydrogenase (Fragment) OS=Arabidopsis thaliana OX=3702 GN=At1g13440 PE=2 SV=1	11		Q9LRR9	R.FTLPPNLTLK.N		$17-1	A0A1B1W4S8	tr|A0A1B1W4S8|A0A1B1W4S8_ARATH ATP synthase subunit alpha, chloroplastic OS=Arabidopsis thaliana OX=3702 GN=atpA PE=3 SV=1	22		Q9FKW6	K.DPNATIIM#LGTGTGIAPFR.S
$15-4	P25857	sp|P25857|G3PB_ARATH Glyceraldehyde-3-phosphate dehydrogenase GAPB, chloroplastic OS=Arabidopsis thaliana OX=3702 GN=GAPB PE=1 SV=2	10		Q9LRR9	K.GVLTGEDAR.I		$17-2	P56757	sp|P56757|ATPA_ARATH ATP synthase subunit alpha, chloroplastic OS=Arabidopsis thaliana OX=3702 GN=atpA PE=1 SV=1	22		Q9FKW6	K.DGIDWLEYKK.Q
$15-3	A0A178WKB4	tr|A0A178WKB4|A0A178WKB4_ARATH Glyceraldehyde-3-phosphate dehydrogenase OS=Arabidopsis thaliana OX=3702 GN=AXX17_At1g39030 PE=3 SV=1	10		Q9LRR9	K.M#AHPDGEYATAR.A		$18-1	A0A384KYV2	tr|A0A384KYV2|A0A384KYV2_ARATH AAC1 OS=Arabidopsis thaliana OX=3702 GN=AXX17_At3g08150 PE=3 SV=1	22		Q9FKW6	K.DGIDWLEYKK.Q
$15-2	A0A5S9WM95	tr|A0A5S9WM95|A0A5S9WM95_ARATH Gp_dh_N domain-containing protein OS=Arabidopsis thaliana OX=3702 GN=AN1_LOCUS3676 PE=3 SV=1	10		Q9LRR9	K.MAHPDGEYATAR.A		$18-2	Q0WVD8	tr|Q0WVD8|Q0WVD8_ARATH Adenylate translocator OS=Arabidopsis thaliana OX=3702 GN=At3g08580 PE=2 SV=1	22		Q9FKW6	K.DGIDWLEYK.K
$15-1	A0A178WKB6	tr|A0A178WKB6|A0A178WKB6_ARATH Glyceraldehyde-3-phosphate dehydrogenase OS=Arabidopsis thaliana OX=3702 GN=AXX17_At1g39030 PE=3 SV=1	10		Q9LRR9	K.MDEANDSGLASYVAGQIDR.T		$18-3	P31167	sp|P31167|ADT1_ARATH ADP,ATP carrier protein 1, Mitochondrial OS=Arabidopsis thaliana OX=3702 GN=AAC1 PE=1 SV=2	22		Q9LY66	R.LNIDPK.Y ! R.LNIDPK.Q ! K.LNIDPK.A
$14-2	A0A178V808	tr|A0A178V808|A0A178V808_ARATH NADPH-protochlorophyllide oxidoreductase OS=Arabidopsis thaliana OX=3702 GN=AXX17_At4g31570 PE=3 SV=1	10		Q9LRR9	K.VLQMLR.D		$12-1	Q9LPW0	sp|Q9LPW0|G3PA2_ARATH Glyceraldehyde-3-phosphate dehydrogenase GAPA2, chloroplastic OS=Arabidopsis thaliana OX=3702 GN=GAPA2 PE=2 SV=1	21		Q9LY66	R.GLMPNPK.A
$14-1	P21218	sp|P21218|PORB_ARATH Protochlorophyllide reductase B, chloroplastic OS=Arabidopsis thaliana OX=3702 GN=PORB PE=1 SV=3	10		Q9LRR9	R.FTLPPNLTLK.N		$12-2	A0A1P8APR6	tr|A0A1P8APR6|A0A1P8APR6_ARATH Glyceraldehyde-3-phosphate dehydrogenase OS=Arabidopsis thaliana OX=3702 GN=GAPA-2 PE=1 SV=1	21		Q9LY66	R.GLMPNPK.A
$26-9	A0A5S9YBC0	tr|A0A5S9YBC0|A0A5S9YBC0_ARATH Ribulose bisphosphate carboxylase small chain OS=Arabidopsis thaliana OX=3702 GN=AN1_LOCUS24000 PE=3 SV=1	9		Q9LRR9	R.FTLPPNLTLK.N		$12-3	A0A178WA64	tr|A0A178WA64|A0A178WA64_ARATH Glyceraldehyde-3-phosphate dehydrogenase OS=Arabidopsis thaliana OX=3702 GN=AXX17_At1g13340 PE=3 SV=1	21		Q9LY66	R.FVESVEAHFR.L
$26-8	A0A178URY8	tr|A0A178URY8|A0A178URY8_ARATH Ribulose bisphosphate carboxylase small chain OS=Arabidopsis thaliana OX=3702 GN=AXX17_At5g35720 PE=3 SV=1	9		Q8RWN5	R.AGAPYERPSR.S		$19-1	Q96250	sp|Q96250|ATPG3_ARATH ATP synthase subunit gamma, Mitochondrial OS=Arabidopsis thaliana OX=3702 GN=ATPC PE=1 SV=1	21		Q9LY66	R.FVESVEAHFR.L
$26-7	A0A075M4Z6	tr|A0A075M4Z6|A0A075M4Z6_ARATH Ribulose bisphosphate carboxylase small chain (Fragment) OS=Arabidopsis thaliana OX=3702 GN=rbcS PE=3 SV=1	9		Q8RWN5	R.AM#DESIR.E		$19-2	A0A654EZT0	tr|A0A654EZT0|A0A654EZT0_ARATH ATP synthase subunit gamma OS=Arabidopsis thaliana OX=3702 GN=AN1_LOCUS9735 PE=3 SV=1	21		Q9LY66	R.FVESVEAHFR.L
$26-6	A0A178UQA8	tr|A0A178UQA8|A0A178UQA8_ARATH Ribulose bisphosphate carboxylase small chain OS=Arabidopsis thaliana OX=3702 GN=AXX17_At5g35740 PE=3 SV=1	9		Q8RWN5	R.AMDESIR.E		$19-3	A0A178W0Z6	tr|A0A178W0Z6|A0A178W0Z6_ARATH ATP synthase subunit gamma OS=Arabidopsis thaliana OX=3702 GN=At2g33040 PE=3 SV=1	21		Q9LY66	R.EMIDFKPPTAN.-
$26-5	A0A654G618	tr|A0A654G618|A0A654G618_ARATH Ribulose bisphosphate carboxylase small chain OS=Arabidopsis thaliana OX=3702 GN=AN1_LOCUS23999 PE=3 SV=1	9		Q8RWN5	R.ASAYGGSDGR.V		$19-4	Q8L7F2	tr|Q8L7F2|Q8L7F2_ARATH Mitochondrial F1-ATPase, gamma subunit (ATP3_ARATH) OS=Arabidopsis thaliana OX=3702 GN=At2g33040 PE=2 SV=1	21		Q9LY66	R.EM#IDFKPPTAN.-
$26-4	A0A178UL15	tr|A0A178UL15|A0A178UL15_ARATH Ribulose bisphosphate carboxylase small chain OS=Arabidopsis thaliana OX=3702 GN=AXX17_At5g35730 PE=3 SV=1	9		Q8RWN5	R.DDGESHGSR.G		$19-5	Q0WWB3	tr|Q0WWB3|Q0WWB3_ARATH Mitochondrial F1-ATPase, gamma subunit OS=Arabidopsis thaliana OX=3702 GN=At2g33040 PE=2 SV=1	21		Q9LY66	R.ATVSLPK.G ! R.ATVSLPK.N
$26-3	P10798	sp|P10798|RBS3B_ARATH Ribulose bisphosphate carboxylase small chain 3B, chloroplastic OS=Arabidopsis thaliana OX=3702 GN=RBCS-3B PE=1 SV=2	9		Q8RWN5	R.DDGESHGSR.G		$20-1	A0A178UJU5	tr|A0A178UJU5|A0A178UJU5_ARATH RPL5B OS=Arabidopsis thaliana OX=3702 GN=AXX17_At5g37170 PE=3 SV=1	21		Q9LY66	R.ATVSLPK.G ! R.ATVSLPK.N
$26-2	P10797	sp|P10797|RBS2B_ARATH Ribulose bisphosphate carboxylase small chain 2B, chloroplastic OS=Arabidopsis thaliana OX=3702 GN=RBCS-2B PE=2 SV=2	9		Q8RWN5	R.DFGDR.V		$20-2	A0A654G6Y6	tr|A0A654G6Y6|A0A654G6Y6_ARATH Ribosomal_L18_c domain-containing protein OS=Arabidopsis thaliana OX=3702 GN=AN1_LOCUS24140 PE=3 SV=1	21		Q9LY66	K.YNDQQLR.A
$26-10	A0A075M3N4	tr|A0A075M3N4|A0A075M3N4_ARATH Ribulose bisphosphate carboxylase small chain (Fragment) OS=Arabidopsis thaliana OX=3702 GN=rbcS PE=3 SV=1	9		Q8RWN5	R.DSGYSIAGK.G		$20-3	P49227	sp|P49227|RL52_ARATH 60S Ribosomal protein L5-2 OS=Arabidopsis thaliana OX=3702 GN=RPL5B PE=2 SV=3	21		Q9LY66	K.VNFTEEDLLINFLAAVK.S
$26-1	P10796	sp|P10796|RBS1B_ARATH Ribulose bisphosphate carboxylase small chain 1B, chloroplastic OS=Arabidopsis thaliana OX=3702 GN=RBCS-1B PE=1 SV=1	9		Q8RWN5	R.EAYIPR.D		$21-1	A0A178V1Z9	tr|A0A178V1Z9|A0A178V1Z9_ARATH PTAC5 OS=Arabidopsis thaliana OX=3702 GN=AXX17_At4g15600 PE=4 SV=1	20		Q9LY66	K.VNFTEEDLLINFLAAVK.S
$17-2	A0A178WE91	tr|A0A178WE91|A0A178WE91_ARATH Ferredoxin--NADP reductase, chloroplastic OS=Arabidopsis thaliana OX=3702 GN=AXX17_At1g21000 PE=3 SV=1	9		Q8RWN5	R.FGDILDCQIMLER.D		$21-2	A0A1P8B4I3	tr|A0A1P8B4I3|A0A1P8B4I3_ARATH Plastid transcriptionally active 5 OS=Arabidopsis thaliana OX=3702 GN=PTAC5 PE=1 SV=1	20		Q9LY66	K.TGIVHIPFGK.V
$17-1	Q8W493	sp|Q8W493|FNRL2_ARATH Ferredoxin--NADP reductase, leaf isozyme 2, chloroplastic OS=Arabidopsis thaliana OX=3702 GN=LFNR2 PE=1 SV=1	9		Q8RWN5	R.GFGFITFADR.R		$21-3	A1A6M1	sp|A1A6M1|PTAC5_ARATH Protein disulfide isomerase PTAC5, chloroplastic OS=Arabidopsis thaliana OX=3702 GN=PTAC5 PE=1 SV=1	20		Q9LY66	K.TGIVHIPFGK.V
$16-4	A0A075M556	tr|A0A075M556|A0A075M556_ARATH Ribulose bisphosphate carboxylase large chain (Fragment) OS=Arabidopsis thaliana OX=3702 GN=rbcL PE=3 SV=1	9		Q8RWN5	R.IFVGGLSPEVTDR.D		$22-1	A0A178W662	tr|A0A178W662|A0A178W662_ARATH GRF4 OS=Arabidopsis thaliana OX=3702 GN=AXX17_At1g35830 PE=3 SV=1	20		Q9LY66	K.SVETNKPK.G
$16-3	A0A142I795	tr|A0A142I795|A0A142I795_ARATH Ribulose bisphosphate carboxylase large chain (Fragment) OS=Arabidopsis thaliana OX=3702 GN=rbcL PE=3 SV=1	9		Q8RWN5	R.VISVNR.A		$22-2	Q94BW0	tr|Q94BW0|Q94BW0_ARATH At1g35160/T32G9_30 OS=Arabidopsis thaliana OX=3702 GN=At1g35160 PE=2 SV=1	20		Q9LY66	K.SVETNKPK.G
$16-2	A0A1B1W4U8	tr|A0A1B1W4U8|A0A1B1W4U8_ARATH Ribulose bisphosphate carboxylase large chain OS=Arabidopsis thaliana OX=3702 GN=rbcL PE=3 SV=1	9		Q8RWN5	R.YAAPADR.F		$22-3	F4HWQ5	tr|F4HWQ5|F4HWQ5_ARATH GF14 protein phi chain OS=Arabidopsis thaliana OX=3702 GN=GF14 PHI PE=1 SV=1	20		Q9LY66	K.SAHICSSMGPSIK.L
$16-1	O03042	sp|O03042|RBL_ARATH Ribulose bisphosphate carboxylase large chain OS=Arabidopsis thaliana OX=3702 GN=rbcL PE=1 SV=1	9		Q8RWN5	R.YDGAAR.Y		$22-4	P46077	sp|P46077|14334_ARATH 14-3-3-like protein GF14 phi OS=Arabidopsis thaliana OX=3702 GN=GRF4 PE=1 SV=2	20		Q9LY66	K.SAHICSSM#GPSIK.L
$20-3	O65639	sp|O65639|CSP1_ARATH Cold shock protein 1 OS=Arabidopsis thaliana OX=3702 GN=CSP1 PE=1 SV=1	8		Q8RWN5	R.YIDDR.Y		$13-1	A0A178V9J1	tr|A0A178V9J1|A0A178V9J1_ARATH RACK1C_AT OS=Arabidopsis thaliana OX=3702 GN=AXX17_At3g19190 PE=4 SV=1	19		Q9LY66	K.SAGADIVGSDDLIEQIK.G
$20-2	A0A178UVZ7	tr|A0A178UVZ7|A0A178UVZ7_ARATH CSP1 OS=Arabidopsis thaliana OX=3702 GN=AXX17_At4g41170 PE=4 SV=1	8		Q9LPW0	K.HLQAGAK.K		$13-2	Q9LV28	sp|Q9LV28|GPLPC_ARATH Receptor for activated C kinase 1C OS=Arabidopsis thaliana OX=3702 GN=RACK1C PE=1 SV=1	19		Q9LY66	K.LIASPDMMVK.V
$20-1	A0A654FVY1	tr|A0A654FVY1|A0A654FVY1_ARATH Uncharacterized protein OS=Arabidopsis thaliana OX=3702 GN=AN1_LOCUS20451 PE=4 SV=1	8		Q9LPW0	R.KDSPLDVVVINDTGGVK.Q		$14-1	A0A178WHX3	tr|A0A178WHX3|A0A178WHX3_ARATH RACK1A_AT OS=Arabidopsis thaliana OX=3702 GN=AXX17_At1g18980 PE=4 SV=1	19		Q9LY66	K.KEYDVNTAISLLK.Q
$19-2	Q944G9	sp|Q944G9|ALFP2_ARATH Fructose-bisphosphate aldolase 2, chloroplastic OS=Arabidopsis thaliana OX=3702 GN=FBA2 PE=1 SV=2	8		Q01908	K.GLGLEYTVISVGK.K		$14-2	O24456	sp|O24456|GBLPA_ARATH Receptor for activated C kinase 1A OS=Arabidopsis thaliana OX=3702 GN=RACK1A PE=1 SV=2	19		Q9LY66	K.GTGQTVIVAVLAQGEKVDEAK.S
$19-1	A0A178UW98	tr|A0A178UW98|A0A178UW98_ARATH Fructose-bisphosphate aldolase OS=Arabidopsis thaliana OX=3702 GN=AXX17_At4g44320 PE=3 SV=1	8		Q01908	K.ITEAM#K.L		$23-1	Q94BS2	sp|Q94BS2|MET1_ARATH Protein MET1, chloroplastic OS=Arabidopsis thaliana OX=3702 GN=MET1 PE=1 SV=1	19		Q9LY66	K.GTGQTVIVAVLAQGEK.V
$18-4	Q9C584	tr|Q9C584|Q9C584_ARATH At5g22040 OS=Arabidopsis thaliana OX=3702 GN=At5g22040 PE=1 SV=1	8		Q01908	K.SEPVIHTLLPLSPK.G		$23-2	A0A178WGD0	tr|A0A178WGD0|A0A178WGD0_ARATH ZKT OS=Arabidopsis thaliana OX=3702 GN=AXX17_At1g50090 PE=4 SV=1	19		Q9LY66	K.GTGQTVIVAVLAQGEK.V
$18-3	A0A654G3G0	tr|A0A654G3G0|A0A654G3G0_ARATH Uncharacterized protein OS=Arabidopsis thaliana OX=3702 GN=AN1_LOCUS22932 PE=4 SV=1	8		Q01908	K.SLSM#VYNR.K		$24-1	Q9M339	sp|Q9M339|RS32_ARATH 40S Ribosomal protein S3-2 OS=Arabidopsis thaliana OX=3702 GN=RPS3B PE=1 SV=1	19		Q9LY66	K.GGFMEFDK.L
$18-2	Q0WMS7	tr|Q0WMS7|Q0WMS7_ARATH Uncharacterized protein At5g22040 OS=Arabidopsis thaliana OX=3702 GN=At5g22040 PE=2 SV=1	8		Q01908	K.VALVVVTGDR.G		$24-2	A0A178VLH7	tr|A0A178VLH7|A0A178VLH7_ARATH KH type-2 domain-containing protein OS=Arabidopsis thaliana OX=3702 GN=AXX17_At3g48240 PE=3 SV=1	19		Q9LY66	K.GGFM#EFDK.L
$18-1	A0A178U8S8	tr|A0A178U8S8|A0A178U8S8_ARATH Uncharacterized protein OS=Arabidopsis thaliana OX=3702 GN=AXX17_At5g21380 PE=4 SV=1	8		Q01908	K.VALVVVTGDR.G		$25-1	A0A178VT49	tr|A0A178VT49|A0A178VT49_ARATH KH type-2 domain-containing protein OS=Arabidopsis thaliana OX=3702 GN=AXX17_At2g27850 PE=3 SV=1	19		Q9LY66	K.GGFM#EFDK.L
$36-3	P10795	sp|P10795|RBS1A_ARATH Ribulose bisphosphate carboxylase small chain 1A, chloroplastic OS=Arabidopsis thaliana OX=3702 GN=RBCS-1A PE=1 SV=2	7		Q01908	K.VELLYTK.F		$25-2	Q9SIP7	sp|Q9SIP7|RS31_ARATH 40S Ribosomal protein S3-1 OS=Arabidopsis thaliana OX=3702 GN=RPS3A PE=1 SV=1	19		Q9LY66	K.EYDVNTAISLLK.Q
$36-2	A0A178WD57	tr|A0A178WD57|A0A178WD57_ARATH Ribulose bisphosphate carboxylase small chain OS=Arabidopsis thaliana OX=3702 GN=AXX17_At1g60950 PE=3 SV=1	7		Q01908	R.ALQESLASELAAR.M		$32-1	Q9FJA6	sp|Q9FJA6|RS33_ARATH 40S Ribosomal protein S3-3 OS=Arabidopsis thaliana OX=3702 GN=RPS3C PE=1 SV=1	19		Q9LY66	K.AGTVTANIPQAIEEFKK.G
$36-1	A0A075M569	tr|A0A075M569|A0A075M569_ARATH Ribulose bisphosphate carboxylase small chain (Fragment) OS=Arabidopsis thaliana OX=3702 GN=rbcS PE=3 SV=1	7		Q01908	R.ALQESLASELAAR.M		$32-2	B9DHB0	tr|B9DHB0|B9DHB0_ARATH At5g35530 protein OS=Arabidopsis thaliana OX=3702 GN=At5g35530 PE=2 SV=1	19		Q9LY66	K.AALVLK.R
$28-4	A0A178VK17	tr|A0A178VK17|A0A178VK17_ARATH Uncharacterized protein OS=Arabidopsis thaliana OX=3702 GN=At3g13224 PE=4 SV=1	7		Q01908	R.DRIDSVK.N		$32-3	A0A178U7F3	tr|A0A178U7F3|A0A178U7F3_ARATH KH type-2 domain-containing protein OS=Arabidopsis thaliana OX=3702 GN=AXX17_At5g32680 PE=3 SV=1	19		Q8RWN5	R.YPPGSYDK.A
$28-3	A0A384LNY8	tr|A0A384LNY8|A0A384LNY8_ARATH Uncharacterized protein OS=Arabidopsis thaliana OX=3702 GN=AXX17_At3g13400 PE=4 SV=1	7		Q01908	R.M#SAM#SSASDNASDLKK.S		$15-1	A0A654FVY1	tr|A0A654FVY1|A0A654FVY1_ARATH Uncharacterized protein OS=Arabidopsis thaliana OX=3702 GN=AN1_LOCUS20451 PE=4 SV=1	18		Q8RWN5	R.YIDDR.Y
$28-2	Q9LHL2	tr|Q9LHL2|Q9LHL2_ARATH RNA-binding (RRM/RBD/RNP motifs) family protein OS=Arabidopsis thaliana OX=3702 GN=At3g13224 PE=1 SV=1	7		Q01908	R.MSAMSSASDNASDLKK.S		$15-2	A0A178UVZ7	tr|A0A178UVZ7|A0A178UVZ7_ARATH CSP1 OS=Arabidopsis thaliana OX=3702 GN=AXX17_At4g41170 PE=4 SV=1	18		Q8RWN5	R.YDGAAR.Y
$28-1	A0A1I9LTC4	tr|A0A1I9LTC4|A0A1I9LTC4_ARATH RNA-binding (RRM/RBD/RNP motifs) family protein OS=Arabidopsis thaliana OX=3702 GN=At3g13224 PE=1 SV=1	7		Q01908	R.RPYIPVDK.Y		$15-3	O65639	sp|O65639|CSP1_ARATH Cold shock protein 1 OS=Arabidopsis thaliana OX=3702 GN=CSP1 PE=1 SV=1	18		Q8RWN5	R.YASDR.Y
$27-2	A0A178UY83	tr|A0A178UY83|A0A178UY83_ARATH Elongation factor Tu OS=Arabidopsis thaliana OX=3702 GN=AXX17_At4g23840 PE=3 SV=1	7		Q9LRS0	K.IDM#ATTVLGFK.I		$26-1	O50008	sp|O50008|METE1_ARATH 5-methyltetrahydropteroyltriglutamate--homocysteine methyltransferase 1 OS=Arabidopsis thaliana OX=3702 GN=MS1 PE=1 SV=1	18		Q8RWN5	R.VISVNR.A
$27-1	P17745	sp|P17745|EFTU_ARATH Elongation factor Tu, chloroplastic OS=Arabidopsis thaliana OX=3702 GN=TUFA PE=1 SV=1	7		Q9LRS0	K.VVEQLVR.R ! K.VVEQLVR.K		$26-2	A0A654G2F8	tr|A0A654G2F8|A0A654G2F8_ARATH 5-methyltetrahydropteroyltriglutamate--homocysteine S-methyltransferase OS=Arabidopsis thaliana OX=3702 GN=AN1_LOCUS22573 PE=3 SV=1	18		Q8RWN5	R.SGGGGAYPSSSTFDRY.-
$25-5	Q0WVW0	tr|Q0WVW0|Q0WVW0_ARATH NADPH-protochlorophyllide oxidoreductase OS=Arabidopsis thaliana OX=3702 GN=At1g03630 PE=2 SV=1	7		Q9LRS0	R.VPVFLDGGVR.R		$26-3	A0A178UNW3	tr|A0A178UNW3|A0A178UNW3_ARATH 5-methyltetrahydropteroyltriglutamate--homocysteine S-methyltransferase OS=Arabidopsis thaliana OX=3702 GN=AXX17_At5g17640 PE=3 SV=1	18		Q8RWN5	R.YPPGSYDK.A
$25-4	A0A384LMN8	tr|A0A384LMN8|A0A384LMN8_ARATH NADPH-protochlorophyllide oxidoreductase OS=Arabidopsis thaliana OX=3702 GN=AXX17_At1g02900 PE=3 SV=1	7		Q9LRS0	K.IDM#ATTVLGFK.I		$27-1	P42645	sp|P42645|14335_ARATH 14-3-3-like protein GF14 upsilon OS=Arabidopsis thaliana OX=3702 GN=GRF5 PE=1 SV=2	18		Q8RWN5	R.YIDDR.Y
$25-3	O48741	sp|O48741|PORC_ARATH Protochlorophyllide reductase C, chloroplastic OS=Arabidopsis thaliana OX=3702 GN=PORC PE=1 SV=1	7		Q9LRS0	K.VVEQLVR.R ! K.VVEQLVR.K		$27-2	A0A178UKR5	tr|A0A178UKR5|A0A178UKR5_ARATH GRF5 OS=Arabidopsis thaliana OX=3702 GN=AXX17_At5g15620 PE=3 SV=1	18		Q8RWN5	R.IFVGGLSPEVTDRDLER.A
$25-2	C0Z346	tr|C0Z346|C0Z346_ARATH NADPH-protochlorophyllide oxidoreductase OS=Arabidopsis thaliana OX=3702 GN=At1g03630 PE=2 SV=1	7		Q9LRS0	R.VPVFLDGGVR.R		$34-1	A0A178UMU4	tr|A0A178UMU4|A0A178UMU4_ARATH PHT3 OS=Arabidopsis thaliana OX=3702 GN=AXX17_At5g13490 PE=3 SV=1	18		Q8RWN5	R.IFVGGLSPEVTDR.D
$25-1	F4I2F8	tr|F4I2F8|F4I2F8_ARATH NADPH-protochlorophyllide oxidoreductase OS=Arabidopsis thaliana OX=3702 GN=POR C PE=1 SV=1	7		P25856	K.AVALVLPNLK.G		$34-2	Q9FMU6	sp|Q9FMU6|MPCP3_ARATH Mitochondrial phosphate carrier protein 3, Mitochondrial OS=Arabidopsis thaliana OX=3702 GN=MPT3 PE=1 SV=1	18		Q8RWN5	R.GSDRYPPGSYDK.A
$24-9	C0Z2I6	tr|C0Z2I6|C0Z2I6_ARATH Catalase OS=Arabidopsis thaliana OX=3702 GN=At1g20620 PE=2 SV=1	7		P25856	K.GTM#TTTHSYTGDQR.L		$43-1	Q01908	sp|Q01908|ATPG1_ARATH ATP synthase gamma chain 1, chloroplastic OS=Arabidopsis thaliana OX=3702 GN=ATPC1 PE=1 SV=1	18		Q8RWN5	R.GSDRYPPGSYDK.A
$24-8	Q42547	sp|Q42547|CATA3_ARATH Catalase-3 OS=Arabidopsis thaliana OX=3702 GN=CAT3 PE=1 SV=3	7		P25856	K.GTM#TTTHSYTGDQR.L		$43-2	A0A178USQ7	tr|A0A178USQ7|A0A178USQ7_ARATH ATPC1 OS=Arabidopsis thaliana OX=3702 GN=AXX17_At4g05690 PE=3 SV=1	18		Q8RWN5	R.GSDRYPPGSYDK.A
$24-7	A0A654ECE2	tr|A0A654ECE2|A0A654ECE2_ARATH Catalase domain-containing protein OS=Arabidopsis thaliana OX=3702 GN=AN1_LOCUS2193 PE=3 SV=1	7		P25856	K.KTFAEEVNAAFR.D		$28-1	Q9C4Z6	sp|Q9C4Z6|GPLPB_ARATH Receptor for activated C kinase 1B OS=Arabidopsis thaliana OX=3702 GN=RACK1B PE=1 SV=1	17		Q8RWN5	R.GGPVGGFSSR.A
$24-6	F4HUL6	tr|F4HUL6|F4HUL6_ARATH Catalase 3 OS=Arabidopsis thaliana OX=3702 GN=CAT3 PE=1 SV=1	7		P25856	K.KVIITAPGK.G ! K.KVLITAPGK.G		$28-2	A0A178W908	tr|A0A178W908|A0A178W908_ARATH RACK1B_AT OS=Arabidopsis thaliana OX=3702 GN=AXX17_At1g42750 PE=4 SV=1	17		Q8RWN5	R.GFGFITFADR.R
$24-5	A0A178WQI0	tr|A0A178WQI0|A0A178WQI0_ARATH Catalase OS=Arabidopsis thaliana OX=3702 GN=AXX17_At1g21600 PE=3 SV=1	7		P25856	K.TFAEEVNAAFR.D		$35-1	A0A178UBZ3	tr|A0A178UBZ3|A0A178UBZ3_ARATH CaS OS=Arabidopsis thaliana OX=3702 GN=AXX17_At5g22580 PE=4 SV=1	17		Q8RWN5	R.FGDILDCQIMLER.D
$24-4	B9DHU0	tr|B9DHU0|B9DHU0_ARATH Catalase (Fragment) OS=Arabidopsis thaliana OX=3702 GN=At1g20620 PE=2 SV=1	7		P25856	K.VIITAPGK.G ! K.VLITAPGK.G		$35-2	A0A654G3C2	tr|A0A654G3C2|A0A654G3C2_ARATH Uncharacterized protein OS=Arabidopsis thaliana OX=3702 GN=AN1_LOCUS23044 PE=4 SV=1	17		Q8RWN5	R.FGDILDCQIM#LER.D
$24-3	A0A5S9VCL0	tr|A0A5S9VCL0|A0A5S9VCL0_ARATH Catalase domain-containing protein OS=Arabidopsis thaliana OX=3702 GN=C24_LOCUS2105 PE=3 SV=1	7		P25856	K.VIITAPGK.G ! K.VLITAPGK.G		$35-3	Q9FN48	sp|Q9FN48|CAS_ARATH Calcium sensing receptor, chloroplastic OS=Arabidopsis thaliana OX=3702 GN=CAS PE=1 SV=1	17		Q8RWN5	R.EAYIPR.D
$24-2	A0A1P8AWT7	tr|A0A1P8AWT7|A0A1P8AWT7_ARATH Catalase OS=Arabidopsis thaliana OX=3702 GN=CAT3 PE=1 SV=1	7		P25856	R.AAALNIVPTSTGAAK.A		$36-1	A0A5S9WP88	tr|A0A5S9WP88|A0A5S9WP88_ARATH Malate dehydrogenase OS=Arabidopsis thaliana OX=3702 GN=C24_LOCUS4327 PE=3 SV=1	17		Q8RWN5	R.DSGYSIAGK.G
$24-1	B9DG18	tr|B9DG18|B9DG18_ARATH Catalase OS=Arabidopsis thaliana OX=3702 GN=CAT3 PE=1 SV=1	7		P25856	R.LLDASHR.D		$36-2	Q9ZP06	sp|Q9ZP06|MDHM1_ARATH Malate dehydrogenase 1, Mitochondrial OS=Arabidopsis thaliana OX=3702 GN=At1g53240 PE=1 SV=1	17		Q8RWN5	R.DIAPSAGSDR.Y
$23-2	P56777	sp|P56777|PSBB_ARATH Photosystem II CP47 reaction center protein OS=Arabidopsis thaliana OX=3702 GN=psbB PE=1 SV=1	7		P25856	R.VPTPNVSVVDLVVQVSK.K		$36-3	A0A654EJR6	tr|A0A654EJR6|A0A654EJR6_ARATH Malate dehydrogenase OS=Arabidopsis thaliana OX=3702 GN=AN1_LOCUS4440 PE=3 SV=1	17		Q8RWN5	R.DFGDR.V
$23-1	A0A1B1W4X0	tr|A0A1B1W4X0|A0A1B1W4X0_ARATH Photosystem II CP47 reaction center protein OS=Arabidopsis thaliana OX=3702 GN=psbB PE=3 SV=1	7		P25856	R.VVDLADIVANNWK.-		$36-4	A0A178WFE8	tr|A0A178WFE8|A0A178WFE8_ARATH Malate dehydrogenase OS=Arabidopsis thaliana OX=3702 GN=AXX17_At1g47550 PE=3 SV=1	17		Q8RWN5	R.DDGESHGSR.G
$22-2	Q94KD0	sp|Q94KD0|TA15B_ARATH Transcription initiation factor TFIID subunit 15b OS=Arabidopsis thaliana OX=3702 GN=TAF15B PE=1 SV=1	7		P25856	R.VVDLADIVANNWK.-		$54-1	O04314	sp|O04314|JAL30_ARATH PYK10-binding protein 1 OS=Arabidopsis thaliana OX=3702 GN=PBP1 PE=1 SV=1	17		Q8RWN5	R.DDGESHGSR.G
$22-1	A0A178UTZ9	tr|A0A178UTZ9|A0A178UTZ9_ARATH TAF15b OS=Arabidopsis thaliana OX=3702 GN=AXX17_At5g57840 PE=4 SV=1	7		P25856	K.AVALVLPNLK.G		$33-1	A0A654GE57	tr|A0A654GE57|A0A654GE57_ARATH Uncharacterized protein OS=Arabidopsis thaliana OX=3702 GN=AN1_LOCUS26823 PE=3 SV=1	16		Q8RWN5	R.DDGESHGSR.G
$21-7	Q8GTY0	sp|Q8GTY0|EF1A4_ARATH Elongation factor 1-alpha 4 OS=Arabidopsis thaliana OX=3702 GN=A4 PE=1 SV=2	7		P25856	K.DSPLDIIAINDTGGVK.Q		$33-2	A0A178UJ47	tr|A0A178UJ47|A0A178UJ47_ARATH Annexin OS=Arabidopsis thaliana OX=3702 GN=AXX17_At5g64740 PE=3 SV=1	16		Q8RWN5	R.DDGESHGSR.G
$21-6	A0A5S9YFS8	tr|A0A5S9YFS8|A0A5S9YFS8_ARATH Uncharacterized protein OS=Arabidopsis thaliana OX=3702 GN=C24_LOCUS26165 PE=3 SV=1	7		P25856	K.GTM#TTTHSYTGDQR.L		$33-3	Q9XEE2	sp|Q9XEE2|ANXD2_ARATH Annexin D2 OS=Arabidopsis thaliana OX=3702 GN=ANN2 PE=1 SV=1	16		Q8RWN5	R.DCPSAGGGR.G
$21-5	F4HUA0	tr|F4HUA0|F4HUA0_ARATH GTP binding Elongation factor Tu family protein OS=Arabidopsis thaliana OX=3702 GN=At1g07930 PE=1 SV=1	7		P25856	K.GTM#TTTHSYTGDQR.L		$37-1	A0A178UT81	tr|A0A178UT81|A0A178UT81_ARATH Carbonic anhydrase OS=Arabidopsis thaliana OX=3702 GN=At5g14740 PE=3 SV=1	16		Q8RWN5	R.ASAYGGSDGR.V
$21-4	A0A178WJC9	tr|A0A178WJC9|A0A178WJC9_ARATH Elongation factor 1-alpha OS=Arabidopsis thaliana OX=3702 GN=AXX17_At1g07650 PE=3 SV=1	7		P25856	K.KTFAEEVNAAFR.D		$55-1	Q08682	sp|Q08682|RSSA1_ARATH 40S Ribosomal protein Sa-1 OS=Arabidopsis thaliana OX=3702 GN=RPSaA PE=1 SV=3	16		Q8RWN5	R.AM#DESIR.E
$21-3	Q8W4H7	sp|Q8W4H7|EF1A2_ARATH Elongation factor 1-alpha 2 OS=Arabidopsis thaliana OX=3702 GN=A2 PE=1 SV=2	7		P25856	K.KVIITAPGK.G ! K.KVLITAPGK.G		$55-2	A0A178WNA1	tr|A0A178WNA1|A0A178WNA1_ARATH 40S Ribosomal protein SA OS=Arabidopsis thaliana OX=3702 GN=AXX17_At1g66550 PE=3 SV=1	16		Q8RWN5	R.AGAPYERPSR.S
$21-2	Q0WL56	sp|Q0WL56|EF1A3_ARATH Elongation factor 1-alpha 3 OS=Arabidopsis thaliana OX=3702 GN=A3 PE=1 SV=2	7		P25856	K.TFAEEVNAAFR.D		$55-3	B9DG17	tr|B9DG17|B9DG17_ARATH 40S Ribosomal protein SA OS=Arabidopsis thaliana OX=3702 GN=P40 PE=1 SV=1	16		Q8RWN5	R.AGAPYERPSR.S
$21-1	P0DH99	sp|P0DH99|EF1A1_ARATH Elongation factor 1-alpha 1 OS=Arabidopsis thaliana OX=3702 GN=A1 PE=1 SV=1	7		P25856	K.VIITAPGK.G ! K.VLITAPGK.G		$56-1	A0A178V054	tr|A0A178V054|A0A178V054_ARATH Cysteine synthase OS=Arabidopsis thaliana OX=3702 GN=AXX17_At4g17220 PE=3 SV=1	16		Q8RWN5	K.GSFGGGGGGGGR.V
$35-3	A0A5S9Y8H6	tr|A0A5S9Y8H6|A0A5S9Y8H6_ARATH Uncharacterized protein OS=Arabidopsis thaliana OX=3702 GN=C24_LOCUS23253 PE=4 SV=1	6		P25856	K.VIITAPGK.G ! K.VLITAPGK.G		$56-2	P47998	sp|P47998|CYSK1_ARATH Cysteine synthase 1 OS=Arabidopsis thaliana OX=3702 GN=OASA1 PE=1 SV=2	16		P19366	R.VGLTALTMAEYFR.D
$35-2	A0A178UBW1	tr|A0A178UBW1|A0A178UBW1_ARATH Uncharacterized protein OS=Arabidopsis thaliana OX=3702 GN=AXX17_At5g26270 PE=4 SV=1	6		P25856	R.AAALNIVPTSTGAAK.A		$56-3	Q0WLF5	tr|Q0WLF5|Q0WLF5_ARATH Cysteine synthase OS=Arabidopsis thaliana OX=3702 GN=At4g14880 PE=2 SV=1	16		P19366	R.TTSPIHK.S
$35-1	O81493	tr|O81493|O81493_ARATH F9D12.8 protein OS=Arabidopsis thaliana OX=3702 GN=F9D12.8 PE=1 SV=1	6		P25856	R.LLDASHR.D		$73-1	A0A178VHF3	tr|A0A178VHF3|A0A178VHF3_ARATH 60S acidic Ribosomal protein P0 OS=Arabidopsis thaliana OX=3702 GN=AXX17_At3g08820 PE=3 SV=1	16		P19366	R.TNPTTSNPEVSIR.E
$34-5	Q93Z83	tr|Q93Z83|Q93Z83_ARATH AT5g26280/T19G15_130 OS=Arabidopsis thaliana OX=3702 GN=At5g26280 PE=1 SV=1	6		P25856	R.VPTPNVSVVDLVVQVSK.K		$73-2	Q42112	sp|Q42112|RLA02_ARATH 60S acidic Ribosomal protein P0-2 OS=Arabidopsis thaliana OX=3702 GN=RPP0B PE=1 SV=2	16		P19366	R.TNPTTSNPEVSIR.E
$34-4	O81494	tr|O81494|O81494_ARATH F9D12.7 protein OS=Arabidopsis thaliana OX=3702 GN=F9D12.7 PE=4 SV=1	6		P25856	R.VVDLADIVANNWK.-		$29-1	P21240	sp|P21240|CPNB1_ARATH Chaperonin 60 subunit beta 1, chloroplastic OS=Arabidopsis thaliana OX=3702 GN=CPN60B1 PE=1 SV=3	15		P19366	R.IFNVLGEPVDNLGPVDTR.T
$34-3	A0A1P8BA53	tr|A0A1P8BA53|A0A1P8BA53_ARATH TRAF-like family protein OS=Arabidopsis thaliana OX=3702 GN=At5g26280 PE=1 SV=1	6		P25856	R.VVDLADIVANNWK.-		$29-2	A0A178W724	tr|A0A178W724|A0A178W724_ARATH LEN1 OS=Arabidopsis thaliana OX=3702 GN=AXX17_At1g50100 PE=3 SV=1	15		P19366	R.IAQIIGPVLDVAFPPGK.M
$34-2	A0A654G4F4	tr|A0A654G4F4|A0A654G4F4_ARATH Uncharacterized protein OS=Arabidopsis thaliana OX=3702 GN=AN1_LOCUS23375 PE=4 SV=1	6		P25856	K.GTM#TTTHSYTGDQR.L		$30-1	A0A178W7G7	tr|A0A178W7G7|A0A178W7G7_ARATH XW6 OS=Arabidopsis thaliana OX=3702 GN=At1g58983 PE=3 SV=1	15		P19366	R.IAQIIGPVLDVAFPPGK.M
$34-1	A8MR02	tr|A8MR02|A8MR02_ARATH TRAF-like family protein OS=Arabidopsis thaliana OX=3702 GN=At5g26280 PE=1 SV=1	6		P25856	K.GTM#TTTHSYTGDQR.L		$30-2	G1JSH2	tr|G1JSH2|G1JSH2_ARATH At1g58380 OS=Arabidopsis thaliana OX=3702 GN=At1g58380 PE=3 SV=1	15		P19366	R.GMDVVDMGNPLSVPVGGATLGR.I
$33-1	A0A654G480	tr|A0A654G480|A0A654G480_ARATH Uncharacterized protein OS=Arabidopsis thaliana OX=3702 GN=AN1_LOCUS23374 PE=4 SV=1	6		P25856	R.AAALNIVPTSTGAAK.A		$30-3	G1JSI6	tr|G1JSI6|G1JSI6_ARATH At1g59359 OS=Arabidopsis thaliana OX=3702 GN=At1g59359 PE=3 SV=1	15		P19366	R.GMDVVDMGNPLSVPVGGATLGR.I
$32-3	A0A178VN84	tr|A0A178VN84|A0A178VN84_ARATH EMB3113 OS=Arabidopsis thaliana OX=3702 GN=AXX17_At2g30320 PE=3 SV=1	6		P25856	R.LLDASHR.D		$30-4	A0A5S9WMT4	tr|A0A5S9WMT4|A0A5S9WMT4_ARATH Uncharacterized protein OS=Arabidopsis thaliana OX=3702 GN=C24_LOCUS4797 PE=3 SV=1	15		P19366	R.GMDVVDM#GNPLSVPVGGATLGR.I
$32-2	P93014	sp|P93014|RR5_ARATH 30S Ribosomal protein S5, chloroplastic OS=Arabidopsis thaliana OX=3702 GN=rps5 PE=2 SV=1	6		P19366	K.AHGGVSVFGGVGER.T		$30-5	B5BRD8	tr|B5BRD8|B5BRD8_ARATH 40S Ribosomal protein S2 OS=Arabidopsis thaliana OX=3702 GN=At1g59359 orthologue PE=3 SV=1	15		P19366	R.FVQAGSEVSALLGR.M
$32-1	A0A654F988	tr|A0A654F988|A0A654F988_ARATH Uncharacterized protein OS=Arabidopsis thaliana OX=3702 GN=AN1_LOCUS9818 PE=3 SV=1	6		P19366	K.ESGVINEQNLAESK.V		$30-6	Q93VB8	sp|Q93VB8|RS22_ARATH 40S Ribosomal protein S2-2 OS=Arabidopsis thaliana OX=3702 GN=RPS2B PE=2 SV=1	15		P19366	R.FVQAGSEVSALLGR.M
$31-5	Q03250	sp|Q03250|RBG7_ARATH Glycine-rich RNA-binding protein 7 OS=Arabidopsis thaliana OX=3702 GN=RBG7 PE=1 SV=1	6		P19366	K.LSIFETGIK.V		$30-7	A0A384KXC9	tr|A0A384KXC9|A0A384KXC9_ARATH S5 DRBM domain-containing protein OS=Arabidopsis thaliana OX=3702 GN=AXX17_At1g52560 PE=3 SV=1	15		P19366	R.EGNDLYM#EMK.E
$31-4	A0A178VQY8	tr|A0A178VQY8|A0A178VQY8_ARATH GRP7 OS=Arabidopsis thaliana OX=3702 GN=At2g21660 PE=4 SV=1	6		P19366	K.SAPAFIELDTK.L		$30-8	Q8L8Y0	sp|Q8L8Y0|RS21_ARATH 40S Ribosomal protein S2-1 OS=Arabidopsis thaliana OX=3702 GN=RPS2A PE=2 SV=2	15		P19366	R.DTLGQEINVTCEVQQLLGNNR.V
$31-3	A0A6B9JEL0	tr|A0A6B9JEL0|A0A6B9JEL0_ARATH Small RNA binding protein 1 OS=Arabidopsis thaliana OX=3702 PE=2 SV=1	6		P19366	K.TVLIM#ELINNIAK.A		$38-1	A0A178UA42	tr|A0A178UA42|A0A178UA42_ARATH RCI1 OS=Arabidopsis thaliana OX=3702 GN=AXX17_At5g35800 PE=3 SV=1	15		P19366	R.AVAMSATEGLK.R
$31-2	C0Z2N6	tr|C0Z2N6|C0Z2N6_ARATH AT2G21660 protein OS=Arabidopsis thaliana OX=3702 GN=At2g21660 PE=2 SV=1	6		P19366	K.TVLIMELINNIAK.A		$38-2	P42644	sp|P42644|14333_ARATH 14-3-3-like protein GF14 psi OS=Arabidopsis thaliana OX=3702 GN=GRF3 PE=1 SV=2	15		P19366	K.VVDLLAPYR.R
$31-1	A0A654EUX5	tr|A0A654EUX5|A0A654EUX5_ARATH RRM domain-containing protein OS=Arabidopsis thaliana OX=3702 GN=AN1_LOCUS8545 PE=4 SV=1	6		P19366	K.VVDLLAPYR.R		$39-1	A0A178VLF2	tr|A0A178VLF2|A0A178VLF2_ARATH Carbonic anhydrase OS=Arabidopsis thaliana OX=3702 GN=At3g01500 PE=3 SV=1	15		P19366	K.VVDLLAPYR.R
$30-3	A0A5S9WVT0	tr|A0A5S9WVT0|A0A5S9WVT0_ARATH Phosphoglycerate kinase OS=Arabidopsis thaliana OX=3702 GN=C24_LOCUS6889 PE=3 SV=1	6		P19366	K.VVDLLAPYR.R		$39-2	Q56X90	tr|Q56X90|Q56X90_ARATH Carbonic anhydrase OS=Arabidopsis thaliana OX=3702 GN=At3g01500 PE=2 SV=1	15		P19366	K.TVLIMELINNIAK.A
$30-2	Q9SAJ4	sp|Q9SAJ4|PGKY3_ARATH Phosphoglycerate kinase 3, cytosolic OS=Arabidopsis thaliana OX=3702 GN=PGK3 PE=1 SV=1	6		P19366	R.AVAM#SATEGLK.R		$39-3	A0A178VK19	tr|A0A178VK19|A0A178VK19_ARATH Carbonic anhydrase OS=Arabidopsis thaliana OX=3702 GN=AXX17_At3g00600 PE=3 SV=1	15		P19366	K.TVLIMELINNIAK.A
$30-1	A0A178WHC3	tr|A0A178WHC3|A0A178WHC3_ARATH Phosphoglycerate kinase OS=Arabidopsis thaliana OX=3702 GN=AXX17_At1g74350 PE=3 SV=1	6		P19366	R.IAQIIGPVLDVAFPPGK.M		$39-4	P27140	sp|P27140|BCA1_ARATH Beta Carbonic anhydrase 1, chloroplastic OS=Arabidopsis thaliana OX=3702 GN=BCA1 PE=1 SV=2	15		P19366	K.TVLIM#ELINNIAK.A
$29-3	A0A384KYV2	tr|A0A384KYV2|A0A384KYV2_ARATH AAC1 OS=Arabidopsis thaliana OX=3702 GN=AXX17_At3g08150 PE=3 SV=1	6		P19366	R.TTSPIHK.S		$39-5	A0A1I9LQB3	tr|A0A1I9LQB3|A0A1I9LQB3_ARATH Carbonic anhydrase OS=Arabidopsis thaliana OX=3702 GN=CA1 PE=1 SV=1	15		P19366	K.MPNIYNALVVK.G
$29-2	Q0WVD8	tr|Q0WVD8|Q0WVD8_ARATH Adenylate translocator OS=Arabidopsis thaliana OX=3702 GN=At3g08580 PE=2 SV=1	6		P19366	R.VGLTALTMAEYFR.D		$44-1	P42737	sp|P42737|BCA2_ARATH Beta Carbonic anhydrase 2, chloroplastic OS=Arabidopsis thaliana OX=3702 GN=BCA2 PE=1 SV=3	15		P19366	K.MPNIYNALVVK.G
$29-1	P31167	sp|P31167|ADT1_ARATH ADP,ATP carrier protein 1, Mitochondrial OS=Arabidopsis thaliana OX=3702 GN=AAC1 PE=1 SV=2	6		P10896	K.FVESLGVEK.I		$45-1	A0A178VN84	tr|A0A178VN84|A0A178VN84_ARATH EMB3113 OS=Arabidopsis thaliana OX=3702 GN=AXX17_At2g30320 PE=3 SV=1	15		P19366	K.M#PNIYNALVVK.G
$86-3	A0A178UNE7	tr|A0A178UNE7|A0A178UNE7_ARATH Serine/threonine-protein phosphatase OS=Arabidopsis thaliana OX=3702 GN=AXX17_At5g54400 PE=3 SV=1	5		P10896	K.LVVHITK.N		$45-2	A0A654F988	tr|A0A654F988|A0A654F988_ARATH Uncharacterized protein OS=Arabidopsis thaliana OX=3702 GN=AN1_LOCUS9818 PE=3 SV=1	15		P19366	K.LSIFETGIK.V
$86-2	P48528	sp|P48528|PPX2_ARATH Serine/threonine-protein phosphatase PP-X isozyme 2 OS=Arabidopsis thaliana OX=3702 GN=PPX2 PE=2 SV=2	5		P10896	K.M#CCLFINDLDAGAGR.M		$45-3	P93014	sp|P93014|RR5_ARATH 30S Ribosomal protein S5, chloroplastic OS=Arabidopsis thaliana OX=3702 GN=rps5 PE=2 SV=1	15		P19366	K.ESGVINEQNLAESK.V
$86-1	A0A1P8BBG2	tr|A0A1P8BBG2|A0A1P8BBG2_ARATH Serine/threonine-protein phosphatase OS=Arabidopsis thaliana OX=3702 GN=PPX2 PE=1 SV=1	5		P10896	K.MCCLFINDLDAGAGR.M		$74-1	A0A178VVN8	tr|A0A178VVN8|A0A178VVN8_ARATH CSP3 OS=Arabidopsis thaliana OX=3702 GN=AXX17_At2g13200 PE=4 SV=1	15		P19366	K.AHGGVSVFGGVGER.T
$49-2	A0A178VW87	tr|A0A178VW87|A0A178VW87_ARATH Uncharacterized protein OS=Arabidopsis thaliana OX=3702 GN=At2g33410 PE=4 SV=1	5		P10896	K.SFQCELVMAK.M		$74-2	Q94C69	sp|Q94C69|CSP3_ARATH Cold shock domain-containing protein 3 OS=Arabidopsis thaliana OX=3702 GN=CSP3 PE=1 SV=1	15		P19366	K.AHGGVSVFGGVGER.T
$49-1	O22791	tr|O22791|O22791_ARATH Putative RNA-binding protein OS=Arabidopsis thaliana OX=3702 GN=At2g33410 PE=1 SV=1	5		P10896	K.VPLILGIWGGK.G		$74-3	A0A654EV26	tr|A0A654EV26|A0A654EV26_ARATH Uncharacterized protein OS=Arabidopsis thaliana OX=3702 GN=AN1_LOCUS8146 PE=4 SV=1	15		Q9ZP05	R.TGAEEVYQLGPLNEYER.I
$48-5	F4JDC2	tr|F4JDC2|F4JDC2_ARATH Evolutionarily conserved C-terminal region 2 OS=Arabidopsis thaliana OX=3702 GN=ECT2 PE=1 SV=1	5		P10896	R.EAADLIK.K		$74-4	A0A5S9WYY4	tr|A0A5S9WYY4|A0A5S9WYY4_ARATH Uncharacterized protein OS=Arabidopsis thaliana OX=3702 GN=C24_LOCUS7993 PE=4 SV=1	15		Q9ZP05	R.DDLFK.I ! R.DDLFK.K
$48-4	Q9LJE5	sp|Q9LJE5|ECT2_ARATH YTH domain-containing protein ECT2 OS=Arabidopsis thaliana OX=3702 GN=ECT2 PE=1 SV=1	5		P10896	R.GTFYGK.G ! R.GTFYGK.T		$109-1	P32962	sp|P32962|NRL2_ARATH Nitrilase 2 OS=Arabidopsis thaliana OX=3702 GN=NIT2 PE=1 SV=1	14		Q9ZP05	R.ANTFVAEVLGLDPR.E
$48-3	A0A384L1F9	tr|A0A384L1F9|A0A384L1F9_ARATH ECT2 OS=Arabidopsis thaliana OX=3702 GN=AXX17_At3g13800 PE=1 SV=1	5		P10896	R.KFVESLGVEK.I		$109-2	A0A384LD03	tr|A0A384LD03|A0A384LD03_ARATH NIT2 OS=Arabidopsis thaliana OX=3702 GN=AXX17_At3g37900 PE=3 SV=1	14		Q9ZP05	R.ANTFVAEVLGLDPR.E
$48-2	F4JDC3	tr|F4JDC3|F4JDC3_ARATH Evolutionarily conserved C-terminal region 2 OS=Arabidopsis thaliana OX=3702 GN=ECT2 PE=1 SV=1	5		P10896	R.KFVESLGVEK.I		$109-3	Q1LYZ1	tr|Q1LYZ1|Q1LYZ1_ARATH At3g44300 OS=Arabidopsis thaliana OX=3702 GN=At3g44300 PE=2 SV=1	14		Q9ZP05	K.VAILGAAGGIGQSLSLLMK.M
$48-1	F4JDC5	tr|F4JDC5|F4JDC5_ARATH Evolutionarily conserved C-terminal region 2 OS=Arabidopsis thaliana OX=3702 GN=ECT2 PE=1 SV=1	5		P10896	R.VQLAETYLSQAALGDANADAIGR.G		$109-4	O04907	tr|O04907|O04907_ARATH Nitrilase 2 OS=Arabidopsis thaliana OX=3702 GN=nit2 PE=3 SV=2	14		Q9ZP05	K.VAILGAAGGIGQSLSLLMK.M
$47-3	A0A178UM82	tr|A0A178UM82|A0A178UM82_ARATH Pyruvate dehydrogenase E1 component subunit beta OS=Arabidopsis thaliana OX=3702 GN=AXX17_At5g49650 PE=4 SV=1	5		P10896	R.VYDDEVR.K		$110-1	P83755	sp|P83755|PSBA_ARATH Photosystem II protein D1 OS=Arabidopsis thaliana OX=3702 GN=psbA PE=1 SV=2	14		Q9ZP05	K.VAILGAAGGIGQSLSLLM#K.M
$47-2	Q38799	sp|Q38799|ODPB1_ARATH Pyruvate dehydrogenase E1 component subunit beta-1, Mitochondrial OS=Arabidopsis thaliana OX=3702 GN=PDH2 PE=1 SV=2	5		P56757	K.ATQNQLAR.G		$110-2	A0A1B1W4S7	tr|A0A1B1W4S7|A0A1B1W4S7_ARATH Photosystem II protein D1 OS=Arabidopsis thaliana OX=3702 GN=psbA PE=3 SV=1	14		Q9ZP05	K.TLCEGVAK.C
$47-1	A0A654GAS7	tr|A0A654GAS7|A0A654GAS7_ARATH Pyruvate dehydrogenase E1 component subunit beta OS=Arabidopsis thaliana OX=3702 GN=AN1_LOCUS25330 PE=4 SV=1	5		P56757	K.EGIQEQLER.F		$40-1	P21218	sp|P21218|PORB_ARATH Protochlorophyllide reductase B, chloroplastic OS=Arabidopsis thaliana OX=3702 GN=PORB PE=1 SV=3	14		Q9ZP05	K.QLEDALTGMDLVIIPAGIPR.K
$46-6	F4JM86	tr|F4JM86|F4JM86_ARATH Catalase OS=Arabidopsis thaliana OX=3702 GN=CAT2 PE=1 SV=1	5		P56757	K.TLTAEAESFLK.E		$40-2	A0A178V808	tr|A0A178V808|A0A178V808_ARATH NADPH-protochlorophyllide oxidoreductase OS=Arabidopsis thaliana OX=3702 GN=AXX17_At4g31570 PE=3 SV=1	14		Q9ZP05	K.QLEDALTGMDLVIIPAGIPR.K
$46-5	P25819	sp|P25819|CATA2_ARATH Catalase-2 OS=Arabidopsis thaliana OX=3702 GN=CAT2 PE=1 SV=3	5		P56757	R.ADEISNIIR.E		$41-1	P21238	sp|P21238|CPNA1_ARATH Chaperonin 60 subunit alpha 1, chloroplastic OS=Arabidopsis thaliana OX=3702 GN=CPN60A1 PE=1 SV=2	14		Q9ZP05	K.QLEDALTGMDLVIIPAGIPR.K
$46-4	A0A178UUD0	tr|A0A178UUD0|A0A178UUD0_ARATH Catalase OS=Arabidopsis thaliana OX=3702 GN=AXX17_At4g40070 PE=3 SV=1	5		P56757	R.EAYPGDVFYLHSR.L		$41-2	A0A178VZW6	tr|A0A178VZW6|A0A178VZW6_ARATH SLP OS=Arabidopsis thaliana OX=3702 GN=AXX17_At2g23960 PE=3 SV=1	14		Q9ZP05	K.QLEDALTGM#DLVIIPAGIPR.K
$46-3	A0A5S9XYQ5	tr|A0A5S9XYQ5|A0A5S9XYQ5_ARATH Catalase domain-containing protein OS=Arabidopsis thaliana OX=3702 GN=AN1_LOCUS20349 PE=3 SV=1	5		P56757	R.IEQYNR.E		$46-1	Q9LQ04	sp|Q9LQ04|RMLCD_ARATH Bifunctional dTDP-4-dehydrorhamnose 3,5-epimerase/dTDP-4-dehydrorhamnose reductase OS=Arabidopsis thaliana OX=3702 GN=NRS/ER PE=1 SV=1	14		Q9ZP05	K.QLEDALTGM#DLVIIPAGIPR.K
$46-2	B9DFK6	tr|B9DFK6|B9DFK6_ARATH Catalase OS=Arabidopsis thaliana OX=3702 GN=At4g35090 PE=2 SV=1	5		P56757	R.LIESPAPGIISR.R		$46-2	A0A5S9WRY9	tr|A0A5S9WRY9|A0A5S9WRY9_ARATH RmlD_sub_bind domain-containing protein OS=Arabidopsis thaliana OX=3702 GN=C24_LOCUS5174 PE=4 SV=1	14		Q9ZP05	K.MNPLVSLLHLYDVVNAPGVTADVSHMDTGAVVR.G
$46-1	A0A1P8B564	tr|A0A1P8B564|A0A1P8B564_ARATH Catalase OS=Arabidopsis thaliana OX=3702 GN=CAT2 PE=1 SV=1	5		P56757	R.QM#SLLLR.R		$57-1	A0A178UY83	tr|A0A178UY83|A0A178UY83_ARATH Elongation factor Tu OS=Arabidopsis thaliana OX=3702 GN=AXX17_At4g23840 PE=3 SV=1	14		Q9ZP05	K.LLGVTTLDVAR.A
$45-3	Q08682	sp|Q08682|RSSA1_ARATH 40S Ribosomal protein Sa-1 OS=Arabidopsis thaliana OX=3702 GN=RPSaA PE=1 SV=3	5		P56757	R.QMSLLLR.R		$57-2	P17745	sp|P17745|EFTU_ARATH Elongation factor Tu, chloroplastic OS=Arabidopsis thaliana OX=3702 GN=TUFA PE=1 SV=1	14		Q9ZP05	K.KLLGVTTLDVAR.A
$45-2	B9DG17	tr|B9DG17|B9DG17_ARATH 40S Ribosomal protein SA OS=Arabidopsis thaliana OX=3702 GN=P40 PE=1 SV=1	5		P56757	R.VGSAAQIK.A ! R.VGSAAQLK.A		$58-1	A0A178UZ53	tr|A0A178UZ53|A0A178UZ53_ARATH GRF1 OS=Arabidopsis thaliana OX=3702 GN=At4g09000 PE=3 SV=1	14		Q9ZP05	K.KLLGVTTLDVAR.A
$45-1	A0A178WNA1	tr|A0A178WNA1|A0A178WNA1_ARATH 40S Ribosomal protein SA OS=Arabidopsis thaliana OX=3702 GN=AXX17_At1g66550 PE=3 SV=1	5		P56757	R.VGSAAQIK.A ! R.VGSAAQLK.A		$58-2	A0A5S9XQK2	tr|A0A5S9XQK2|A0A5S9XQK2_ARATH 14_3_3 domain-containing protein OS=Arabidopsis thaliana OX=3702 GN=C24_LOCUS17398 PE=3 SV=1	14		Q9ZP05	K.KAGTYDPK.K
$44-4	Q94C69	sp|Q94C69|CSP3_ARATH Cold shock domain-containing protein 3 OS=Arabidopsis thaliana OX=3702 GN=CSP3 PE=1 SV=1	5		P56757	R.VINALANPIDGR.G		$58-3	A0A178V1F3	tr|A0A178V1F3|A0A178V1F3_ARATH GRF1 OS=Arabidopsis thaliana OX=3702 GN=At4g09000 PE=3 SV=1	14		Q9ZP05	K.GGNPGFK.V
$44-3	A0A5S9WYY4	tr|A0A5S9WYY4|A0A5S9WYY4_ARATH Uncharacterized protein OS=Arabidopsis thaliana OX=3702 GN=C24_LOCUS7993 PE=4 SV=1	5		A0A654G7P8	K.IFVGGLAR.E		$58-4	F4JJ94	tr|F4JJ94|F4JJ94_ARATH General regulatory factor 1 OS=Arabidopsis thaliana OX=3702 GN=GRF1 PE=1 SV=1	14		Q9ZP05	K.FADACLR.G
$44-2	A0A654EV26	tr|A0A654EV26|A0A654EV26_ARATH Uncharacterized protein OS=Arabidopsis thaliana OX=3702 GN=AN1_LOCUS8146 PE=4 SV=1	5		A0A654G7P8	R.ETTSAEFLK.H		$58-5	P42643	sp|P42643|14331_ARATH 14-3-3-like protein GF14 chi OS=Arabidopsis thaliana OX=3702 GN=GRF1 PE=1 SV=3	14		Q9ZP05	K.FADACLR.G
$44-1	A0A178VVN8	tr|A0A178VVN8|A0A178VVN8_ARATH CSP3 OS=Arabidopsis thaliana OX=3702 GN=AXX17_At2g13200 PE=4 SV=1	5		Q9FX54	K.VLPSLNGK.L		$42-1	P49688	sp|P49688|RS23_ARATH 40S Ribosomal protein S2-3 OS=Arabidopsis thaliana OX=3702 GN=RPS2C PE=1 SV=2	13		Q9ZP05	K.DELAGSIQK.G
$43-3	Q9SJU4	sp|Q9SJU4|ALFP1_ARATH Fructose-bisphosphate aldolase 1, chloroplastic OS=Arabidopsis thaliana OX=3702 GN=FBA1 PE=1 SV=2	5		P25857	K.AVSLVLPQLK.G		$42-2	A0A5S9X667	tr|A0A5S9X667|A0A5S9X667_ARATH Uncharacterized protein OS=Arabidopsis thaliana OX=3702 GN=AN1_LOCUS10683 PE=3 SV=1	13		Q9ZP05	K.AKDELAGSIQK.G
$43-2	F4IGL5	tr|F4IGL5|F4IGL5_ARATH Fructose-bisphosphate aldolase OS=Arabidopsis thaliana OX=3702 GN=FBA1 PE=1 SV=1	5		P25857	K.GLTAEDVNEAFR.K		$47-1	A0A178UIU8	tr|A0A178UIU8|A0A178UIU8_ARATH Uncharacterized protein OS=Arabidopsis thaliana OX=3702 GN=AXX17_At5g19680 PE=3 SV=1	13		Q9ZP05	K.AKDELAGSIQK.G
$43-1	A0A178VN79	tr|A0A178VN79|A0A178VN79_ARATH Fructose-bisphosphate aldolase OS=Arabidopsis thaliana OX=3702 GN=AXX17_At2g16800 PE=3 SV=1	5		P25857	K.HIQAGASK.V		$47-2	Q9C5M0	sp|Q9C5M0|DTC_ARATH Mitochondrial dicarboxylate/tricarboxylate transporter DTC OS=Arabidopsis thaliana OX=3702 GN=DTC PE=1 SV=1	13		Q9ZP05	K.AGAGSATLSMAYAAAK.F
$42-4	F4J296	tr|F4J296|F4J296_ARATH Ribosomal protein OS=Arabidopsis thaliana OX=3702 GN=EMB3126 PE=1 SV=1	5		P25857	K.KGLTAEDVNEAFR.K		$48-1	O82194	tr|O82194|O82194_ARATH Uncharacterized protein At2g19870 OS=Arabidopsis thaliana OX=3702 GN=At2g19870 PE=4 SV=1	13		Q9ZP05	K.AGAGSATLSMAYAAAK.F
$42-3	Q9LY66	sp|Q9LY66|RK1_ARATH 50S Ribosomal protein L1, chloroplastic OS=Arabidopsis thaliana OX=3702 GN=RPL1 PE=1 SV=1	5		P25857	K.VLDEEFGIVK.G		$48-2	Q8W497	tr|Q8W497|Q8W497_ARATH tRNA/rRNA methyltransferase (SpoU) family protein OS=Arabidopsis thaliana OX=3702 GN=At2g19870 PE=1 SV=1	13		Q9ZP05	K.AGAGSATLSM#AYAAAK.F
$42-2	A0A654FKC9	tr|A0A654FKC9|A0A654FKC9_ARATH Uncharacterized protein OS=Arabidopsis thaliana OX=3702 GN=AN1_LOCUS16741 PE=4 SV=1	5		P25857	R.VPTPNVSVVDLVINVEK.K		$59-1	P25857	sp|P25857|G3PB_ARATH Glyceraldehyde-3-phosphate dehydrogenase GAPB, chloroplastic OS=Arabidopsis thaliana OX=3702 GN=GAPB PE=1 SV=2	13		Q8L940	R.VPADIR.A
$42-1	A0A178VJ02	tr|A0A178VJ02|A0A178VJ02_ARATH Ribosomal protein OS=Arabidopsis thaliana OX=3702 GN=AXX17_At3g57760 PE=3 SV=1	5		P21218	K.ALAETGK.W		$59-2	A0A5S9WM95	tr|A0A5S9WM95|A0A5S9WM95_ARATH Gp_dh_N domain-containing protein OS=Arabidopsis thaliana OX=3702 GN=AN1_LOCUS3676 PE=3 SV=1	13		Q8L940	R.VPADIR.A
$41-2	Q9ZPF5	sp|Q9ZPF5|ARGI2_ARATH Arginase 2, chloroplastic/Mitochondrial OS=Arabidopsis thaliana OX=3702 GN=ARGAH2 PE=1 SV=1	5		P21218	K.ANLGDLR.G		$59-3	A0A178WKB4	tr|A0A178WKB4|A0A178WKB4_ARATH Glyceraldehyde-3-phosphate dehydrogenase OS=Arabidopsis thaliana OX=3702 GN=AXX17_At1g39030 PE=3 SV=1	13		Q8L940	R.VPADIR.A
$41-1	A0A178V1K8	tr|A0A178V1K8|A0A178V1K8_ARATH ARGAH2 OS=Arabidopsis thaliana OX=3702 GN=AXX17_At4g10060 PE=3 SV=1	5		P21218	K.DSYTVM#HLDLASLDSVR.Q		$60-1	P53492	sp|P53492|ACT7_ARATH Actin-7 OS=Arabidopsis thaliana OX=3702 GN=ACT7 PE=1 SV=1	13		Q8L940	R.VPADIR.A
$40-2	O65502	sp|O65502|HC244_ARATH Protein HIGH CHLOROPHYLL FLUORESCENCE PHENOTYPE 244, chloroplastic OS=Arabidopsis thaliana OX=3702 GN=HCF244 PE=1 SV=1	5		P21218	K.DSYTVMHLDLASLDSVR.Q		$60-2	A0A178UEW4	tr|A0A178UEW4|A0A178UEW4_ARATH AtACT7 OS=Arabidopsis thaliana OX=3702 GN=AXX17_At5g09370 PE=3 SV=1	13		Q8L940	R.TKGEAGTGNIIEAVR.H
$40-1	A0A178UXV2	tr|A0A178UXV2|A0A178UXV2_ARATH HCF244 OS=Arabidopsis thaliana OX=3702 GN=AXX17_At4g40280 PE=1 SV=1	5		P21218	K.KSDYPSK.R		$61-1	Q96292	sp|Q96292|ACT2_ARATH Actin-2 OS=Arabidopsis thaliana OX=3702 GN=ACT2 PE=1 SV=1	13		Q8L940	R.TKGEAGTGNIIEAVR.H
$39-2	Q8LEX1	tr|Q8LEX1|Q8LEX1_ARATH Uncharacterized protein OS=Arabidopsis thaliana OX=3702 PE=2 SV=1	5		P21218	K.SDYPSK.R		$61-2	Q96293	sp|Q96293|ACT8_ARATH Actin-8 OS=Arabidopsis thaliana OX=3702 GN=ACT8 PE=1 SV=2	13		Q8L940	R.NMDDDEVFTFAK.K
$39-1	A0A178UC78	tr|A0A178UC78|A0A178UC78_ARATH Uncharacterized protein OS=Arabidopsis thaliana OX=3702 GN=AXX17_At5g26280 PE=4 SV=1	5		P21218	K.SDYPSKR.L ! K.SDYPSKR.M		$61-3	Q8LB94	tr|Q8LB94|Q8LB94_ARATH Actin 8 OS=Arabidopsis thaliana OX=3702 PE=2 SV=1	13		Q8L940	R.NM#DDDEVFTFAK.K
$38-3	A0A178UGM5	tr|A0A178UGM5|A0A178UGM5_ARATH RBP45A OS=Arabidopsis thaliana OX=3702 GN=AXX17_At5g54030 PE=4 SV=1	5		P21218	R.ALFPPFQK.Y		$61-4	Q0WL95	tr|Q0WL95|Q0WL95_ARATH At3g18780 protein OS=Arabidopsis thaliana OX=3702 GN=At3g18780 PE=1 SV=1	13		Q8L940	R.NLGEALR.R
$38-2	A0A654GB88	tr|A0A654GB88|A0A654GB88_ARATH Uncharacterized protein OS=Arabidopsis thaliana OX=3702 GN=AN1_LOCUS25763 PE=4 SV=1	5		P21218	R.QFVDNFR.R		$61-5	F4J8V9	tr|F4J8V9|F4J8V9_ARATH Actin 2 OS=Arabidopsis thaliana OX=3702 GN=ACT2 PE=1 SV=1	13		Q8L940	R.NLGEALR.R
$38-1	Q9FPJ8	sp|Q9FPJ8|RB45A_ARATH Polyadenylate-binding protein RBP45A OS=Arabidopsis thaliana OX=3702 GN=RBP45A PE=2 SV=1	5		P21218	K.ANLGDLR.G		$61-6	A0A384KW03	tr|A0A384KW03|A0A384KW03_ARATH LSR2 OS=Arabidopsis thaliana OX=3702 GN=AXX17_At3g19970 PE=1 SV=1	13		Q8L940	R.MSDPQMIK.E
$37-2	A0A5S9XS80	tr|A0A5S9XS80|A0A5S9XS80_ARATH Uncharacterized protein OS=Arabidopsis thaliana OX=3702 GN=AN1_LOCUS18065 PE=4 SV=1	5		P21218	K.KSDYPSK.R		$61-7	B9DHA3	tr|B9DHA3|B9DHA3_ARATH At3g18780 protein OS=Arabidopsis thaliana OX=3702 GN=At3g18780 PE=2 SV=1	13		Q8L940	R.M#SDPQMIK.E
$37-1	Q8W034	sp|Q8W034|RNP1_ARATH Heterogeneous nuclear ribonucleoprotein 1 OS=Arabidopsis thaliana OX=3702 GN=RNP1 PE=1 SV=1	5		P21218	K.SDYPSK.R		$61-8	A0A178WDV5	tr|A0A178WDV5|A0A178WDV5_ARATH FIZ1 OS=Arabidopsis thaliana OX=3702 GN=AXX17_At1g43400 PE=3 SV=1	13		Q8L940	R.IPFVCGCR.N ! K.IPFVCGCR.N
$65-9	A0A178WFB8	tr|A0A178WFB8|A0A178WFB8_ARATH Chlorophyll a-b binding protein, chloroplastic OS=Arabidopsis thaliana OX=3702 GN=AXX17_At1g30310 PE=3 SV=1	4		P21218	K.SDYPSKR.L ! K.SDYPSKR.M		$62-1	A0A178VH55	tr|A0A178VH55|A0A178VH55_ARATH Magnesium-protoporphyrin IX monomethyl ester (oxidative) cyclase OS=Arabidopsis thaliana OX=3702 GN=AXX17_At3g51530 PE=3 SV=1	13		Q8L940	R.IPFVCGCR.N ! K.IPFVCGCR.N
$65-8	A0A178VRB0	tr|A0A178VRB0|A0A178VRB0_ARATH Chlorophyll a-b binding protein, chloroplastic OS=Arabidopsis thaliana OX=3702 GN=At2g34420 PE=3 SV=1	4		P10798	K.EYPGAFIR.I		$62-2	F4J0U9	tr|F4J0U9|F4J0U9_ARATH Magnesium-protoporphyrin IX monomethyl ester (oxidative) cyclase OS=Arabidopsis thaliana OX=3702 GN=CRD1 PE=1 SV=1	13		Q8L940	R.IAEEAGACAVMALER.V
$65-7	Q9C8S5	tr|Q9C8S5|Q9C8S5_ARATH Chlorophyll a-b binding protein, chloroplastic (Fragment) OS=Arabidopsis thaliana OX=3702 GN=T1P2.1 PE=3 SV=1	4		P10798	K.EYPGAFIR.I		$62-3	Q9M591	sp|Q9M591|CRD1_ARATH Magnesium-protoporphyrin IX monomethyl ester [oxidative] cyclase, chloroplastic OS=Arabidopsis thaliana OX=3702 GN=CRD1 PE=1 SV=2	13		Q8L940	R.IAEEAGACAVMALER.V
$65-6	A0A178WKX1	tr|A0A178WKX1|A0A178WKX1_ARATH Chlorophyll a-b binding protein, chloroplastic OS=Arabidopsis thaliana OX=3702 GN=AXX17_At1g30320 PE=3 SV=1	4		P10798	K.LPLFGCTDSAQVLK.E		$63-1	A0A654F3Y9	tr|A0A654F3Y9|A0A654F3Y9_ARATH Gp_dh_N domain-containing protein OS=Arabidopsis thaliana OX=3702 GN=AN1_LOCUS11698 PE=3 SV=1	13		Q8L940	R.IAEEAGACAVMALER.V
$65-5	Q39141	tr|Q39141|Q39141_ARATH Chlorophyll a-b binding protein, chloroplastic OS=Arabidopsis thaliana OX=3702 GN=Lhb1B2 PE=1 SV=1	4		P10798	K.WIPCVEFELEHGFVYR.E ! K.WIPCVEFELEHGFVYR.-		$63-2	A0A178W4Q5	tr|A0A178W4Q5|A0A178W4Q5_ARATH Glyceraldehyde-3-phosphate dehydrogenase OS=Arabidopsis thaliana OX=3702 GN=AXX17_At1g13910 PE=3 SV=1	13		Q8L940	R.IAEEAGACAVMALER.V
$65-4	P0CJ48	sp|P0CJ48|CB1A_ARATH Chlorophyll a-b binding protein 2, chloroplastic OS=Arabidopsis thaliana OX=3702 GN=LHCB1.1 PE=1 SV=1	4		P10798	R.EHGNTPGYYDGR.Y		$63-3	Q9FX54	sp|Q9FX54|G3PC2_ARATH Glyceraldehyde-3-phosphate dehydrogenase GAPC2, cytosolic OS=Arabidopsis thaliana OX=3702 GN=GAPC2 PE=1 SV=1	13		Q8L940	R.IAEEAGACAVM#ALER.V
$65-3	P04778	sp|P04778|CB1C_ARATH Chlorophyll a-b binding protein 1, chloroplastic OS=Arabidopsis thaliana OX=3702 GN=LHCB1.3 PE=1 SV=1	4		P10798	R.IIGFDNTR.Q		$63-4	P25858	sp|P25858|G3PC1_ARATH Glyceraldehyde-3-phosphate dehydrogenase GAPC1, cytosolic OS=Arabidopsis thaliana OX=3702 GN=GAPC1 PE=1 SV=2	13		Q8L940	R.IAEEAGACAVM#ALER.V
$65-2	Q8VZ87	sp|Q8VZ87|CB1B_ARATH Chlorophyll a-b binding protein 3, chloroplastic OS=Arabidopsis thaliana OX=3702 GN=LHCB1.2 PE=1 SV=2	4		P10798	K.LPLFGCTDSAQVLK.E		$111-1	A0A5S9XVY6	tr|A0A5S9XVY6|A0A5S9XVY6_ARATH Uncharacterized protein OS=Arabidopsis thaliana OX=3702 GN=C24_LOCUS19118 PE=4 SV=1	12		Q8L940	R.IAEEAGACAVM#ALER.V
$65-1	A0A178W2T0	tr|A0A178W2T0|A0A178W2T0_ARATH Chlorophyll a-b binding protein, chloroplastic OS=Arabidopsis thaliana OX=3702 GN=AXX17_At1g30300 PE=3 SV=1	4		P10798	K.WIPCVEFELEHGFVYR.E ! K.WIPCVEFELEHGFVYR.-		$111-2	A0A178V4M1	tr|A0A178V4M1|A0A178V4M1_ARATH RBP31 OS=Arabidopsis thaliana OX=3702 GN=AXX17_At4g28660 PE=4 SV=1	12		Q8L940	R.IAEEAGACAVM#ALER.V
$64-5	P48578	sp|P48578|PP2A4_ARATH Serine/threonine-protein phosphatase PP2A-4 catalytic subunit OS=Arabidopsis thaliana OX=3702 GN=PP2A4 PE=1 SV=1	4		P10798	R.IIGFDNTR.Q		$111-3	Q39209	tr|Q39209|Q39209_ARATH RNA binding protein (Fragment) OS=Arabidopsis thaliana OX=3702 GN=rnp-D PE=2 SV=1	12		Q8L940	R.GGVIMDVVNAEQAR.I
$64-4	Q07100	sp|Q07100|PP2A3_ARATH Serine/threonine-protein phosphatase PP2A-3 catalytic subunit OS=Arabidopsis thaliana OX=3702 GN=PP2A3 PE=1 SV=2	4		Q8W493	K.APENFR.V		$111-4	Q04836	sp|Q04836|CP31A_ARATH 31 kDa ribonucleoprotein, chloroplastic OS=Arabidopsis thaliana OX=3702 GN=CP31A PE=1 SV=1	12		Q8L940	R.GGVIMDVVNAEQAR.I
$64-3	F4IN36	tr|F4IN36|F4IN36_ARATH Serine/threonine-protein phosphatase OS=Arabidopsis thaliana OX=3702 GN=PP2A-3 PE=1 SV=1	4		Q8W493	K.DNTFVYMCGLK.G		$138-1	P46010	sp|P46010|NRL3_ARATH Nitrilase 3 OS=Arabidopsis thaliana OX=3702 GN=NIT3 PE=1 SV=1	12		Q8L940	R.GGVIMDVVNAEQAR.I
$64-2	A0A178VSM5	tr|A0A178VSM5|A0A178VSM5_ARATH Serine/threonine-protein phosphatase OS=Arabidopsis thaliana OX=3702 GN=AXX17_At2g39870 PE=3 SV=1	4		Q8W493	K.KNEEGVIVNR.Y		$138-2	A0A654FDY3	tr|A0A654FDY3|A0A654FDY3_ARATH CN hydrolase domain-containing protein OS=Arabidopsis thaliana OX=3702 GN=AN1_LOCUS14739 PE=4 SV=1	12		Q8L940	R.GGVIMDVVNAEQAR.I
$64-1	A0A178VCH8	tr|A0A178VCH8|A0A178VCH8_ARATH Serine/threonine-protein phosphatase OS=Arabidopsis thaliana OX=3702 GN=AXX17_At3g53040 PE=3 SV=1	4		Q8W493	K.MFFEK.H		$138-3	A0A178VEJ6	tr|A0A178VEJ6|A0A178VEJ6_ARATH NIT3 OS=Arabidopsis thaliana OX=3702 GN=AXX17_At3g37920 PE=3 SV=1	12		Q8L940	R.GGVIM#DVVNAEQAR.I
$63-6	A0A178UMW0	tr|A0A178UMW0|A0A178UMW0_ARATH Malate dehydrogenase OS=Arabidopsis thaliana OX=3702 GN=AXX17_At5g09190 PE=3 SV=1	4		Q8W493	K.MYIQTR.M		$49-1	Q96262	sp|Q96262|PCAP1_ARATH Plasma membrane-associated cation-binding protein 1 OS=Arabidopsis thaliana OX=3702 GN=PCAP1 PE=1 SV=1	12		Q8L940	R.GGVIM#DVVNAEQAR.I
$63-5	A0A1P8BBQ0	tr|A0A1P8BBQ0|A0A1P8BBQ0_ARATH Malate dehydrogenase OS=Arabidopsis thaliana OX=3702 GN=PMDH2 PE=1 SV=1	4		Q8W493	K.NEEGVIVNR.Y		$50-1	A0A178U8J6	tr|A0A178U8J6|A0A178U8J6_ARATH VAR1 OS=Arabidopsis thaliana OX=3702 GN=AXX17_At5g40110 PE=3 SV=1	12		Q8L940	R.GGVIM#DVVNAEQAR.I
$63-4	B3H560	tr|B3H560|B3H560_ARATH Malate dehydrogenase OS=Arabidopsis thaliana OX=3702 GN=PMDH2 PE=1 SV=1	4		Q8W493	R.EGQSVGVIADGIDK.N		$50-2	A0A5S9YAJ7	tr|A0A5S9YAJ7|A0A5S9YAJ7_ARATH AAA domain-containing protein OS=Arabidopsis thaliana OX=3702 GN=C24_LOCUS24236 PE=3 SV=1	12		Q8L940	R.GGVIM#DVVNAEQAR.I
$63-3	Q9ZP05	sp|Q9ZP05|MDHX2_ARATH Malate dehydrogenase 2, peroxisomal OS=Arabidopsis thaliana OX=3702 GN=PMDH2 PE=1 SV=1	4		Q8W493	R.VDYAISR.E		$50-3	Q9FH02	sp|Q9FH02|FTSH5_ARATH ATP-dependent zinc metalloprotease FTSH 5, chloroplastic OS=Arabidopsis thaliana OX=3702 GN=FTSH5 PE=1 SV=1	12		Q8L940	R.GGVIM#DVVNAEQAR.I
$63-2	A8MRP1	tr|A8MRP1|A8MRP1_ARATH Malate dehydrogenase OS=Arabidopsis thaliana OX=3702 GN=PMDH2 PE=1 SV=1	4		Q8W493	K.DNTFVYMCGLK.G		$51-1	A0A178V8L4	tr|A0A178V8L4|A0A178V8L4_ARATH Fructose-bisphosphate aldolase OS=Arabidopsis thaliana OX=3702 GN=AXX17_At3g47340 PE=3 SV=1	12		Q8L940	R.GGVIM#DVVNAEQAR.I
$63-1	F4KDZ4	tr|F4KDZ4|F4KDZ4_ARATH Malate dehydrogenase OS=Arabidopsis thaliana OX=3702 GN=PMDH2 PE=1 SV=1	4		Q8W493	K.MYIQTR.M		$51-2	Q9LF98	sp|Q9LF98|ALFC8_ARATH Fructose-bisphosphate aldolase 8, cytosolic OS=Arabidopsis thaliana OX=3702 GN=FBA8 PE=1 SV=1	12		Q8L940	R.EGAAMIR.T ! R.EGAAMIR.I
$62-3	A0A178W4Q1	tr|A0A178W4Q1|A0A178W4Q1_ARATH Phosphoglycerate kinase OS=Arabidopsis thaliana OX=3702 GN=AXX17_At1g50870 PE=3 SV=1	4		O03042	K.ASVGFK.A ! -.ASVGFK.A		$52-1	A0A178WF48	tr|A0A178WF48|A0A178WF48_ARATH KV-BETA1 OS=Arabidopsis thaliana OX=3702 GN=AXX17_At1g04030 PE=3 SV=1	12		Q8L940	R.EGAAMIR.T ! R.EGAAMIR.I
$62-2	P50318	sp|P50318|PGKH2_ARATH Phosphoglycerate kinase 2, chloroplastic OS=Arabidopsis thaliana OX=3702 GN=At1g56190 PE=1 SV=3	4		O03042	K.DTDILAAFR.V		$52-2	O23016	sp|O23016|KCAB_ARATH Probable voltage-gated potassium channel subunit beta OS=Arabidopsis thaliana OX=3702 GN=KAB1 PE=1 SV=1	12		Q8L940	K.VGLAQMLR.G
$62-1	F4I3L1	tr|F4I3L1|F4I3L1_ARATH Phosphoglycerate kinase OS=Arabidopsis thaliana OX=3702 GN=At1g56190 PE=1 SV=1	4		O03042	K.SQAETGEIK.G		$53-1	A0A5S9XDH6	tr|A0A5S9XDH6|A0A5S9XDH6_ARATH Uncharacterized protein OS=Arabidopsis thaliana OX=3702 GN=C24_LOCUS12641 PE=4 SV=1	12		Q8L940	K.VGLAQMLR.G
$61-6	P23321	sp|P23321|PSBO1_ARATH Oxygen-evolving enhancer protein 1-1, chloroplastic OS=Arabidopsis thaliana OX=3702 GN=PSBO1 PE=1 SV=2	4		O03042	R.AMHAVIDR.Q		$64-1	O81845	sp|O81845|PUMP1_ARATH Mitochondrial uncoupling protein 1 OS=Arabidopsis thaliana OX=3702 GN=PUMP1 PE=1 SV=1	12		Q8L940	K.SPFSVK.V ! R.SPFSVK.A
$61-5	A0A5S9XJN7	tr|A0A5S9XJN7|A0A5S9XJN7_ARATH Uncharacterized protein OS=Arabidopsis thaliana OX=3702 GN=C24_LOCUS15324 PE=3 SV=1	4		O03042	R.DDYVEK.D		$64-2	A0A178V8U1	tr|A0A178V8U1|A0A178V8U1_ARATH UCP1 OS=Arabidopsis thaliana OX=3702 GN=AXX17_At3g48540 PE=3 SV=1	12		Q8L940	K.SPFSVK.V ! R.SPFSVK.A
$61-4	Q9S841	sp|Q9S841|PSBO2_ARATH Oxygen-evolving enhancer protein 1-2, chloroplastic OS=Arabidopsis thaliana OX=3702 GN=PSBO2 PE=1 SV=1	4		O03042	R.DLAVEGNEIIR.E		$65-1	P0DH99	sp|P0DH99|EF1A1_ARATH Elongation factor 1-alpha 1 OS=Arabidopsis thaliana OX=3702 GN=A1 PE=1 SV=1	12		Q8L940	K.SGDPAR.R
$61-3	A0A178UTK6	tr|A0A178UTK6|A0A178UTK6_ARATH PSBO1 OS=Arabidopsis thaliana OX=3702 GN=AXX17_At5g66530 PE=3 SV=1	4		O03042	R.IPPAYTK.T		$65-2	A0A5S9YFS8	tr|A0A5S9YFS8|A0A5S9YFS8_ARATH Uncharacterized protein OS=Arabidopsis thaliana OX=3702 GN=C24_LOCUS26165 PE=3 SV=1	12		Q8L940	K.SGDPAR.R
$61-2	A0A178VBH5	tr|A0A178VBH5|A0A178VBH5_ARATH PSBO2 OS=Arabidopsis thaliana OX=3702 GN=AXX17_At3g45080 PE=3 SV=1	4		O03042	R.VALEACVQAR.N		$65-3	A0A178WJC9	tr|A0A178WJC9|A0A178WJC9_ARATH Elongation factor 1-alpha OS=Arabidopsis thaliana OX=3702 GN=AXX17_At1g07650 PE=3 SV=1	12		Q8L940	K.SGDPAR.R
$61-1	A0A654FGK8	tr|A0A654FGK8|A0A654FGK8_ARATH Uncharacterized protein OS=Arabidopsis thaliana OX=3702 GN=AN1_LOCUS15441 PE=3 SV=1	4		O65639	K.DCGIGGGGGGGER.R		$65-4	Q8GTY0	sp|Q8GTY0|EF1A4_ARATH Elongation factor 1-alpha 4 OS=Arabidopsis thaliana OX=3702 GN=A4 PE=1 SV=2	12		Q8L940	K.QAVTIPVMAK.A
$60-3	A0A178WM81	tr|A0A178WM81|A0A178WM81_ARATH HPR OS=Arabidopsis thaliana OX=3702 GN=AXX17_At1g62030 PE=3 SV=1	4		O65639	K.EGHFAR.E		$65-5	Q8W4H7	sp|Q8W4H7|EF1A2_ARATH Elongation factor 1-alpha 2 OS=Arabidopsis thaliana OX=3702 GN=A2 PE=1 SV=2	12		Q8L940	K.QAVTIPVM#AK.A
$60-2	Q9C9W5	sp|Q9C9W5|HPR1_ARATH Glycerate dehydrogenase HPR, peroxisomal OS=Arabidopsis thaliana OX=3702 GN=HPR PE=1 SV=1	4		O65639	K.SVGNGDQR.G		$65-6	Q0WL56	sp|Q0WL56|EF1A3_ARATH Elongation factor 1-alpha 3 OS=Arabidopsis thaliana OX=3702 GN=A3 PE=1 SV=2	12		Q8L940	K.KLAAPYDLVM#QTK.Q
$60-1	A0A654ELZ9	tr|A0A654ELZ9|A0A654ELZ9_ARATH Uncharacterized protein OS=Arabidopsis thaliana OX=3702 GN=AN1_LOCUS5819 PE=3 SV=1	4		O65639	K.VAAGNVR.S		$66-1	Q9LRP3	sp|Q9LRP3|Y3174_ARATH Probable receptor-like protein kinase At3g17420 OS=Arabidopsis thaliana OX=3702 GN=At3g17420 PE=1 SV=1	12		Q8W493	R.VDYAISR.E
$59-7	A0A5S9Y926	tr|A0A5S9Y926|A0A5S9Y926_ARATH PSP domain-containing protein OS=Arabidopsis thaliana OX=3702 GN=C24_LOCUS23853 PE=4 SV=1	4		O65639	R.DCTSAGNGDQR.G		$66-2	A0A178VMG0	tr|A0A178VMG0|A0A178VMG0_ARATH GPK1 OS=Arabidopsis thaliana OX=3702 GN=AXX17_At3g18380 PE=3 SV=1	12		Q8W493	R.VDYAISR.E
$59-6	A0A1P8BEL7	tr|A0A1P8BEL7|A0A1P8BEL7_ARATH Proline-rich spliceosome-associated (PSP) family protein / zinc knuckle (CCHC-type) family protein OS=Arabidopsis thaliana OX=3702 GN=MBB18.15 PE=1 SV=1	4		O65639	R.GCYQCGGSGHLAR.D		$67-1	Q9SN86	sp|Q9SN86|MDHP_ARATH Malate dehydrogenase, chloroplastic OS=Arabidopsis thaliana OX=3702 GN=At3g47520 PE=1 SV=1	12		Q8W493	R.SFLWK.M
$59-5	Q9FFW1	tr|Q9FFW1|Q9FFW1_ARATH Similarity to unknown protein OS=Arabidopsis thaliana OX=3702 PE=3 SV=1	4		O65639	R.GSGGGGNDNACYK.C		$67-2	A0A654FEK4	tr|A0A654FEK4|A0A654FEK4_ARATH Malate dehydrogenase OS=Arabidopsis thaliana OX=3702 GN=AN1_LOCUS15088 PE=3 SV=1	12		Q8W493	R.SFLWK.M
$59-4	Q93YW4	tr|Q93YW4|Q93YW4_ARATH Proline-rich spliceosome-associated (PSP) family protein / zinc knuckle (CCHC-type) family protein OS=Arabidopsis thaliana OX=3702 GN=MBB18.15 PE=1 SV=1	4		O65639	R.SLTVGDAVEFAITQGSDGK.T		$67-3	A0A178VF16	tr|A0A178VF16|A0A178VF16_ARATH Malate dehydrogenase OS=Arabidopsis thaliana OX=3702 GN=AXX17_At3g41510 PE=3 SV=1	12		Q8W493	R.MAQYAAELWELLK.K
$59-3	A0A654G635	tr|A0A654G635|A0A654G635_ARATH PSP domain-containing protein OS=Arabidopsis thaliana OX=3702 GN=AN1_LOCUS24019 PE=4 SV=1	4		O65639	K.EGHFAR.E		$68-1	A0A5S9Y9L8	tr|A0A5S9Y9L8|A0A5S9Y9L8_ARATH Uncharacterized protein OS=Arabidopsis thaliana OX=3702 GN=C24_LOCUS24044 PE=4 SV=1	12		Q8W493	R.MAQYAAELWELLK.K
$59-2	A0A178U8D5	tr|A0A178U8D5|A0A178U8D5_ARATH CCHC-type domain-containing protein OS=Arabidopsis thaliana OX=3702 GN=AXX17_At5g35950 PE=3 SV=1	4		Q944G9	K.GLVPLVGSNNESWCQGLDGLSSR.T		$68-2	Q9FM47	tr|Q9FM47|Q9FM47_ARATH RNA-binding (RRM/RBD/RNP motifs) family protein OS=Arabidopsis thaliana OX=3702 GN=MNF13.1 PE=1 SV=1	12		Q8W493	R.M#AQYAAELWELLK.K
$59-1	A0A1P8BEL3	tr|A0A1P8BEL3|A0A1P8BEL3_ARATH Proline-rich spliceosome-associated (PSP) family protein / zinc knuckle (CCHC-type) family protein OS=Arabidopsis thaliana OX=3702 GN=MBB18.15 PE=1 SV=1	4		Q944G9	K.RLDSIGLENTEANR.Q		$68-3	A0A178UM22	tr|A0A178UM22|A0A178UM22_ARATH Uncharacterized protein OS=Arabidopsis thaliana OX=3702 GN=At5g40490 PE=4 SV=1	12		Q8W493	R.LVYTNDQGETVK.G
$58-2	O24456	sp|O24456|GBLPA_ARATH Receptor for activated C kinase 1A OS=Arabidopsis thaliana OX=3702 GN=RACK1A PE=1 SV=2	4		Q944G9	R.ATPEQVAAYTLK.L		$68-4	A0A654G7P8	tr|A0A654G7P8|A0A654G7P8_ARATH Uncharacterized protein OS=Arabidopsis thaliana OX=3702 GN=AN1_LOCUS24221 PE=4 SV=1	12		Q8W493	R.LVYTNDQGETVK.G
$58-1	A0A178WHX3	tr|A0A178WHX3|A0A178WHX3_ARATH RACK1A_AT OS=Arabidopsis thaliana OX=3702 GN=AXX17_At1g18980 PE=4 SV=1	4		Q944G9	R.GILAMDESNATCGK.R		$75-1	A0A178URY8	tr|A0A178URY8|A0A178URY8_ARATH Ribulose bisphosphate carboxylase small chain OS=Arabidopsis thaliana OX=3702 GN=AXX17_At5g35720 PE=3 SV=1	12		Q8W493	R.EGQSVGVIADGIDK.N
$57-2	Q9LD57	sp|Q9LD57|PGKH1_ARATH Phosphoglycerate kinase 1, chloroplastic OS=Arabidopsis thaliana OX=3702 GN=PGK1 PE=1 SV=1	4		A0A178U8S8	K.INTINAR.Y		$75-2	A0A654G618	tr|A0A654G618|A0A654G618_ARATH Ribulose bisphosphate carboxylase small chain OS=Arabidopsis thaliana OX=3702 GN=AN1_LOCUS23999 PE=3 SV=1	12		Q8W493	R.EGQSVGVIADGIDK.N
$57-1	A0A178V5M8	tr|A0A178V5M8|A0A178V5M8_ARATH Phosphoglycerate kinase OS=Arabidopsis thaliana OX=3702 GN=AXX17_At3g12840 PE=3 SV=1	4		A0A178U8S8	K.TGYDNNR.G		$75-3	A0A075M3N4	tr|A0A075M3N4|A0A075M3N4_ARATH Ribulose bisphosphate carboxylase small chain (Fragment) OS=Arabidopsis thaliana OX=3702 GN=rbcS PE=3 SV=1	12		Q8W493	K.NEEGVIVNR.Y
$56-2	Q9FMU6	sp|Q9FMU6|MPCP3_ARATH Mitochondrial phosphate carrier protein 3, Mitochondrial OS=Arabidopsis thaliana OX=3702 GN=MPT3 PE=1 SV=1	4		A0A178U8S8	R.DHGFEPR.G		$75-4	P10798	sp|P10798|RBS3B_ARATH Ribulose bisphosphate carboxylase small chain 3B, chloroplastic OS=Arabidopsis thaliana OX=3702 GN=RBCS-3B PE=1 SV=2	12		Q8W493	K.MYIQTR.M
$56-1	A0A178UMU4	tr|A0A178UMU4|A0A178UMU4_ARATH PHT3 OS=Arabidopsis thaliana OX=3702 GN=AXX17_At5g13490 PE=3 SV=1	4		A0A178U8S8	R.FEAYGER.A		$75-5	A0A178UL15	tr|A0A178UL15|A0A178UL15_ARATH Ribulose bisphosphate carboxylase small chain OS=Arabidopsis thaliana OX=3702 GN=AXX17_At5g35730 PE=3 SV=1	12		Q8W493	K.MYIQTR.M
$55-6	A0A654GFN6	tr|A0A654GFN6|A0A654GFN6_ARATH Ferredoxin--NADP reductase, chloroplastic OS=Arabidopsis thaliana OX=3702 GN=AN1_LOCUS26952 PE=3 SV=1	4		A0A178U8S8	R.GQIDPK.S		$75-6	P10797	sp|P10797|RBS2B_ARATH Ribulose bisphosphate carboxylase small chain 2B, chloroplastic OS=Arabidopsis thaliana OX=3702 GN=RBCS-2B PE=2 SV=2	12		Q8W493	K.MYIQTR.M
$55-5	A0A178UBS7	tr|A0A178UBS7|A0A178UBS7_ARATH Ferredoxin--NADP reductase, chloroplastic OS=Arabidopsis thaliana OX=3702 GN=AXX17_At5g66120 PE=3 SV=1	4		A0A178U8S8	R.SYGSDR.F		$75-7	A0A075M4Z6	tr|A0A075M4Z6|A0A075M4Z6_ARATH Ribulose bisphosphate carboxylase small chain (Fragment) OS=Arabidopsis thaliana OX=3702 GN=rbcS PE=3 SV=1	12		Q8W493	K.MYIQTR.M
$55-4	F4JZ46	tr|F4JZ46|F4JZ46_ARATH Ferredoxin--NADP reductase, chloroplastic OS=Arabidopsis thaliana OX=3702 GN=FNR1 PE=1 SV=1	4		A0A178U8S8	R.YEEQLATLR.A		$76-1	A0A178UXP7	tr|A0A178UXP7|A0A178UXP7_ARATH Tubulin alpha chain OS=Arabidopsis thaliana OX=3702 GN=AXX17_At4g17320 PE=3 SV=1	12		Q8W493	K.MFFEK.H
$55-3	A0A178UAK1	tr|A0A178UAK1|A0A178UAK1_ARATH Ferredoxin--NADP reductase, chloroplastic OS=Arabidopsis thaliana OX=3702 GN=AXX17_At5g66120 PE=3 SV=1	4		P10795	K.EVDYLIR.N ! K.EVDYLLR.N		$76-2	A0A178W5L2	tr|A0A178W5L2|A0A178W5L2_ARATH Tubulin alpha chain OS=Arabidopsis thaliana OX=3702 GN=AXX17_At1g04150 PE=3 SV=1	12		Q8W493	K.M#YIQTR.M
$55-2	B9DI26	tr|B9DI26|B9DI26_ARATH Ferredoxin--NADP(+) reductase (Fragment) OS=Arabidopsis thaliana OX=3702 GN=At5g66190 PE=2 SV=1	4		P10795	K.EVDYLIR.N ! K.EVDYLLR.N		$76-3	P29511	sp|P29511|TBA6_ARATH Tubulin alpha-6 chain OS=Arabidopsis thaliana OX=3702 GN=TUBA6 PE=1 SV=1	12		Q8W493	K.M#YIQTR.M
$55-1	Q9FKW6	sp|Q9FKW6|FNRL1_ARATH Ferredoxin--NADP reductase, leaf isozyme 1, chloroplastic OS=Arabidopsis thaliana OX=3702 GN=LFNR1 PE=1 SV=1	4		P10795	K.EVDYLIR.N ! K.EVDYLLR.N		$76-4	B9DGT7	sp|B9DGT7|TBA2_ARATH Tubulin alpha-2 chain OS=Arabidopsis thaliana OX=3702 GN=TUBA2 PE=2 SV=2	12		Q8W493	K.KNEEGVIVNR.Y
$54-9	P53497	sp|P53497|ACT12_ARATH Actin-12 OS=Arabidopsis thaliana OX=3702 GN=ACT12 PE=1 SV=1	4		P10795	K.EVDYLIR.N ! K.EVDYLLR.N		$76-5	Q0WV25	sp|Q0WV25|TBA4_ARATH Tubulin alpha-4 chain OS=Arabidopsis thaliana OX=3702 GN=TUBA4 PE=2 SV=2	12		Q8W493	K.KNEEGVIVNR.Y
$54-8	F1LIM0	tr|F1LIM0|F1LIM0_ARATH Actin 1 OS=Arabidopsis thaliana OX=3702 PE=3 SV=1	4		P10795	K.EVDYLIR.N ! K.EVDYLLR.N		$77-1	A0A178VU46	tr|A0A178VU46|A0A178VU46_ARATH Eukaryotic translation initiation factor 3 subunit F OS=Arabidopsis thaliana OX=3702 GN=AXX17_At2g37000 PE=3 SV=1	12		Q8W493	K.KDNTFVYMCGLK.G
$54-7	A0A178VHX9	tr|A0A178VHX9|A0A178VHX9_ARATH Uncharacterized protein OS=Arabidopsis thaliana OX=3702 GN=AXX17_At3g40330 PE=3 SV=1	4		P10795	K.EVDYLIR.N ! K.EVDYLLR.N		$77-2	O04202	sp|O04202|EIF3F_ARATH Eukaryotic translation initiation factor 3 subunit F OS=Arabidopsis thaliana OX=3702 GN=TIF3F1 PE=1 SV=1	12		Q8W493	K.KDNTFVYMCGLK.G
$54-6	C0Z223	tr|C0Z223|C0Z223_ARATH At3g18780 protein OS=Arabidopsis thaliana OX=3702 GN=At3g18780 PE=2 SV=1	4		P10795	R.EHGNSPGYYDGR.Y		$77-3	A0A654F0F3	tr|A0A654F0F3|A0A654F0F3_ARATH JAB_MPN domain-containing protein OS=Arabidopsis thaliana OX=3702 GN=AN1_LOCUS10472 PE=4 SV=1	12		Q8W493	K.KDNTFVYMCGLK.G
$54-5	B9DHA3	tr|B9DHA3|B9DHA3_ARATH At3g18780 protein OS=Arabidopsis thaliana OX=3702 GN=At3g18780 PE=2 SV=1	4		A0A178VK17	R.NEPPLGYSSR.F		$78-1	A0A178WBI7	tr|A0A178WBI7|A0A178WBI7_ARATH GRF2 OS=Arabidopsis thaliana OX=3702 GN=AXX17_At1g72930 PE=3 SV=1	12		Q8W493	K.KDNTFVYMCGLK.G
$54-4	Q93ZL9	tr|Q93ZL9|Q93ZL9_ARATH At3g18780/MVE11_16 OS=Arabidopsis thaliana OX=3702 PE=2 SV=1	4		A0A178VK17	R.NEPPLGYSSR.F		$78-2	Q01525	sp|Q01525|14332_ARATH 14-3-3-like protein GF14 omega OS=Arabidopsis thaliana OX=3702 GN=GRF2 PE=2 SV=2	12		Q8W493	K.KAEQWNVEVY.-
$54-3	P0CJ46	sp|P0CJ46|ACT1_ARATH Actin-1 OS=Arabidopsis thaliana OX=3702 GN=ACT1 PE=1 SV=1	4		P17745	K.EHILLAK.Q		$78-3	A0A654ERJ3	tr|A0A654ERJ3|A0A654ERJ3_ARATH 14_3_3 domain-containing protein OS=Arabidopsis thaliana OX=3702 GN=AN1_LOCUS6875 PE=3 SV=1	12		Q8W493	K.HDDYK.F
$54-26	A0A384LCZ9	tr|A0A384LCZ9|A0A384LCZ9_ARATH Uncharacterized protein OS=Arabidopsis thaliana OX=3702 GN=AXX17_At2g34430 PE=3 SV=1	4		P17745	K.ILDEALAGDNVGLLLR.G		$79-1	Q56X31	tr|Q56X31|Q56X31_ARATH Ribosomal protein OS=Arabidopsis thaliana OX=3702 GN=At3g25520 PE=2 SV=1	12		Q8W493	K.DNTFVYMCGLK.G
$54-25	Q96293	sp|Q96293|ACT8_ARATH Actin-8 OS=Arabidopsis thaliana OX=3702 GN=ACT8 PE=1 SV=2	4		P17745	K.IMNDKDEESK.M		$80-1	Q93Z83	tr|Q93Z83|Q93Z83_ARATH AT5g26280/T19G15_130 OS=Arabidopsis thaliana OX=3702 GN=At5g26280 PE=1 SV=1	12		Q8W493	K.DNTFVYMCGLK.G
$54-24	Q8LB94	tr|Q8LB94|Q8LB94_ARATH Actin 8 OS=Arabidopsis thaliana OX=3702 PE=2 SV=1	4		P17745	K.IMNDKDEESK.M		$80-2	A0A1P8BA53	tr|A0A1P8BA53|A0A1P8BA53_ARATH TRAF-like family protein OS=Arabidopsis thaliana OX=3702 GN=At5g26280 PE=1 SV=1	12		Q8W493	K.CLLNTK.I ! R.CLLNTK.I
$54-23	P53494	sp|P53494|ACT4_ARATH Actin-4 OS=Arabidopsis thaliana OX=3702 GN=ACT4 PE=1 SV=1	4		P17745	K.QVGVPDMVVFLNK.E		$91-1	P56778	sp|P56778|PSBC_ARATH Photosystem II CP43 reaction center protein OS=Arabidopsis thaliana OX=3702 GN=psbC PE=1 SV=3	12		Q8W493	K.CLLNTK.I ! R.CLLNTK.I
$54-22	Q84W24	tr|Q84W24|Q84W24_ARATH Putative Actin 4 OS=Arabidopsis thaliana OX=3702 GN=At5g59370 PE=2 SV=1	4		P17745	K.TVGAGVIGTILE.-		$91-2	A0A514YJU4	tr|A0A514YJU4|A0A514YJU4_ARATH Photosystem II CP43 reaction center protein OS=Arabidopsis thaliana OX=3702 GN=psbC PE=3 SV=1	12		Q8W493	K.APENFR.V
$54-21	P53496	sp|P53496|ACT11_ARATH Actin-11 OS=Arabidopsis thaliana OX=3702 GN=ACT11 PE=1 SV=1	4		P17745	R.TTDVTGK.V		$91-3	A0A1B1W4T4	tr|A0A1B1W4T4|A0A1B1W4T4_ARATH Photosystem II CP43 reaction center protein OS=Arabidopsis thaliana OX=3702 GN=psbC PE=3 SV=1	12		Q8W493	K.AKAPENFR.V
$54-20	F4J8V9	tr|F4J8V9|F4J8V9_ARATH Actin 2 OS=Arabidopsis thaliana OX=3702 GN=ACT2 PE=1 SV=1	4		O48741	K.GYVSEEEAGKR.L		$112-1	P23686	sp|P23686|METK1_ARATH S-adenosylmethionine synthase 1 OS=Arabidopsis thaliana OX=3702 GN=SAM1 PE=1 SV=2	11		Q8W493	K.AEQWNVEVY.-
$54-2	P0CJ47	sp|P0CJ47|ACT3_ARATH Actin-3 OS=Arabidopsis thaliana OX=3702 GN=ACT3 PE=1 SV=1	4		O48741	K.QFVENFR.R		$112-2	A0A178WES1	tr|A0A178WES1|A0A178WES1_ARATH S-adenosylmethionine synthase OS=Arabidopsis thaliana OX=3702 GN=AXX17_At1g01660 PE=3 SV=1	11		P32961	R.VTIVQSSTVYNDTPATIDK.A ! R.VTIVQSSTVYNDTPATLDK.A
$54-19	A0A178UEW4	tr|A0A178UEW4|A0A178UEW4_ARATH AtACT7 OS=Arabidopsis thaliana OX=3702 GN=AXX17_At5g09370 PE=3 SV=1	4		Q42547	K.DLHDAIASGNYPEWK.L		$112-3	A0A654E6D0	tr|A0A654E6D0|A0A654E6D0_ARATH S-adenosylmethionine synthase OS=Arabidopsis thaliana OX=3702 GN=AN1_LOCUS286 PE=3 SV=1	11		P32961	R.VTIVQSSTVYNDTPATIDK.A ! R.VTIVQSSTVYNDTPATLDK.A
$54-18	A0A178WDV5	tr|A0A178WDV5|A0A178WDV5_ARATH FIZ1 OS=Arabidopsis thaliana OX=3702 GN=AXX17_At1g43400 PE=3 SV=1	4		Q42547	K.NLTDEEAK.V		$113-1	Q9LUT2	sp|Q9LUT2|METK4_ARATH S-adenosylmethionine synthase 4 OS=Arabidopsis thaliana OX=3702 GN=METK4 PE=1 SV=1	11		P32961	R.LADVAR.K
$54-17	A0A384KW03	tr|A0A384KW03|A0A384KW03_ARATH LSR2 OS=Arabidopsis thaliana OX=3702 GN=AXX17_At3g19970 PE=1 SV=1	4		Q42547	K.VLFVK.F ! K.VLFVK.N		$113-2	A0A178VIP8	tr|A0A178VIP8|A0A178VIP8_ARATH S-adenosylmethionine synthase OS=Arabidopsis thaliana OX=3702 GN=AXX17_At3g18350 PE=3 SV=1	11		P32961	R.KSVTFVTK.V
$54-16	Q0WL95	tr|Q0WL95|Q0WL95_ARATH At3g18780 protein OS=Arabidopsis thaliana OX=3702 GN=At3g18780 PE=1 SV=1	4		Q42547	R.FSTVVHER.A		$114-1	A0A384KAY1	tr|A0A384KAY1|A0A384KAY1_ARATH Cysteine synthase OS=Arabidopsis thaliana OX=3702 GN=AXX17_At2g41270 PE=3 SV=1	11		P32961	R.KNHVYLVMGAIEK.E
$54-15	A0A178VSL1	tr|A0A178VSL1|A0A178VSL1_ARATH Actin 3 OS=Arabidopsis thaliana OX=3702 PE=3 SV=1	4		Q42547	R.IFAYGDTQR.H		$114-2	P47999	sp|P47999|CYSKP_ARATH Cysteine synthase, chloroplastic/chromoplastic OS=Arabidopsis thaliana OX=3702 GN=OASB PE=1 SV=2	11		P32961	R.KNHVYLVMGAIEK.E
$54-14	A0A178ULX8	tr|A0A178ULX8|A0A178ULX8_ARATH Uncharacterized protein OS=Arabidopsis thaliana OX=3702 GN=AXX17_At5g58770 PE=3 SV=1	4		P56777	K.LGDPTTK.R		$114-3	Q0WW95	tr|Q0WW95|Q0WW95_ARATH Cysteine synthase OS=Arabidopsis thaliana OX=3702 GN=At2g43750 PE=2 SV=1	11		P32961	K.YIVEAASK.G
$54-13	A0A384KGP1	tr|A0A384KGP1|A0A384KGP1_ARATH ACT11 OS=Arabidopsis thaliana OX=3702 GN=AXX17_At3g12090 PE=3 SV=1	4		P56777	K.SDGVFR.S ! K.SDGVFR.Q		$115-1	A0A654FGF4	tr|A0A654FGF4|A0A654FGF4_ARATH Uncharacterized protein OS=Arabidopsis thaliana OX=3702 GN=AN1_LOCUS15604 PE=4 SV=1	11		P32961	K.YHASAIHVPGPEVAR.L
$54-12	A0A654FI89	tr|A0A654FI89|A0A654FI89_ARATH Uncharacterized protein OS=Arabidopsis thaliana OX=3702 GN=AN1_LOCUS14979 PE=3 SV=1	4		P56777	M.GLPWYR.V		$115-2	Q39061	sp|Q39061|CP33_ARATH RNA-binding protein CP33, chloroplastic OS=Arabidopsis thaliana OX=3702 GN=CP33 PE=2 SV=1	11		P32961	K.YHASAIHVPGPEVAR.L
$54-11	Q541W9	tr|Q541W9|Q541W9_ARATH Uncharacterized protein At3g12110/T21B14_108 OS=Arabidopsis thaliana OX=3702 GN=At3g12110/T21B14_108 PE=2 SV=1	4		P56777	R.ADVPFR.R ! K.ADVPFR.F		$115-3	A0A178VGE7	tr|A0A178VGE7|A0A178VGE7_ARATH PDE322 OS=Arabidopsis thaliana OX=3702 GN=AXX17_At3g46800 PE=4 SV=1	11		P32961	K.SVTFVTK.V
$54-10	P53492	sp|P53492|ACT7_ARATH Actin-7 OS=Arabidopsis thaliana OX=3702 GN=ACT7 PE=1 SV=1	4		P56777	R.AQLGEIFELDR.A		$115-4	A0A5S9XK34	tr|A0A5S9XK34|A0A5S9XK34_ARATH Uncharacterized protein OS=Arabidopsis thaliana OX=3702 GN=C24_LOCUS15486 PE=4 SV=1	11		P32961	K.NHVYLVMGAIEK.E
$54-1	Q96292	sp|Q96292|ACT2_ARATH Actin-2 OS=Arabidopsis thaliana OX=3702 GN=ACT2 PE=1 SV=1	4		P56777	R.RAQLGEIFELDR.A		$69-1	Q8LDU4	sp|Q8LDU4|RCCR_ARATH Red chlorophyll catabolite reductase, chloroplastic OS=Arabidopsis thaliana OX=3702 GN=RCCR PE=1 SV=2	11		P32961	K.NHVYLVM#GAIEK.E
$53-5	A0A654EZT0	tr|A0A654EZT0|A0A654EZT0_ARATH ATP synthase subunit gamma OS=Arabidopsis thaliana OX=3702 GN=AN1_LOCUS9735 PE=3 SV=1	4		P56777	R.VHTVVLNDPGR.L		$70-1	Q9LD57	sp|Q9LD57|PGKH1_ARATH Phosphoglycerate kinase 1, chloroplastic OS=Arabidopsis thaliana OX=3702 GN=PGK1 PE=1 SV=1	11		P32961	K.GAELVLFPEGFIGGYPR.G
$53-4	Q8L7F2	tr|Q8L7F2|Q8L7F2_ARATH Mitochondrial F1-ATPase, gamma subunit (ATP3_ARATH) OS=Arabidopsis thaliana OX=3702 GN=At2g33040 PE=2 SV=1	4		Q94KD0	K.DLFGGIGQVGR.I		$70-2	A0A178V5M8	tr|A0A178V5M8|A0A178V5M8_ARATH Phosphoglycerate kinase OS=Arabidopsis thaliana OX=3702 GN=AXX17_At3g12840 PE=3 SV=1	11		P32961	K.GAELVLFPEGFIGGYPR.G
$53-3	Q0WWB3	tr|Q0WWB3|Q0WWB3_ARATH Mitochondrial F1-ATPase, gamma subunit OS=Arabidopsis thaliana OX=3702 GN=At2g33040 PE=2 SV=1	4		Q94KD0	K.ISVTMAEK.S		$71-1	Q9LHH7	sp|Q9LHH7|FOLD2_ARATH Bifunctional protein FolD 2 OS=Arabidopsis thaliana OX=3702 GN=FOLD2 PE=2 SV=1	11		P32961	K.EGYTLYCTVLFFSPQGQFLGK.H
$53-2	A0A178W0Z6	tr|A0A178W0Z6|A0A178W0Z6_ARATH ATP synthase subunit gamma OS=Arabidopsis thaliana OX=3702 GN=At2g33040 PE=3 SV=1	4		Q94KD0	K.IYTDEK.G		$72-1	Q8LA93	tr|Q8LA93|Q8LA93_ARATH 60S Ribosomal protein L4-B (L1) OS=Arabidopsis thaliana OX=3702 PE=2 SV=1	11		P10896	R.YREAADLIK.K
$53-1	Q96250	sp|Q96250|ATPG3_ARATH ATP synthase subunit gamma, Mitochondrial OS=Arabidopsis thaliana OX=3702 GN=ATPC PE=1 SV=1	4		Q94KD0	R.GGGGGGYQGGDR.G		$72-2	Q2V3X4	tr|Q2V3X4|Q2V3X4_ARATH Ribosomal protein L4/L1 family OS=Arabidopsis thaliana OX=3702 GN=At3g09630 PE=1 SV=1	11		P10896	R.VYDDEVR.K
$52-8	B9DFJ8	tr|B9DFJ8|B9DFJ8_ARATH AT4G39260 protein OS=Arabidopsis thaliana OX=3702 GN=At4g39260 PE=2 SV=1	4		Q94KD0	R.GGYGSDAPSTGGR.G		$72-3	A0A178VDX8	tr|A0A178VDX8|A0A178VDX8_ARATH Ribos_L4_asso_C domain-containing protein OS=Arabidopsis thaliana OX=3702 GN=AXX17_At3g09270 PE=3 SV=1	11		P10896	R.VPIICTGNDFSTLYAPLIR.D
$52-7	U3PIK0	tr|U3PIK0|U3PIK0_ARATH Glycine-rich RNA-binding protein 8 splice variant 5 OS=Arabidopsis thaliana OX=3702 GN=GRP8 PE=2 SV=1	4		Q94KD0	R.RQEASYEDAATEK.V		$72-4	Q9SF40	sp|Q9SF40|RL4A_ARATH 60S Ribosomal protein L4-1 OS=Arabidopsis thaliana OX=3702 GN=RPL4A PE=1 SV=1	11		P10896	R.VPIICTGNDFSTLYAPLIR.D
$52-6	F4JVB9	tr|F4JVB9|F4JVB9_ARATH Cold, circadian rhythm, and RNA binding 1 OS=Arabidopsis thaliana OX=3702 GN=CCR1 PE=1 SV=1	4		Q94KD0	R.SGGSYGSGSQR.E		$81-1	P49691	sp|P49691|RL4B_ARATH 60S Ribosomal protein L4-2 OS=Arabidopsis thaliana OX=3702 GN=RPL4D PE=1 SV=2	11		P10896	R.QYNLDNM#M#DGFYIAPAFMDK.L
$52-5	F4JVC1	tr|F4JVC1|F4JVC1_ARATH Cold, circadian rhythm, and RNA binding 1 OS=Arabidopsis thaliana OX=3702 GN=CCR1 PE=1 SV=1	4		Q8GTY0	K.EVSSYLK.K		$81-2	A0A5S9Y0U4	tr|A0A5S9Y0U4|A0A5S9Y0U4_ARATH Ribos_L4_asso_C domain-containing protein OS=Arabidopsis thaliana OX=3702 GN=C24_LOCUS20975 PE=3 SV=1	11		P10896	R.YREAADLIK.K
$52-4	A0A384L218	tr|A0A384L218|A0A384L218_ARATH GRP8 OS=Arabidopsis thaliana OX=3702 GN=AXX17_At4g44660 PE=4 SV=1	4		Q8GTY0	K.M#DATTPK.Y		$81-3	Q8GYH3	tr|Q8GYH3|Q8GYH3_ARATH Putative 60S Ribosomal protein OS=Arabidopsis thaliana OX=3702 GN=At5g02870/F9G14_180 PE=2 SV=1	11		P10896	R.GLAYDTSDDQQDITR.G
$52-3	U3PL99	tr|U3PL99|U3PL99_ARATH Glycine-rich RNA-binding protein 8 splice variant 6 OS=Arabidopsis thaliana OX=3702 GN=GRP8 PE=2 SV=1	4		Q8GTY0	K.STTTGHLIYK.L		$81-4	A0A178UAH8	tr|A0A178UAH8|A0A178UAH8_ARATH Ribos_L4_asso_C domain-containing protein OS=Arabidopsis thaliana OX=3702 GN=AXX17_At5g02040 PE=3 SV=1	11		P10896	R.GLAYDTSDDQQDITR.G
$52-2	F4JVC0	tr|F4JVC0|F4JVC0_ARATH Cold, circadian rhythm, and RNA binding 1 OS=Arabidopsis thaliana OX=3702 GN=CCR1 PE=1 SV=1	4		Q8GTY0	K.YYCTVIDAPGHR.D		$81-5	F4KDU5	tr|F4KDU5|F4KDU5_ARATH Ribosomal protein L4/L1 family OS=Arabidopsis thaliana OX=3702 GN=At5g02870 PE=1 SV=1	11		P10896	R.EAADLIK.K
$52-1	Q03251	sp|Q03251|RBG8_ARATH Glycine-rich RNA-binding protein 8 OS=Arabidopsis thaliana OX=3702 GN=RBG8 PE=1 SV=1	4		Q8GTY0	R.LPLQDVYK.I		$82-1	Q9CA90	sp|Q9CA90|HPR2_ARATH Glyoxylate/hydroxypyruvate reductase A HPR2 OS=Arabidopsis thaliana OX=3702 GN=HPR2 PE=1 SV=1	11		P10896	K.VPLILGIWGGK.G
$51-4	A0A514YJU4	tr|A0A514YJU4|A0A514YJU4_ARATH Photosystem II CP43 reaction center protein OS=Arabidopsis thaliana OX=3702 GN=psbC PE=3 SV=1	4		Q8GTY0	R.STNLDWYK.G		$82-2	A0A178W4H7	tr|A0A178W4H7|A0A178W4H7_ARATH Uncharacterized protein OS=Arabidopsis thaliana OX=3702 GN=AXX17_At1g74710 PE=3 SV=1	11		P10896	K.SFQCELVMAK.M
$51-3	A0A1B1W4T4	tr|A0A1B1W4T4|A0A1B1W4T4_ARATH Photosystem II CP43 reaction center protein OS=Arabidopsis thaliana OX=3702 GN=psbC PE=3 SV=1	4		A0A178UBW1	K.DRGEPYESSIFEAAGYK.W		$83-1	A0A178UTZ9	tr|A0A178UTZ9|A0A178UTZ9_ARATH TAF15b OS=Arabidopsis thaliana OX=3702 GN=AXX17_At5g57840 PE=4 SV=1	11		P10896	K.SFQCELVM#AK.M
$51-2	Q8HT11	tr|Q8HT11|Q8HT11_ARATH Photosystem II CP43 reaction center protein (Fragment) OS=Arabidopsis thaliana OX=3702 GN=psbC PE=3 SV=1	4		A0A178UBW1	K.DRGEPYESSIFEAAGYK.W		$83-2	Q94KD0	sp|Q94KD0|TA15B_ARATH Transcription initiation factor TFIID subunit 15b OS=Arabidopsis thaliana OX=3702 GN=TAF15B PE=1 SV=1	11		P10896	K.NFLTLPNIK.V
$51-1	P56778	sp|P56778|PSBC_ARATH Photosystem II CP43 reaction center protein OS=Arabidopsis thaliana OX=3702 GN=psbC PE=1 SV=3	4		A0A178UBW1	R.IEETETLPR.G		$84-1	A0A178W0G5	tr|A0A178W0G5|A0A178W0G5_ARATH Uncharacterized protein OS=Arabidopsis thaliana OX=3702 GN=At2g35410 PE=1 SV=1	11		P10896	K.MGINPIMM#SAGELESGNAGEPAK.L ! K.MGINPIM#MSAGELESGNAGEPAK.L
$50-4	A0A384KJ08	tr|A0A384KJ08|A0A384KJ08_ARATH NITI OS=Arabidopsis thaliana OX=3702 GN=AXX17_At3g37910 PE=3 SV=1	4		A0A654G4F4	K.IVTITSFSVIK.G ! K.IVTITSFSVIK.D		$84-2	O82299	tr|O82299|O82299_ARATH Putative chloroplast RNA binding protein OS=Arabidopsis thaliana OX=3702 GN=At2g35410 PE=1 SV=1	11		P10896	K.MCCLFINDLDAGAGR.M
$50-3	Q944K7	tr|Q944K7|Q944K7_ARATH AT3g44310/T10D17_100 OS=Arabidopsis thaliana OX=3702 PE=2 SV=1	4		A0A654G4F4	R.EERPSSK.I		$92-1	P29513	sp|P29513|TBB5_ARATH Tubulin beta-5 chain OS=Arabidopsis thaliana OX=3702 GN=TUBB5 PE=2 SV=1	11		P10896	K.MCCLFINDLDAGAGR.M
$50-2	C0SVD5	tr|C0SVD5|C0SVD5_ARATH Uncharacterized protein AT3g44310 (Fragment) OS=Arabidopsis thaliana OX=3702 GN=AT3g44310 PE=2 SV=1	4		A0A654G4F4	R.LGFNPK.G		$92-2	A0A178W9M8	tr|A0A178W9M8|A0A178W9M8_ARATH Tubulin beta chain OS=Arabidopsis thaliana OX=3702 GN=AXX17_At1g20990 PE=3 SV=1	11		P10896	K.M#GINPIMM#SAGELESGNAGEPAK.L ! K.M#GINPIM#MSAGELESGNAGEPAK.L
$50-1	P32961	sp|P32961|NRL1_ARATH Nitrilase 1 OS=Arabidopsis thaliana OX=3702 GN=NIT1 PE=1 SV=2	4		A0A654G4F4	K.ANAVATNTWGAVNLR.L		$93-1	P92549	sp|P92549|ATPAM_ARATH ATP synthase subunit alpha, Mitochondrial OS=Arabidopsis thaliana OX=3702 GN=ATPA PE=1 SV=2	11		P10896	K.M#CCLFINDLDAGAGR.M
$135-4	A0A178WHK8	tr|A0A178WHK8|A0A178WHK8_ARATH AAA domain-containing protein OS=Arabidopsis thaliana OX=3702 GN=AXX17_At1g72190 PE=3 SV=1	4		A0A654G4F4	K.EWGFGQLIPR.S		$93-2	A0A2P2CLF9	tr|A0A2P2CLF9|A0A2P2CLF9_ARATH ATP synthase subunit alpha OS=Arabidopsis thaliana OX=3702 GN=atp1 PE=3 SV=1	11		P10896	K.LMEYGNMLVMEQENVK.R
$135-3	Q9CAP6	tr|Q9CAP6|Q9CAP6_ARATH p-loop containing nucleoside triphosphate hydrolases superfamily protein OS=Arabidopsis thaliana OX=3702 GN=At1g77620 PE=1 SV=1	4		A0A654G4F4	K.IVTITSFSVIK.G ! K.IVTITSFSVIK.D		$94-1	Q56WH1	sp|Q56WH1|TBA3_ARATH Tubulin alpha-3 chain OS=Arabidopsis thaliana OX=3702 GN=TUBA3 PE=1 SV=2	11		P10896	K.IKDEDIVTLVDQFPGQSIDFFGALR.A
$135-2	A0A5S9WV85	tr|A0A5S9WV85|A0A5S9WV85_ARATH AAA domain-containing protein OS=Arabidopsis thaliana OX=3702 GN=C24_LOCUS6691 PE=3 SV=1	4		A0A654G4F4	K.YLTVTDGLVK.R		$94-2	B9DHQ0	sp|B9DHQ0|TBA5_ARATH Tubulin alpha-5 chain OS=Arabidopsis thaliana OX=3702 GN=TUBA5 PE=1 SV=2	11		P10896	K.GAQQVNLPVPEGCTDPVAENFDPTAR.S
$135-1	A0A178WHH4	tr|A0A178WHH4|A0A178WHH4_ARATH AAA domain-containing protein OS=Arabidopsis thaliana OX=3702 GN=AXX17_At1g72190 PE=3 SV=1	4		A0A654G4F4	R.EERPSSK.I		$94-3	A0A178UGA1	tr|A0A178UGA1|A0A178UGA1_ARATH Tubulin alpha chain OS=Arabidopsis thaliana OX=3702 GN=AXX17_At5g19700 PE=3 SV=1	11		P10896	K.FYWAPTR.E
$134-4	A0A654FP06	tr|A0A654FP06|A0A654FP06_ARATH Exostosin domain-containing protein OS=Arabidopsis thaliana OX=3702 GN=AN1_LOCUS18018 PE=3 SV=1	4		A0A654G4F4	R.LGFNPK.G		$94-4	A0A178UTQ9	tr|A0A178UTQ9|A0A178UTQ9_ARATH Tubulin alpha chain OS=Arabidopsis thaliana OX=3702 GN=AXX17_At5g19690 PE=3 SV=1	11		P10896	K.FVESLGVEK.I
$134-3	A0A178V206	tr|A0A178V206|A0A178V206_ARATH Exostosin domain-containing protein OS=Arabidopsis thaliana OX=3702 GN=AXX17_At4g15990 PE=3 SV=1	4		A0A654G4F4	K.IVTITSFSVIK.G ! K.IVTITSFSVIK.D		$95-1	Q8H124	sp|Q8H124|Y2446_ARATH Uncharacterized protein At2g34460, chloroplastic OS=Arabidopsis thaliana OX=3702 GN=At2g34460 PE=1 SV=1	11		Q8LBI1	R.ADPNPK.K
$134-2	A0A5S9XS45	tr|A0A5S9XS45|A0A5S9XS45_ARATH Exostosin domain-containing protein OS=Arabidopsis thaliana OX=3702 GN=C24_LOCUS17904 PE=3 SV=1	4		A0A654G4F4	R.LGFNPK.G		$95-2	A0A178VQL0	tr|A0A178VQL0|A0A178VQL0_ARATH NAD(P)-bd_dom domain-containing protein OS=Arabidopsis thaliana OX=3702 GN=AXX17_At2g31000 PE=4 SV=1	11		Q8LBI1	R.ADPNPK.K
$134-1	Q84R16	sp|Q84R16|GT14_ARATH Probable xyloglucan galactosyltransferase GT14 OS=Arabidopsis thaliana OX=3702 GN=GT14 PE=2 SV=1	4		A0A654G4F4	K.IVTITSFSVIK.G ! K.IVTITSFSVIK.D		$96-1	Q9C7N4	sp|Q9C7N4|GDL15_ARATH GDSL esterase/lipase At1g29670 OS=Arabidopsis thaliana OX=3702 GN=At1g29670 PE=2 SV=1	11		Q8LBI1	K.TVKPAPK.Q
$87-6	A0A654EK18	tr|A0A654EK18|A0A654EK18_ARATH SER_THR_PHOSPHATASE domain-containing protein OS=Arabidopsis thaliana OX=3702 GN=AN1_LOCUS4961 PE=4 SV=1	3		A0A654G4F4	K.YLTVTDGLVK.R		$96-2	A0A178WMD1	tr|A0A178WMD1|A0A178WMD1_ARATH Lipase_GDSL domain-containing protein OS=Arabidopsis thaliana OX=3702 GN=AXX17_At1g30030 PE=3 SV=1	11		Q8LBI1	K.TVKPAPK.Q
$87-5	Q8LAW8	tr|Q8LAW8|Q8LAW8_ARATH Serine/threonine-protein phosphatase OS=Arabidopsis thaliana OX=3702 PE=2 SV=1	3		A0A654G4F4	R.EERPSSK.I		$96-3	A0A1P8ASL8	tr|A0A1P8ASL8|A0A1P8ASL8_ARATH GDSL-like Lipase/Acylhydrolase superfamily protein OS=Arabidopsis thaliana OX=3702 GN=At1g29670 PE=1 SV=1	11		Q8LBI1	K.KGVEAESIEELYKK.V
$87-4	A0A178W6R4	tr|A0A178W6R4|A0A178W6R4_ARATH Serine/threonine-protein phosphatase OS=Arabidopsis thaliana OX=3702 GN=AXX17_At1g10510 PE=3 SV=1	3		A0A654G4F4	R.LGFNPK.G		$97-1	A0A178UTK6	tr|A0A178UTK6|A0A178UTK6_ARATH PSBO1 OS=Arabidopsis thaliana OX=3702 GN=AXX17_At5g66530 PE=3 SV=1	11		Q8LBI1	K.KGVEAESIEELYKK.V
$87-3	A0A178W2S2	tr|A0A178W2S2|A0A178W2S2_ARATH Serine/threonine-protein phosphatase OS=Arabidopsis thaliana OX=3702 GN=AXX17_At1g52930 PE=3 SV=1	3		P93014	K.EVVAAVQK.S		$97-2	P23321	sp|P23321|PSBO1_ARATH Oxygen-evolving enhancer protein 1-1, chloroplastic OS=Arabidopsis thaliana OX=3702 GN=PSBO1 PE=1 SV=2	11		Q8LBI1	K.KGVEAESIEELYK.K
$87-2	Q07099	sp|Q07099|PP2A1_ARATH Serine/threonine-protein phosphatase PP2A-1 catalytic subunit OS=Arabidopsis thaliana OX=3702 GN=PP2A1 PE=1 SV=1	3		P93014	K.SAIDAR.R		$98-1	A0A384LNY8	tr|A0A384LNY8|A0A384LNY8_ARATH Uncharacterized protein OS=Arabidopsis thaliana OX=3702 GN=AXX17_At3g13400 PE=4 SV=1	11		Q8LBI1	K.KGVEAESIEELYK.K
$87-1	Q07098	sp|Q07098|PP2A2_ARATH Serine/threonine-protein phosphatase PP2A-2 catalytic subunit OS=Arabidopsis thaliana OX=3702 GN=PP2A2 PE=1 SV=1	3		P93014	R.AIVVVGDK.Q		$98-2	Q9LHL2	tr|Q9LHL2|Q9LHL2_ARATH RNA-binding (RRM/RBD/RNP motifs) family protein OS=Arabidopsis thaliana OX=3702 GN=At3g13224 PE=1 SV=1	11		Q8LBI1	K.GVEAESIEELYKK.V
$85-6	F4ICZ4	tr|F4ICZ4|F4ICZ4_ARATH Alpha/beta-Hydrolases superfamily protein OS=Arabidopsis thaliana OX=3702 GN=At1g52510 PE=1 SV=2	3		P93014	R.ATLAAVQQMR.Q		$98-3	A0A178VK17	tr|A0A178VK17|A0A178VK17_ARATH Uncharacterized protein OS=Arabidopsis thaliana OX=3702 GN=At3g13224 PE=4 SV=1	11		Q8LBI1	K.GVEAESIEELYKK.V
$85-5	A0A654EMW3	tr|A0A654EMW3|A0A654EMW3_ARATH Hydrolase_4 domain-containing protein OS=Arabidopsis thaliana OX=3702 GN=AN1_LOCUS4362 PE=4 SV=1	3		P93014	R.IVLEMAGVENALGK.Q		$116-1	P0DKC3	sp|P0DKC3|PGP1A_ARATH Phosphoglycolate phosphatase 1A, chloroplastic OS=Arabidopsis thaliana OX=3702 GN=PGLP1A PE=1 SV=1	10		O80448	R.TKGEAGTGNVVEAVR.H
$85-4	Q67Y31	tr|Q67Y31|Q67Y31_ARATH Uncharacterized protein At1g52510 OS=Arabidopsis thaliana OX=3702 GN=At1g52510 PE=2 SV=1	3		P93014	R.VVQVR.R ! K.VVQVR.S		$116-2	A0A178UPN0	tr|A0A178UPN0|A0A178UPN0_ARATH Uncharacterized protein OS=Arabidopsis thaliana OX=3702 GN=AXX17_At5g33710 PE=4 SV=1	10		O80448	R.SMDDDEVFTYAK.K
$85-3	Q9SSQ3	tr|Q9SSQ3|Q9SSQ3_ARATH F6D8.27 protein OS=Arabidopsis thaliana OX=3702 GN=F6D8.27 PE=4 SV=1	3		Q03250	K.IINDR.E ! R.LINDR.Y		$116-3	P0DKC4	sp|P0DKC4|PGP1B_ARATH Phosphoglycolate phosphatase 1B, chloroplastic OS=Arabidopsis thaliana OX=3702 GN=PGLP1B PE=1 SV=1	10		O80448	K.NAVTIPVM#AK.A
$85-2	A0A178W824	tr|A0A178W824|A0A178W824_ARATH Hydrolase_4 domain-containing protein OS=Arabidopsis thaliana OX=3702 GN=At1g52510 PE=4 SV=1	3		Q03250	R.CFVGGLAWATDDR.A		$117-1	P40941	sp|P40941|ADT2_ARATH ADP,ATP carrier protein 2, Mitochondrial OS=Arabidopsis thaliana OX=3702 GN=AAC2 PE=1 SV=2	10		O80448	K.KIAAPYDLVVQTK.E
$85-1	Q8VZ57	tr|Q8VZ57|Q8VZ57_ARATH Alpha/beta-Hydrolases superfamily protein OS=Arabidopsis thaliana OX=3702 GN=At1g52510 PE=1 SV=1	3		Q03250	R.GFGFVTFK.D		$117-2	A0A654G150	tr|A0A654G150|A0A654G150_ARATH Uncharacterized protein OS=Arabidopsis thaliana OX=3702 GN=AN1_LOCUS22115 PE=3 SV=1	10		O80448	K.IAAPYDLVVQTK.E
$84-3	A0A178UNW3	tr|A0A178UNW3|A0A178UNW3_ARATH 5-methyltetrahydropteroyltriglutamate--homocysteine S-methyltransferase OS=Arabidopsis thaliana OX=3702 GN=AXX17_At5g17640 PE=3 SV=1	3		Q03250	R.GFGFVTFKDEK.A		$117-3	A0A384L9C1	tr|A0A384L9C1|A0A384L9C1_ARATH AAC2 OS=Arabidopsis thaliana OX=3702 GN=AXX17_At5g12920 PE=3 SV=1	10		O80448	K.GEAGTGNVVEAVR.H
$84-2	O50008	sp|O50008|METE1_ARATH 5-methyltetrahydropteroyltriglutamate--homocysteine methyltransferase 1 OS=Arabidopsis thaliana OX=3702 GN=MS1 PE=1 SV=1	3		Q03250	R.GGGGGGYR.S		$117-4	B9DGS0	tr|B9DGS0|B9DGS0_ARATH At5g13490 protein OS=Arabidopsis thaliana OX=3702 GN=At5g13490 PE=2 SV=1	10		O80448	K.AIVQAVTNYR.D
$84-1	A0A654G2F8	tr|A0A654G2F8|A0A654G2F8_ARATH 5-methyltetrahydropteroyltriglutamate--homocysteine S-methyltransferase OS=Arabidopsis thaliana OX=3702 GN=AN1_LOCUS22573 PE=3 SV=1	3		Q03250	R.SITVNEAQSR.G		$118-1	P53496	sp|P53496|ACT11_ARATH Actin-11 OS=Arabidopsis thaliana OX=3702 GN=ACT11 PE=1 SV=1	10		O03042	R.VALEACVQAR.N
$83-3	Q9SN86	sp|Q9SN86|MDHP_ARATH Malate dehydrogenase, chloroplastic OS=Arabidopsis thaliana OX=3702 GN=At3g47520 PE=1 SV=1	3		Q03250	K.IINDR.E ! R.LINDR.Y		$118-2	Q541W9	tr|Q541W9|Q541W9_ARATH Uncharacterized protein At3g12110/T21B14_108 OS=Arabidopsis thaliana OX=3702 GN=At3g12110/T21B14_108 PE=2 SV=1	10		O03042	R.IPPAYTK.T
$83-2	A0A178VF16	tr|A0A178VF16|A0A178VF16_ARATH Malate dehydrogenase OS=Arabidopsis thaliana OX=3702 GN=AXX17_At3g41510 PE=3 SV=1	3		Q03250	R.GFGFVTFK.D		$118-3	A0A384KGP1	tr|A0A384KGP1|A0A384KGP1_ARATH ACT11 OS=Arabidopsis thaliana OX=3702 GN=AXX17_At3g12090 PE=3 SV=1	10		O03042	R.IPPAYTK.T
$83-1	A0A654FEK4	tr|A0A654FEK4|A0A654FEK4_ARATH Malate dehydrogenase OS=Arabidopsis thaliana OX=3702 GN=AN1_LOCUS15088 PE=3 SV=1	3		Q03250	R.GFGFVTFKDEK.A		$119-1	A0A178VHS6	tr|A0A178VHS6|A0A178VHS6_ARATH VTE3 OS=Arabidopsis thaliana OX=3702 GN=AXX17_At3g57680 PE=3 SV=1	10		O03042	R.GGLDFTKDDENVNSQPFM#R.W
$82-3	A0A178UW55	tr|A0A178UW55|A0A178UW55_ARATH Chlorophyll a-b binding protein, chloroplastic OS=Arabidopsis thaliana OX=3702 GN=AXX17_At4g11600 PE=3 SV=1	3		Q03250	K.IINDR.E ! R.LINDR.Y		$119-2	C0Z2G4	tr|C0Z2G4|C0Z2G4_ARATH AT3G63410 protein OS=Arabidopsis thaliana OX=3702 GN=At3g63410 PE=2 SV=1	10		O03042	R.GGLDFTK.D
$82-2	Q9XF89	sp|Q9XF89|CB5_ARATH Chlorophyll a-b binding protein CP26, chloroplastic OS=Arabidopsis thaliana OX=3702 GN=LHCB5 PE=1 SV=1	3		Q9SAJ4	K.FAAGTEAVAK.Q		$119-3	Q9LY74	sp|Q9LY74|BQMT_ARATH 2-methyl-6-phytyl-1,4-hydroquinone methyltransferase, chloroplastic OS=Arabidopsis thaliana OX=3702 GN=VTE3 PE=1 SV=1	10		O03042	R.FLFCAEAIYK.S ! R.FLFCAEAIYK.-
$82-1	A0A5S9XRN5	tr|A0A5S9XRN5|A0A5S9XRN5_ARATH Chlorophyll a-b binding protein, chloroplastic OS=Arabidopsis thaliana OX=3702 GN=C24_LOCUS17515 PE=3 SV=1	3		Q9SAJ4	K.LVAGLPEGGVLLLENVR.F		$120-1	A0A178VHX9	tr|A0A178VHX9|A0A178VHX9_ARATH Uncharacterized protein OS=Arabidopsis thaliana OX=3702 GN=AXX17_At3g40330 PE=3 SV=1	10		O03042	R.ESTLGFVDLLR.D
$81-4	A0A654ERA5	tr|A0A654ERA5|A0A654ERA5_ARATH Uncharacterized protein OS=Arabidopsis thaliana OX=3702 GN=AN1_LOCUS7271 PE=4 SV=1	3		Q9SAJ4	K.QLAELSGK.G		$120-2	A0A654FI89	tr|A0A654FI89|A0A654FI89_ARATH Uncharacterized protein OS=Arabidopsis thaliana OX=3702 GN=AN1_LOCUS14979 PE=3 SV=1	10		O03042	R.DNGLLLHIHR.A
$81-3	Q9ZUM0	sp|Q9ZUM0|C3H17_ARATH Zinc finger CCCH domain-containing protein 17 OS=Arabidopsis thaliana OX=3702 GN=At2g02160 PE=1 SV=1	3		Q9SAJ4	K.TFSEALDTTK.T		$120-3	P53497	sp|P53497|ACT12_ARATH Actin-12 OS=Arabidopsis thaliana OX=3702 GN=ACT12 PE=1 SV=1	10		O03042	R.DLAVEGNEIIR.E
$81-2	A0A178VQ52	tr|A0A178VQ52|A0A178VQ52_ARATH Uncharacterized protein OS=Arabidopsis thaliana OX=3702 GN=AXX17_At2g01230 PE=4 SV=1	3		Q9SAJ4	K.VGLADK.M		$120-4	Q84W24	tr|Q84W24|Q84W24_ARATH Putative Actin 4 OS=Arabidopsis thaliana OX=3702 GN=At5g59370 PE=2 SV=1	10		O03042	R.DDYVEK.D
$81-1	A0A5S9WWJ5	tr|A0A5S9WWJ5|A0A5S9WWJ5_ARATH Uncharacterized protein OS=Arabidopsis thaliana OX=3702 GN=C24_LOCUS7151 PE=4 SV=1	3		P31167	K.GIGDCFGR.T		$120-5	A0A178ULX8	tr|A0A178ULX8|A0A178ULX8_ARATH Uncharacterized protein OS=Arabidopsis thaliana OX=3702 GN=AXX17_At5g58770 PE=3 SV=1	10		O03042	R.AMHAVIDR.Q
$80-4	Q9SX79	sp|Q9SX79|RB47C_ARATH Polyadenylate-binding protein RBP47C OS=Arabidopsis thaliana OX=3702 GN=RBP47C PE=2 SV=1	3		P31167	K.TAAAPIER.V		$120-6	P53494	sp|P53494|ACT4_ARATH Actin-4 OS=Arabidopsis thaliana OX=3702 GN=ACT4 PE=1 SV=1	10		O03042	R.AMHAVIDR.Q
$80-3	A0A178W4G6	tr|A0A178W4G6|A0A178W4G6_ARATH RBP47C OS=Arabidopsis thaliana OX=3702 GN=AXX17_At1g41510 PE=4 SV=1	3		P31167	K.TDGIAGLYR.G		$121-1	B9DFJ8	tr|B9DFJ8|B9DFJ8_ARATH AT4G39260 protein OS=Arabidopsis thaliana OX=3702 GN=At4g39260 PE=2 SV=1	10		O03042	R.AM#HAVIDR.Q
$80-2	A0A654EGH7	tr|A0A654EGH7|A0A654EGH7_ARATH Uncharacterized protein OS=Arabidopsis thaliana OX=3702 GN=AN1_LOCUS3860 PE=4 SV=1	3		P31167	R.LSEPYK.G		$121-2	Q03251	sp|Q03251|RBG8_ARATH Glycine-rich RNA-binding protein 8 OS=Arabidopsis thaliana OX=3702 GN=RBG8 PE=1 SV=1	10		O03042	R.AM#HAVIDR.Q
$80-1	A0A5S9WMQ0	tr|A0A5S9WMQ0|A0A5S9WMQ0_ARATH Uncharacterized protein OS=Arabidopsis thaliana OX=3702 GN=C24_LOCUS3754 PE=4 SV=1	3		P31167	R.M#M#M#TSGEAVK.Y		$121-3	A0A384L218	tr|A0A384L218|A0A384L218_ARATH GRP8 OS=Arabidopsis thaliana OX=3702 GN=AXX17_At4g44660 PE=4 SV=1	10		O03042	K.TFQGPPHGIQVER.D
$79-2	P56759	sp|P56759|ATPF_ARATH ATP synthase subunit b, chloroplastic OS=Arabidopsis thaliana OX=3702 GN=atpF PE=3 SV=1	3		P31167	R.QFDGLVDVYR.K		$139-1	A0A178UM82	tr|A0A178UM82|A0A178UM82_ARATH Pyruvate dehydrogenase E1 component subunit beta OS=Arabidopsis thaliana OX=3702 GN=AXX17_At5g49650 PE=4 SV=1	10		O03042	K.SQAETGEIK.G
$79-1	A0A514YJ21	tr|A0A514YJ21|A0A514YJ21_ARATH ATP synthase subunit b, chloroplastic OS=Arabidopsis thaliana OX=3702 GN=atpF PE=3 SV=1	3		P31167	R.M#M#M#TSGEAVK.Y		$139-2	A0A654GAS7	tr|A0A654GAS7|A0A654GAS7_ARATH Pyruvate dehydrogenase E1 component subunit beta OS=Arabidopsis thaliana OX=3702 GN=AN1_LOCUS25330 PE=4 SV=1	10		O03042	K.EITFNFPTIDK.L
$78-3	A0A2H1ZEA9	tr|A0A2H1ZEA9|A0A2H1ZEA9_ARATH Aminomethyltransferase OS=Arabidopsis thaliana OX=3702 GN=At1g11860 PE=1 SV=1	3		O22791	K.IFVGGLPPALTSDEFR.A		$139-3	Q38799	sp|Q38799|ODPB1_ARATH Pyruvate dehydrogenase E1 component subunit beta-1, Mitochondrial OS=Arabidopsis thaliana OX=3702 GN=PDH2 PE=1 SV=2	10		O03042	K.DTDILAAFR.V
$78-2	O65396	sp|O65396|GCST_ARATH Aminomethyltransferase, Mitochondrial OS=Arabidopsis thaliana OX=3702 GN=GDCST PE=2 SV=1	3		O22791	K.IFVGGLPPALTSDEFR.A		$140-1	A0A384L697	tr|A0A384L697|A0A384L697_ARATH Glutamine synthetase OS=Arabidopsis thaliana OX=3702 GN=AXX17_At5g32810 PE=3 SV=1	10		O03042	K.ASVGFK.A ! -.ASVGFK.A
$78-1	A0A178WFZ3	tr|A0A178WFZ3|A0A178WFZ3_ARATH Aminomethyltransferase OS=Arabidopsis thaliana OX=3702 GN=AXX17_At1g12220 PE=3 SV=1	3		O22791	K.LFIGGISWDTDENLLR.E		$140-2	Q43127	sp|Q43127|GLNA2_ARATH Glutamine synthetase, chloroplastic/Mitochondrial OS=Arabidopsis thaliana OX=3702 GN=GLN2 PE=1 SV=1	10		P25856	R.VVDLADIVANNWK.-
$77-4	Q9C4Z6	sp|Q9C4Z6|GPLPB_ARATH Receptor for activated C kinase 1B OS=Arabidopsis thaliana OX=3702 GN=RACK1B PE=1 SV=1	3		O22791	R.EEQSPAGR.S		$140-3	B9DGD1	tr|B9DGD1|B9DGD1_ARATH Glutamine synthetase OS=Arabidopsis thaliana OX=3702 GN=At5g35630 PE=2 SV=1	10		P25856	R.VVDLADIVANNWK.-
$77-3	Q9LV28	sp|Q9LV28|GPLPC_ARATH Receptor for activated C kinase 1C OS=Arabidopsis thaliana OX=3702 GN=RACK1C PE=1 SV=1	3		O22791	R.SGTFNASR.N		$141-1	A0A6B9JEL0	tr|A0A6B9JEL0|A0A6B9JEL0_ARATH Small RNA binding protein 1 OS=Arabidopsis thaliana OX=3702 PE=2 SV=1	10		P25856	R.VVDLADIVANNWK.-
$77-2	A0A178V9J1	tr|A0A178V9J1|A0A178V9J1_ARATH RACK1C_AT OS=Arabidopsis thaliana OX=3702 GN=AXX17_At3g19190 PE=4 SV=1	3		Q9LJE5	K.ASEIPEPNKK.T		$141-2	A0A178VQY8	tr|A0A178VQY8|A0A178VQY8_ARATH GRP7 OS=Arabidopsis thaliana OX=3702 GN=At2g21660 PE=4 SV=1	10		P25856	R.VVDLADIVANNWK.-
$77-1	A0A178W908	tr|A0A178W908|A0A178W908_ARATH RACK1B_AT OS=Arabidopsis thaliana OX=3702 GN=AXX17_At1g42750 PE=4 SV=1	3		Q9LJE5	K.LSLDSPAK.A		$141-3	C0Z2N6	tr|C0Z2N6|C0Z2N6_ARATH AT2G21660 protein OS=Arabidopsis thaliana OX=3702 GN=At2g21660 PE=2 SV=1	10		P25856	R.VPTPNVSVVDLVVQVSK.K
$76-2	O04023	sp|O04023|SRC2_ARATH Protein SRC2 homolog OS=Arabidopsis thaliana OX=3702 GN=SRC2 PE=1 SV=1	3		Q9LJE5	K.LSLDSPAK.A		$141-4	F4IHK9	tr|F4IHK9|F4IHK9_ARATH Cold, circadian rhythm, and rna binding 2 OS=Arabidopsis thaliana OX=3702 GN=GRP7 PE=1 SV=1	10		P25856	R.VPTPNVSVVDLVVQVSK.K
$76-1	A0A178W5G5	tr|A0A178W5G5|A0A178W5G5_ARATH SRC2 OS=Arabidopsis thaliana OX=3702 GN=AXX17_At1g08890 PE=4 SV=1	3		Q9LJE5	K.SSTVPSSR.N		$141-5	Q03250	sp|Q03250|RBG7_ARATH Glycine-rich RNA-binding protein 7 OS=Arabidopsis thaliana OX=3702 GN=RBG7 PE=1 SV=1	10		P25856	R.VPTPNVSVVDLVVQVSK.K
$75-4	A0A5S9SJ18	tr|A0A5S9SJ18|A0A5S9SJ18_ARATH Malate dehydrogenase OS=Arabidopsis thaliana OX=3702 GN=AN1_LOCUS484 PE=3 SV=1	3		Q9LJE5	K.TLPADSNNVASAAGITK.G		$141-6	A0A654EUX5	tr|A0A654EUX5|A0A654EUX5_ARATH RRM domain-containing protein OS=Arabidopsis thaliana OX=3702 GN=AN1_LOCUS8545 PE=4 SV=1	10		P25856	R.VPTPNVSVVDLVVQVSK.K
$75-3	P93819	sp|P93819|MDHC1_ARATH Malate dehydrogenase 1, cytoplasmic OS=Arabidopsis thaliana OX=3702 GN=MDH1 PE=1 SV=2	3		Q38799	K.DVTIVTFSK.M		$85-1	P52577	sp|P52577|IFRH_ARATH Isoflavone reductase homolog P3 OS=Arabidopsis thaliana OX=3702 GN=At1g75280 PE=2 SV=1	10		P25856	R.NPSLLPWK.E
$75-2	B9DHX4	tr|B9DHX4|B9DHX4_ARATH Malate dehydrogenase (Fragment) OS=Arabidopsis thaliana OX=3702 GN=At1g04410 PE=2 SV=1	3		Q38799	K.LAEEGISAEVINLR.S		$85-2	A0A178W6W0	tr|A0A178W6W0|A0A178W6W0_ARATH NmrA domain-containing protein OS=Arabidopsis thaliana OX=3702 GN=AXX17_At1g69720 PE=4 SV=1	10		P25856	R.LLDASHR.D
$75-1	A0A178W4H0	tr|A0A178W4H0|A0A178W4H0_ARATH Malate dehydrogenase OS=Arabidopsis thaliana OX=3702 GN=AXX17_At1g03690 PE=3 SV=1	3		Q38799	K.VLAPYSAEDAR.G		$86-1	Q9LRR9	sp|Q9LRR9|GLO1_ARATH (S)-2-hydroxy-acid oxidase GLO1 OS=Arabidopsis thaliana OX=3702 GN=GLO1 PE=1 SV=1	10		P25856	R.LLDASHR.D
$74-2	P21238	sp|P21238|CPNA1_ARATH Chaperonin 60 subunit alpha 1, chloroplastic OS=Arabidopsis thaliana OX=3702 GN=CPN60A1 PE=1 SV=2	3		Q38799	K.YGPER.V		$86-2	A0A654FH32	tr|A0A654FH32|A0A654FH32_ARATH FMN_dh domain-containing protein OS=Arabidopsis thaliana OX=3702 GN=AN1_LOCUS12810 PE=4 SV=1	10		P25856	R.LLDASHR.D
$74-1	A0A178VZW6	tr|A0A178VZW6|A0A178VZW6_ARATH SLP OS=Arabidopsis thaliana OX=3702 GN=AXX17_At2g23960 PE=3 SV=1	3		Q38799	R.ATINASVR.K		$86-3	B3H4B8	tr|B3H4B8|B3H4B8_ARATH (S)-2-hydroxy-acid oxidase OS=Arabidopsis thaliana OX=3702 GN=GOX1 PE=1 SV=1	10		P25856	R.AAALNIVPTSTGAAK.A
$73-9	A0A1I9LQB3	tr|A0A1I9LQB3|A0A1I9LQB3_ARATH Carbonic anhydrase OS=Arabidopsis thaliana OX=3702 GN=CA1 PE=1 SV=1	3		P25819	R.APGVQTPVIVR.F		$86-4	A8MS37	tr|A8MS37|A8MS37_ARATH (S)-2-hydroxy-acid oxidase OS=Arabidopsis thaliana OX=3702 GN=GOX1 PE=1 SV=1	10		P25856	R.AAALNIVPTSTGAAK.A
$73-8	P27140	sp|P27140|BCA1_ARATH Beta Carbonic anhydrase 1, chloroplastic OS=Arabidopsis thaliana OX=3702 GN=BCA1 PE=1 SV=2	3		P25819	K.SLLEEDAIR.V		$86-5	A0A178VGT8	tr|A0A178VGT8|A0A178VGT8_ARATH (S)-2-hydroxy-acid oxidase OS=Arabidopsis thaliana OX=3702 GN=AXX17_At3g15030 PE=3 SV=1	10		P25856	R.AAALNIVPTSTGAAK.A
$73-7	P42737	sp|P42737|BCA2_ARATH Beta Carbonic anhydrase 2, chloroplastic OS=Arabidopsis thaliana OX=3702 GN=BCA2 PE=1 SV=3	3		P25819	R.APGVQTPVIVR.F		$87-1	A0A178US34	tr|A0A178US34|A0A178US34_ARATH Uncharacterized protein OS=Arabidopsis thaliana OX=3702 GN=AXX17_At5g12240 PE=3 SV=1	10		P25856	K.YDSTLGIFDADVKPSGETAISVDGK.I
$73-6	A0A178UT81	tr|A0A178UT81|A0A178UT81_ARATH Carbonic anhydrase OS=Arabidopsis thaliana OX=3702 GN=At5g14740 PE=3 SV=1	3		P25819	R.FSTVIHER.G		$87-2	Q94CJ5	sp|Q94CJ5|RER4_ARATH Protein RETICULATA-RELATED 4, chloroplastic OS=Arabidopsis thaliana OX=3702 GN=RER4 PE=2 SV=1	10		P25856	K.VLDQK.F ! R.VLDQK.L
$73-5	A0A178VK19	tr|A0A178VK19|A0A178VK19_ARATH Carbonic anhydrase OS=Arabidopsis thaliana OX=3702 GN=AXX17_At3g00600 PE=3 SV=1	3		P25819	R.GPILLEDYHLVEK.L		$88-1	A0A178V247	tr|A0A178V247|A0A178V247_ARATH Reticulon-like protein OS=Arabidopsis thaliana OX=3702 GN=AXX17_At4g27390 PE=4 SV=1	10		P25856	K.VLDQK.F ! R.VLDQK.L
$73-4	Q56X90	tr|Q56X90|Q56X90_ARATH Carbonic anhydrase OS=Arabidopsis thaliana OX=3702 GN=At3g01500 PE=2 SV=1	3		Q08682	K.NCNYQMER.Y		$88-2	Q9SUR3	sp|Q9SUR3|RTNLA_ARATH Reticulon-like protein B1 OS=Arabidopsis thaliana OX=3702 GN=RTNLB1 PE=1 SV=1	10		P25856	K.VIITAPGK.G ! K.VLITAPGK.G
$73-3	A0A654G125	tr|A0A654G125|A0A654G125_ARATH Carbonic anhydrase OS=Arabidopsis thaliana OX=3702 GN=AN1_LOCUS22244 PE=3 SV=1	3		Q08682	R.GTIAAGQK.W		$89-1	A0A5S9WNH0	tr|A0A5S9WNH0|A0A5S9WNH0_ARATH AAA domain-containing protein OS=Arabidopsis thaliana OX=3702 GN=C24_LOCUS4021 PE=3 SV=1	10		P25856	K.VIITAPGK.G ! K.VLITAPGK.G
$73-2	A0A178UTI0	tr|A0A178UTI0|A0A178UTI0_ARATH Carbonic anhydrase OS=Arabidopsis thaliana OX=3702 GN=At5g14740 PE=3 SV=1	3		Q08682	R.LLILTDPR.T		$89-2	Q39102	sp|Q39102|FTSH1_ARATH ATP-dependent zinc metalloprotease FTSH 1, chloroplastic OS=Arabidopsis thaliana OX=3702 GN=FTSH1 PE=1 SV=2	10		P25856	K.VIITAPGK.G ! K.VLITAPGK.G
$73-1	A0A178VLF2	tr|A0A178VLF2|A0A178VLF2_ARATH Carbonic anhydrase OS=Arabidopsis thaliana OX=3702 GN=At3g01500 PE=3 SV=1	3		Q08682	R.MVLQMR.G		$89-3	A0A178W3Y5	tr|A0A178W3Y5|A0A178W3Y5_ARATH FTSH1 OS=Arabidopsis thaliana OX=3702 GN=AXX17_At1g44460 PE=3 SV=1	10		P25856	K.VIITAPGK.G ! K.VLITAPGK.G
$72-2	O82291	sp|O82291|PAP3_ARATH Probable plastid-lipid-associated protein 3, chloroplastic OS=Arabidopsis thaliana OX=3702 GN=PAP3 PE=1 SV=1	3		Q08682	R.NDGIYIFNLGK.T		$90-1	A0A654FCY2	tr|A0A654FCY2|A0A654FCY2_ARATH PLAT domain-containing protein OS=Arabidopsis thaliana OX=3702 GN=AN1_LOCUS14840 PE=3 SV=1	10		P25856	K.VAINGFGR.I
$72-1	A0A178VLB7	tr|A0A178VLB7|A0A178VLB7_ARATH PAP_fibrillin domain-containing protein OS=Arabidopsis thaliana OX=3702 GN=AXX17_At2g32060 PE=3 SV=1	3		Q94C69	K.AIEVTAPGGGSLNKK.E ! K.AIEVTAPGGGSLNKK.D		$90-2	A0A178VJC0	tr|A0A178VJC0|A0A178VJC0_ARATH Lipoxygenase OS=Arabidopsis thaliana OX=3702 GN=AXX17_At3g38990 PE=3 SV=1	10		P25856	K.VAINGFGR.I
$71-2	A0A178V1L3	tr|A0A178V1L3|A0A178V1L3_ARATH PDE332 OS=Arabidopsis thaliana OX=3702 GN=AXX17_At4g10860 PE=3 SV=1	3		Q94C69	K.IPSGGGGGGR.A		$90-3	P38418	sp|P38418|LOX2_ARATH Lipoxygenase 2, chloroplastic OS=Arabidopsis thaliana OX=3702 GN=LOX2 PE=1 SV=1	10		P25856	K.VAINGFGR.I
$71-1	Q9SSS9	sp|Q9SSS9|ATPD_ARATH ATP synthase subunit delta, chloroplastic OS=Arabidopsis thaliana OX=3702 GN=ATPD PE=1 SV=1	3		Q94C69	K.SFGGGGGR.R		$90-4	A0A5S9XIS5	tr|A0A5S9XIS5|A0A5S9XIS5_ARATH PLAT domain-containing protein OS=Arabidopsis thaliana OX=3702 GN=C24_LOCUS14723 PE=3 SV=1	10		P25856	K.TFAEEVNAAFR.D
$70-1	Q96262	sp|Q96262|PCAP1_ARATH Plasma membrane-associated cation-binding protein 1 OS=Arabidopsis thaliana OX=3702 GN=PCAP1 PE=1 SV=1	3		Q94C69	K.VSWFSDGK.G		$99-1	A0A178UC78	tr|A0A178UC78|A0A178UC78_ARATH Uncharacterized protein OS=Arabidopsis thaliana OX=3702 GN=AXX17_At5g26280 PE=4 SV=1	10		P25856	K.TFAEEVNAAFR.D
$69-3	A0A1B1W4U0	tr|A0A1B1W4U0|A0A1B1W4U0_ARATH Photosystem II D2 protein OS=Arabidopsis thaliana OX=3702 GN=psbD PE=3 SV=1	3		Q9SJU4	K.YTGEGESEEAK.E		$99-2	Q8LEX1	tr|Q8LEX1|Q8LEX1_ARATH Uncharacterized protein OS=Arabidopsis thaliana OX=3702 PE=2 SV=1	10		P25856	K.KVIITAPGK.G ! K.KVLITAPGK.G
$69-2	Q8HT12	tr|Q8HT12|Q8HT12_ARATH Photosystem II D2 protein (Fragment) OS=Arabidopsis thaliana OX=3702 GN=psbD PE=3 SV=1	3		Q9SJU4	R.TAAYYQQGAR.F		$100-1	P34066	sp|P34066|PSA1A_ARATH Proteasome subunit alpha type-1-A OS=Arabidopsis thaliana OX=3702 GN=PAF1 PE=1 SV=3	9		P25856	K.KVIITAPGK.G ! K.KVLITAPGK.G
$69-1	P56761	sp|P56761|PSBD_ARATH Photosystem II D2 protein OS=Arabidopsis thaliana OX=3702 GN=psbD PE=1 SV=3	3		Q9SJU4	R.TYDVAEK.V		$100-2	A0A178UFX8	tr|A0A178UFX8|A0A178UFX8_ARATH Proteasome subunit alpha type OS=Arabidopsis thaliana OX=3702 GN=AXX17_At5g40700 PE=3 SV=1	9		P25856	K.KTFAEEVNAAFR.D
$68-3	A0A1P8AQS2	tr|A0A1P8AQS2|A0A1P8AQS2_ARATH Pyruvate dehydrogenase E1 component subunit alpha OS=Arabidopsis thaliana OX=3702 GN=E1 ALPHA PE=1 SV=1	3		Q9SJU4	K.YTGEGESEEAK.E		$100-3	A0A654G7B2	tr|A0A654G7B2|A0A654G7B2_ARATH PROTEASOME_ALPHA_1 domain-containing protein OS=Arabidopsis thaliana OX=3702 GN=AN1_LOCUS24468 PE=4 SV=1	9		P25856	K.KTFAEEVNAAFR.D
$68-2	A0A178WNY2	tr|A0A178WNY2|A0A178WNY2_ARATH Pyruvate dehydrogenase E1 component subunit alpha OS=Arabidopsis thaliana OX=3702 GN=AXX17_At1g53000 PE=4 SV=1	3		Q9SJU4	R.ATPEQVASYTLK.L		$101-1	Q9M2D8	sp|Q9M2D8|Y3126_ARATH Uncharacterized protein At3g61260 OS=Arabidopsis thaliana OX=3702 GN=At3g61260 PE=1 SV=1	9		P25856	K.IIQVVSNR.N
$68-1	P52901	sp|P52901|ODPA1_ARATH Pyruvate dehydrogenase E1 component subunit alpha-1, Mitochondrial OS=Arabidopsis thaliana OX=3702 GN=E1 ALPHA PE=1 SV=2	3		Q9SJU4	R.TAAYYQQGAR.F		$101-2	A0A5S9XMT1	tr|A0A5S9XMT1|A0A5S9XMT1_ARATH Uncharacterized protein OS=Arabidopsis thaliana OX=3702 GN=C24_LOCUS16380 PE=3 SV=1	9		P25856	K.HIEAGAK.K
$67-2	A0A178VLD1	tr|A0A178VLD1|A0A178VLD1_ARATH SBPASE OS=Arabidopsis thaliana OX=3702 GN=AXX17_At3g50430 PE=3 SV=1	3		Q9SJU4	R.TYDVAEK.V		$102-1	A0A178U8S8	tr|A0A178U8S8|A0A178U8S8_ARATH Uncharacterized protein OS=Arabidopsis thaliana OX=3702 GN=AXX17_At5g21380 PE=4 SV=1	9		P25856	K.GTMTTTHSYTGDQR.L
$67-1	P46283	sp|P46283|S17P_ARATH Sedoheptulose-1,7-bisphosphatase, chloroplastic OS=Arabidopsis thaliana OX=3702 GN=At3g55800 PE=2 SV=1	3		Q9LY66	K.SAGADIVGSDDLIEQIK.G		$102-2	A0A654G3G0	tr|A0A654G3G0|A0A654G3G0_ARATH Uncharacterized protein OS=Arabidopsis thaliana OX=3702 GN=AN1_LOCUS22932 PE=4 SV=1	9		P25856	K.GTMTTTHSYTGDQR.L
$66-2	A0A178WLP9	tr|A0A178WLP9|A0A178WLP9_ARATH Phosphoribulokinase OS=Arabidopsis thaliana OX=3702 GN=AXX17_At1g32760 PE=3 SV=1	3		Q9LY66	K.YNDQQLR.A		$102-3	Q0WMS7	tr|Q0WMS7|Q0WMS7_ARATH Uncharacterized protein At5g22040 OS=Arabidopsis thaliana OX=3702 GN=At5g22040 PE=2 SV=1	9		P25856	K.GTMTTTHSYTGDQR.L
$66-1	P25697	sp|P25697|KPPR_ARATH Phosphoribulokinase, chloroplastic OS=Arabidopsis thaliana OX=3702 GN=At1g32060 PE=1 SV=1	3		Q9LY66	R.ATVSLPK.G ! R.ATVSLPK.N		$102-4	Q9C584	tr|Q9C584|Q9C584_ARATH At5g22040 OS=Arabidopsis thaliana OX=3702 GN=At5g22040 PE=1 SV=1	9		P25856	K.GTM#TTTHSYTGDQR.L
$138-1	A0A5S9XRI0	tr|A0A5S9XRI0|A0A5S9XRI0_ARATH NB-ARC domain-containing protein OS=Arabidopsis thaliana OX=3702 GN=C24_LOCUS17694 PE=3 SV=1	3		Q9LY66	R.FVESVEAHFR.L		$103-1	A0A178VEI0	tr|A0A178VEI0|A0A178VEI0_ARATH Transketolase OS=Arabidopsis thaliana OX=3702 GN=AXX17_At3g55130 PE=3 SV=1	9		P25856	K.GTM#TTTHSYTGDQR.L
$137-3	Q9LU41	sp|Q9LU41|ACA9_ARATH Calcium-transporting ATPase 9, plasma membrane-type OS=Arabidopsis thaliana OX=3702 GN=ACA9 PE=2 SV=2	3		Q9LY66	R.LNIDPK.Y ! R.LNIDPK.Q ! K.LNIDPK.A		$103-2	F4JBY2	tr|F4JBY2|F4JBY2_ARATH Transketolase OS=Arabidopsis thaliana OX=3702 GN=AtTKL1 PE=1 SV=1	9		P25856	K.GTM#TTTHSYTGDQR.L
$137-2	A0A178VER8	tr|A0A178VER8|A0A178VER8_ARATH Calcium-transporting ATPase OS=Arabidopsis thaliana OX=3702 GN=AXX17_At3g22640 PE=3 SV=1	3		Q9ZPF5	K.LGEGVK.G		$103-3	Q8RWV0	sp|Q8RWV0|TKTC1_ARATH Transketolase-1, chloroplastic OS=Arabidopsis thaliana OX=3702 GN=TKL-1 PE=1 SV=1	9		P25856	K.GTM#TTTHSYTGDQR.L
$137-1	A0A5S9XE70	tr|A0A5S9XE70|A0A5S9XE70_ARATH Calcium-transporting ATPase OS=Arabidopsis thaliana OX=3702 GN=C24_LOCUS13386 PE=3 SV=1	3		Q9ZPF5	K.VVSESVK.L		$104-1	A0A5S9XUV3	tr|A0A5S9XUV3|A0A5S9XUV3_ARATH Uncharacterized protein OS=Arabidopsis thaliana OX=3702 GN=C24_LOCUS18725 PE=4 SV=1	9		P25856	K.GTM#TTTHSYTGDQR.L
$136-3	Q9C6M5	sp|Q9C6M5|RAVL1_ARATH AP2/ERF and B3 domain-containing transcription repressor TEM1 OS=Arabidopsis thaliana OX=3702 GN=TEM1 PE=1 SV=1	3		Q9ZPF5	R.EMGVDDDR.L		$104-2	A0A654FRC2	tr|A0A654FRC2|A0A654FRC2_ARATH Uncharacterized protein OS=Arabidopsis thaliana OX=3702 GN=AN1_LOCUS18827 PE=4 SV=1	9		P25856	K.GTM#TTTHSYTGDQR.L
$136-2	A0A5S9VVI9	tr|A0A5S9VVI9|A0A5S9VVI9_ARATH Uncharacterized protein OS=Arabidopsis thaliana OX=3702 GN=C24_LOCUS2564 PE=3 SV=1	3		Q9ZPF5	R.LLQVGIR.S		$104-3	A0A178UY62	tr|A0A178UY62|A0A178UY62_ARATH RP1 OS=Arabidopsis thaliana OX=3702 GN=AXX17_At4g24550 PE=3 SV=1	9		P25856	K.GILDVCDEPLVSVDFR.C
$136-1	A0A178W8G8	tr|A0A178W8G8|A0A178W8G8_ARATH TEM1 OS=Arabidopsis thaliana OX=3702 GN=AXX17_At1g26360 PE=3 SV=1	3		Q9ZPF5	R.VLSDVGDIPVQEIR.E		$104-4	O49562	sp|O49562|PDRP1_ARATH Pyruvate, phosphate dikinase regulatory protein 1, chloroplastic OS=Arabidopsis thaliana OX=3702 GN=RP1 PE=1 SV=1	9		P25856	K.GILDVCDEPLVSVDFR.C
$99-3	A0A178W6T5	tr|A0A178W6T5|A0A178W6T5_ARATH HIP1.3 OS=Arabidopsis thaliana OX=3702 GN=AXX17_At1g09240 PE=4 SV=1	2		O65502	K.DM#VTLEK.Y		$105-1	A0A654F735	tr|A0A654F735|A0A654F735_ARATH Pectinesterase OS=Arabidopsis thaliana OX=3702 GN=AN1_LOCUS12796 PE=3 SV=1	9		P25856	K.DSPLDIIAINDTGGVK.Q
$99-2	A0A1P8ATL2	tr|A0A1P8ATL2|A0A1P8ATL2_ARATH Chloroplast RNA binding protein OS=Arabidopsis thaliana OX=3702 GN=CRB PE=1 SV=1	2		O65502	K.YLQDYFSNILK.K		$105-2	Q56W36	tr|Q56W36|Q56W36_ARATH Pectinesterase OS=Arabidopsis thaliana OX=3702 GN=At3g14310 PE=2 SV=1	9		P25856	K.AVALVLPNLK.G
$99-1	Q9SA52	sp|Q9SA52|CP41B_ARATH Chloroplast stem-loop binding protein of 41 kDa b, chloroplastic OS=Arabidopsis thaliana OX=3702 GN=CSP41B PE=1 SV=1	2		O65502	R.LAGQDANVTTVPVSVLR.V		$105-3	A0A178VDL9	tr|A0A178VDL9|A0A178VDL9_ARATH Pectinesterase OS=Arabidopsis thaliana OX=3702 GN=AXX17_At3g14900 PE=3 SV=1	9		P25856	K.AVALVLPNLK.G
$98-2	A0A178V7K4	tr|A0A178V7K4|A0A178V7K4_ARATH Uncharacterized protein OS=Arabidopsis thaliana OX=3702 GN=AXX17_At3g15650 PE=4 SV=1	2		O65502	R.LTLIALR.N		$105-4	O49006	sp|O49006|PME3_ARATH Pectinesterase/pectinesterase inhibitor 3 OS=Arabidopsis thaliana OX=3702 GN=PME3 PE=1 SV=2	9		P56757	R.VINALANPIDGR.G
$98-1	Q9LKA4	sp|Q9LKA4|UBA2C_ARATH UBP1-associated protein 2C OS=Arabidopsis thaliana OX=3702 GN=UBA2C PE=2 SV=1	2		O65502	R.VAYMDTQDIAR.L		$106-1	B9DHY6	tr|B9DHY6|B9DHY6_ARATH V-ATPase 69 kDa subunit (Fragment) OS=Arabidopsis thaliana OX=3702 GN=At1g78900 PE=2 SV=1	9		P56757	R.VINALANPIDGR.G
$97-2	A0A178VD60	tr|A0A178VD60|A0A178VD60_ARATH Methenyltetrahydrofolate cyclohydrolase OS=Arabidopsis thaliana OX=3702 GN=AXX17_At3g12320 PE=3 SV=1	2		A0A178UC78	K.ANAVVTNTWGAVNLR.L		$106-2	O23654	sp|O23654|VATA_ARATH V-type proton ATPase catalytic subunit A OS=Arabidopsis thaliana OX=3702 GN=VHA-A PE=1 SV=1	9		P56757	R.VGSAAQIK.A ! R.VGSAAQLK.A
$97-1	Q9LHH7	sp|Q9LHH7|FOLD2_ARATH Bifunctional protein FolD 2 OS=Arabidopsis thaliana OX=3702 GN=FOLD2 PE=2 SV=1	2		A0A178UC78	K.ANAVVTNTWGAVNLR.L		$106-3	A0A384LM33	tr|A0A384LM33|A0A384LM33_ARATH V-ATPase 69 kDa subunit OS=Arabidopsis thaliana OX=3702 GN=AXX17_At1g73590 PE=3 SV=1	9		P56757	R.VGSAAQIK.A ! R.VGSAAQLK.A
$96-4	A0A178WLF3	tr|A0A178WLF3|A0A178WLF3_ARATH ACR11 OS=Arabidopsis thaliana OX=3702 GN=AXX17_At1g17670 PE=4 SV=1	2		A0A178UC78	K.ANAVVTNTWGAVNLR.L		$106-4	Q0WLF6	tr|Q0WLF6|Q0WLF6_ARATH V-ATPase 69 kDa subunit OS=Arabidopsis thaliana OX=3702 GN=At1g78900 PE=2 SV=1	9		P56757	R.VGSAAQIK.A ! R.VGSAAQLK.A
$96-3	A0A178WN74	tr|A0A178WN74|A0A178WN74_ARATH ACR11 OS=Arabidopsis thaliana OX=3702 GN=AXX17_At1g17670 PE=4 SV=1	2		Q9FPJ8	K.NVYGSVK.G		$107-1	Q29Q46	tr|Q29Q46|Q29Q46_ARATH At3g56190 OS=Arabidopsis thaliana OX=3702 PE=2 SV=1	9		P56757	R.VGSAAQIK.A ! R.VGSAAQLK.A
$96-2	F4I613	tr|F4I613|F4I613_ARATH Uridylyltransferase-like protein OS=Arabidopsis thaliana OX=3702 GN=ACR11 PE=1 SV=1	2		Q9FPJ8	K.SIFGQFGELLHVK.I		$107-2	A0A384LGX0	tr|A0A384LGX0|A0A384LGX0_ARATH ASNAP OS=Arabidopsis thaliana OX=3702 GN=AXX17_At3g50830 PE=3 SV=1	9		P56757	R.SVYEPLQTGLIAIDSMIPIGR.G
$96-1	Q9FZ47	sp|Q9FZ47|ACR11_ARATH ACT domain-containing protein ACR11 OS=Arabidopsis thaliana OX=3702 GN=ACR11 PE=1 SV=1	2		Q9FPJ8	R.IGPAANK.N		$107-3	Q9SPE6	sp|Q9SPE6|SNAA2_ARATH Alpha-soluble NSF attachment protein 2 OS=Arabidopsis thaliana OX=3702 GN=ASNAP2 PE=1 SV=1	9		P56757	R.SVYEPLQTGLIAIDSMIPIGR.G
$95-3	A0A654G3C2	tr|A0A654G3C2|A0A654G3C2_ARATH Uncharacterized protein OS=Arabidopsis thaliana OX=3702 GN=AN1_LOCUS23044 PE=4 SV=1	2		Q9FPJ8	R.LNWAQAGAGEK.R		$108-1	Q8H154	tr|Q8H154|Q8H154_ARATH Putative Ribosomal protein OS=Arabidopsis thaliana OX=3702 GN=At1g43170 PE=2 SV=1	9		P56757	R.QMSLLLR.R
$95-2	A0A178UBZ3	tr|A0A178UBZ3|A0A178UBZ3_ARATH CaS OS=Arabidopsis thaliana OX=3702 GN=AXX17_At5g22580 PE=4 SV=1	2		Q8W034	K.DANPGGGGR.S		$108-2	A8MQQ1	tr|A8MQQ1|A8MQQ1_ARATH Ribosomal protein 1 OS=Arabidopsis thaliana OX=3702 GN=RP1 PE=1 SV=1	9		P56757	R.QMSLLLR.R
$95-1	Q9FN48	sp|Q9FN48|CAS_ARATH Calcium sensing receptor, chloroplastic OS=Arabidopsis thaliana OX=3702 GN=CAS PE=1 SV=1	2		Q8W034	K.HSIDTR.E		$108-3	Q0WLE7	tr|Q0WLE7|Q0WLE7_ARATH Uncharacterized protein At1g43170 OS=Arabidopsis thaliana OX=3702 GN=At1g43170 PE=2 SV=1	9		P56757	R.QM#SLLLR.R
$94-5	Q42262	sp|Q42262|RS3A2_ARATH 40S Ribosomal protein S3a-2 OS=Arabidopsis thaliana OX=3702 GN=RPS3AB PE=2 SV=3	2		Q8W034	R.GFGFVSFDSEDAVDSVLHK.T		$108-4	P17094	sp|P17094|RL31_ARATH 60S Ribosomal protein L3-1 OS=Arabidopsis thaliana OX=3702 GN=ARP1 PE=1 SV=5	9		P56757	R.QM#SLLLR.R
$94-4	C0Z2V4	tr|C0Z2V4|C0Z2V4_ARATH AT4G34670 protein OS=Arabidopsis thaliana OX=3702 GN=At4g34670 PE=2 SV=1	2		Q8W034	R.SSGGDAYNK.T		$108-5	A0A178WDT7	tr|A0A178WDT7|A0A178WDT7_ARATH RPL3A OS=Arabidopsis thaliana OX=3702 GN=AXX17_At1g39210 PE=3 SV=1	9		P56757	R.LIESPAPGIISR.R
$94-3	A0A178VBG6	tr|A0A178VBG6|A0A178VBG6_ARATH 40S Ribosomal protein S3a OS=Arabidopsis thaliana OX=3702 GN=AXX17_At3g04310 PE=3 SV=1	2		Q8W034	R.TGNLNTSR.S		$122-1	O80842	sp|O80842|CFTSY_ARATH Cell division protein FtsY homolog, chloroplastic OS=Arabidopsis thaliana OX=3702 GN=CPFTSY PE=1 SV=2	9		P56757	R.LIESPAPGIISR.R
$94-2	A0A178UZT1	tr|A0A178UZT1|A0A178UZT1_ARATH 40S Ribosomal protein S3a OS=Arabidopsis thaliana OX=3702 GN=AXX17_At4g39670 PE=3 SV=1	2		P04778	K.GPSGSPWYGSDR.V		$122-2	A0A654F2A5	tr|A0A654F2A5|A0A654F2A5_ARATH Uncharacterized protein OS=Arabidopsis thaliana OX=3702 GN=AN1_LOCUS11100 PE=4 SV=1	9		P56757	R.IEQYNR.E
$94-1	Q9CAV0	sp|Q9CAV0|RS3A1_ARATH 40S Ribosomal protein S3a-1 OS=Arabidopsis thaliana OX=3702 GN=RPS3AA PE=1 SV=3	2		P04778	R.ELEVIHSR.W		$122-3	A0A178VSN3	tr|A0A178VSN3|A0A178VSN3_ARATH FRD4 OS=Arabidopsis thaliana OX=3702 GN=AXX17_At2g43380 PE=4 SV=1	9		P56757	R.FLLQEK.V
$93-3	A0A178WB34	tr|A0A178WB34|A0A178WB34_ARATH Peroxidase OS=Arabidopsis thaliana OX=3702 GN=AXX17_At1g65790 PE=3 SV=1	2		P04778	R.LAM#FSM#FGFFVQAIVTGK.G		$123-1	P48006	sp|P48006|EF1D1_ARATH Elongation factor 1-delta 1 OS=Arabidopsis thaliana OX=3702 GN=At1g30230 PE=1 SV=2	9		P56757	R.EQHTLIIYDDLSK.Q
$93-2	A0A5S9WT99	tr|A0A5S9WT99|A0A5S9WT99_ARATH Peroxidase OS=Arabidopsis thaliana OX=3702 GN=C24_LOCUS6085 PE=3 SV=1	2		P04778	R.LAM#FSM#FGFFVQAIVTGK.G		$123-2	B3LF87	tr|B3LF87|B3LF87_ARATH At1g30230 OS=Arabidopsis thaliana OX=3702 PE=2 SV=1	9		P56757	R.ADEISNIIR.E
$93-1	Q96520	sp|Q96520|PER12_ARATH Peroxidase 12 OS=Arabidopsis thaliana OX=3702 GN=PER12 PE=1 SV=1	2		Q07100	R.NHTFIQFEPAPR.R		$123-3	A0A654EFT3	tr|A0A654EFT3|A0A654EFT3_ARATH EF1_GNE domain-containing protein OS=Arabidopsis thaliana OX=3702 GN=AN1_LOCUS3065 PE=3 SV=1	9		P56757	K.TNKPQFQEIIASTK.T
$92-7	A0A178UJU5	tr|A0A178UJU5|A0A178UJU5_ARATH RPL5B OS=Arabidopsis thaliana OX=3702 GN=AXX17_At5g37170 PE=3 SV=1	2		Q07100	R.RGEPDVTR.R		$123-4	A0A5S9WDQ1	tr|A0A5S9WDQ1|A0A5S9WDQ1_ARATH EF1_GNE domain-containing protein OS=Arabidopsis thaliana OX=3702 GN=C24_LOCUS2973 PE=3 SV=1	9		P56757	K.TLTAEAESFLK.E
$92-6	A0A654G6Y6	tr|A0A654G6Y6|A0A654G6Y6_ARATH Ribosomal_L18_c domain-containing protein OS=Arabidopsis thaliana OX=3702 GN=AN1_LOCUS24140 PE=3 SV=1	2		Q9ZP05	K.AGTYDPK.K		$123-5	A8MRC4	tr|A8MRC4|A8MRC4_ARATH Translation elongation factor EF1B/Ribosomal protein S6 family protein OS=Arabidopsis thaliana OX=3702 GN=eEF-1Bb1 PE=1 SV=1	9		P56757	K.ISASESR.L
$92-5	A0A178V891	tr|A0A178V891|A0A178V891_ARATH RPL5A OS=Arabidopsis thaliana OX=3702 GN=AXX17_At3g27470 PE=1 SV=1	2		Q9ZP05	K.INAGIVK.T		$124-1	Q944G9	sp|Q944G9|ALFP2_ARATH Fructose-bisphosphate aldolase 2, chloroplastic OS=Arabidopsis thaliana OX=3702 GN=FBA2 PE=1 SV=2	9		P56757	K.IAQIPVSEAYLGR.V
$92-4	A0A654FBV7	tr|A0A654FBV7|A0A654FBV7_ARATH Ribosomal_L18_c domain-containing protein OS=Arabidopsis thaliana OX=3702 GN=AN1_LOCUS14013 PE=3 SV=1	2		Q9ZP05	K.TLCEGVAK.C		$124-2	A0A178UW98	tr|A0A178UW98|A0A178UW98_ARATH Fructose-bisphosphate aldolase OS=Arabidopsis thaliana OX=3702 GN=AXX17_At4g44320 PE=3 SV=1	9		P56757	K.IAQIPVSEAYLGR.V
$92-3	A0A5S9XG23	tr|A0A5S9XG23|A0A5S9XG23_ARATH Ribosomal_L18_c domain-containing protein OS=Arabidopsis thaliana OX=3702 GN=C24_LOCUS13857 PE=3 SV=1	2		Q9ZP05	R.DDLFK.I ! R.DDLFK.K		$125-1	A0A075M569	tr|A0A075M569|A0A075M569_ARATH Ribulose bisphosphate carboxylase small chain (Fragment) OS=Arabidopsis thaliana OX=3702 GN=rbcS PE=3 SV=1	9		P56757	K.ATQNQLAR.G
$92-2	P49227	sp|P49227|RL52_ARATH 60S Ribosomal protein L5-2 OS=Arabidopsis thaliana OX=3702 GN=RPL5B PE=2 SV=3	2		P50318	R.GVSLLLPTDVVIADK.F ! K.GVSLLLPTDVVIADK.F		$125-2	A0A178WD57	tr|A0A178WD57|A0A178WD57_ARATH Ribulose bisphosphate carboxylase small chain OS=Arabidopsis thaliana OX=3702 GN=AXX17_At1g60950 PE=3 SV=1	9		P56757	K.ASSVAQVVTSLQER.G
$92-1	Q8LBI1	sp|Q8LBI1|RL51_ARATH 60S Ribosomal protein L5-1 OS=Arabidopsis thaliana OX=3702 GN=RPL5A PE=1 SV=2	2		P50318	R.AAIPTIK.F ! R.AAIPTIK.Y		$125-3	P10795	sp|P10795|RBS1A_ARATH Ribulose bisphosphate carboxylase small chain 1A, chloroplastic OS=Arabidopsis thaliana OX=3702 GN=RBCS-1A PE=1 SV=2	9		P56757	K.ASSVAQVVTSLQER.G
$91-4	A0A384L697	tr|A0A384L697|A0A384L697_ARATH Glutamine synthetase OS=Arabidopsis thaliana OX=3702 GN=AXX17_At5g32810 PE=3 SV=1	2		P50318	R.AHASTEGVTK.F		$126-1	A0A654EG76	tr|A0A654EG76|A0A654EG76_ARATH PROTEASOME_ALPHA_1 domain-containing protein OS=Arabidopsis thaliana OX=3702 GN=AN1_LOCUS3832 PE=4 SV=1	9		P31167	R.YFPTQALNFAFK.D
$91-3	B9DGD1	tr|B9DGD1|B9DGD1_ARATH Glutamine synthetase OS=Arabidopsis thaliana OX=3702 GN=At5g35630 PE=2 SV=1	2		P50318	R.AAIPTIK.F ! R.AAIPTIK.Y		$126-2	O23712	sp|O23712|PSA1B_ARATH Proteasome subunit alpha type-1-B OS=Arabidopsis thaliana OX=3702 GN=PAF2 PE=1 SV=2	9		P31167	R.YFPTQALNFAFK.D
$91-2	Q56ZK3	tr|Q56ZK3|Q56ZK3_ARATH Glutamine synthetase OS=Arabidopsis thaliana OX=3702 GN=At5g35630 PE=2 SV=1	2		P50318	R.AHASTEGVTK.F		$126-3	A0A178W3Q0	tr|A0A178W3Q0|A0A178W3Q0_ARATH Proteasome subunit alpha type OS=Arabidopsis thaliana OX=3702 GN=AXX17_At1g41200 PE=3 SV=1	9		P31167	R.TIKDEGFGSLWR.G
$91-1	Q43127	sp|Q43127|GLNA2_ARATH Glutamine synthetase, chloroplastic/Mitochondrial OS=Arabidopsis thaliana OX=3702 GN=GLN2 PE=1 SV=1	2		P50318	R.GVSLLLPTDVVIADK.F ! K.GVSLLLPTDVVIADK.F		$127-1	Q93VT6	tr|Q93VT6|Q93VT6_ARATH Ribosomal RNA small subunit methyltransferase J OS=Arabidopsis thaliana OX=3702 GN=MAH20.10 PE=1 SV=1	9		P31167	R.QFDGLVDVYR.K
$90-3	A0A178UCV4	tr|A0A178UCV4|A0A178UCV4_ARATH PCB2 OS=Arabidopsis thaliana OX=3702 GN=AXX17_At5g18460 PE=4 SV=1	2		Q9S841	K.FLVPSYR.G		$142-1	P57691	sp|P57691|RLA03_ARATH 60S acidic Ribosomal protein P0-3 OS=Arabidopsis thaliana OX=3702 GN=RPP0C PE=1 SV=1	9		P31167	R.QFDGLVDVYR.K
$90-2	A0A654G276	tr|A0A654G276|A0A654G276_ARATH NAD(P)-bd_dom domain-containing protein OS=Arabidopsis thaliana OX=3702 GN=AN1_LOCUS22652 PE=4 SV=1	2		Q9S841	K.NTAASVGEITLK.I ! K.NTAASVGEITLK.V		$143-1	Q56YW9	sp|Q56YW9|TBB2_ARATH Tubulin beta-2 chain OS=Arabidopsis thaliana OX=3702 GN=TUBB2 PE=2 SV=2	9		P31167	R.MMMTSGEAVK.Y
$90-1	Q1H537	sp|Q1H537|DCVR_ARATH Divinyl chlorophyllide a 8-vinyl-reductase, chloroplastic OS=Arabidopsis thaliana OX=3702 GN=DVR PE=1 SV=1	2		Q9S841	K.TYM#EVK.G		$143-2	A0A178UP81	tr|A0A178UP81|A0A178UP81_ARATH Tubulin beta chain OS=Arabidopsis thaliana OX=3702 GN=AXX17_At5g62230 PE=3 SV=1	9		P31167	R.MMMTSGEAVK.Y
$89-2	A0A1B1W502	tr|A0A1B1W502|A0A1B1W502_ARATH NAD(P)H-quinone oxidoreductase subunit H, chloroplastic OS=Arabidopsis thaliana OX=3702 GN=ndhH PE=3 SV=1	2		Q9S841	R.VPFLFTVK.Q		$143-3	A0A178ULE0	tr|A0A178ULE0|A0A178ULE0_ARATH Tubulin beta chain OS=Arabidopsis thaliana OX=3702 GN=AXX17_At5g62240 PE=3 SV=1	9		P31167	R.MMMTSGEAVK.Y
$89-1	P56753	sp|P56753|NDHH_ARATH NAD(P)H-quinone oxidoreductase subunit H, chloroplastic OS=Arabidopsis thaliana OX=3702 GN=ndhH PE=1 SV=1	2		Q9C9W5	K.EAILVNCSR.G		$143-4	Q9ASR0	sp|Q9ASR0|TBB3_ARATH Tubulin beta-3 chain OS=Arabidopsis thaliana OX=3702 GN=TUBB3 PE=2 SV=2	9		P31167	R.M#M#MTSGEAVK.Y
$88-2	A0A178V385	tr|A0A178V385|A0A178V385_ARATH Fructose-bisphosphate aldolase OS=Arabidopsis thaliana OX=3702 GN=AXX17_At4g30610 PE=3 SV=1	2		Q9C9W5	K.GQTVGVIGAGR.I		$144-1	A0A178V385	tr|A0A178V385|A0A178V385_ARATH Fructose-bisphosphate aldolase OS=Arabidopsis thaliana OX=3702 GN=AXX17_At4g30610 PE=3 SV=1	9		P31167	R.M#M#MTSGEAVK.Y
$88-1	O65581	sp|O65581|ALFC5_ARATH Fructose-bisphosphate aldolase 5, cytosolic OS=Arabidopsis thaliana OX=3702 GN=FBA5 PE=1 SV=1	2		Q9C9W5	R.ASSMEEVLR.E		$144-2	O65581	sp|O65581|ALFC5_ARATH Fructose-bisphosphate aldolase 5, cytosolic OS=Arabidopsis thaliana OX=3702 GN=FBA5 PE=1 SV=1	9		P31167	R.M#M#MTSGEAVK.Y
$149-3	A0A178UKX3	tr|A0A178UKX3|A0A178UKX3_ARATH Uncharacterized protein OS=Arabidopsis thaliana OX=3702 GN=AXX17_At5g64660 PE=3 SV=1	2		Q9C9W5	R.EGMATLAALNVLGR.V		$145-1	A0A178V3V9	tr|A0A178V3V9|A0A178V3V9_ARATH S-adenosylmethionine synthase OS=Arabidopsis thaliana OX=3702 GN=AXX17_At4g02310 PE=3 SV=1	9		P31167	R.M#M#M#TSGEAVK.Y
$149-2	Q8LER1	tr|Q8LER1|Q8LER1_ARATH Uncharacterized protein OS=Arabidopsis thaliana OX=3702 PE=2 SV=1	2		A0A5S9Y926	K.FAIGLNSADGSR.N		$145-2	A0A5S9XP07	tr|A0A5S9XP07|A0A5S9XP07_ARATH S-adenosylmethionine synthase OS=Arabidopsis thaliana OX=3702 GN=C24_LOCUS16842 PE=3 SV=1	9		P31167	R.M#M#M#TSGEAVK.Y
$149-1	Q9LV83	tr|Q9LV83|Q9LV83_ARATH Emb|CAB62602.1 OS=Arabidopsis thaliana OX=3702 GN=MXK3.18 PE=1 SV=1	2		A0A5S9Y926	K.YDGLKPGTLDAETR.Q		$145-3	P17562	sp|P17562|METK2_ARATH S-adenosylmethionine synthase 2 OS=Arabidopsis thaliana OX=3702 GN=SAM2 PE=1 SV=1	9		P31167	R.M#M#M#TSGEAVK.Y
$148-2	A0A178WL56	tr|A0A178WL56|A0A178WL56_ARATH Uncharacterized protein OS=Arabidopsis thaliana OX=3702 GN=AXX17_At1g13800 PE=3 SV=1	2		A0A5S9Y926	R.NQNSSGPR.L		$146-1	A0A178W661	tr|A0A178W661|A0A178W661_ARATH LPA3 OS=Arabidopsis thaliana OX=3702 GN=AXX17_At1g67250 PE=4 SV=1	9		P31167	R.LSEPYK.G
$148-1	Q9FX63	tr|Q9FX63|Q9FX63_ARATH Regulator of Vps4 activity in the MVB pathway protein OS=Arabidopsis thaliana OX=3702 GN=At1g13340 PE=1 SV=1	2		A0A5S9Y926	R.SAVNSAR.K		$146-2	Q8H0W0	sp|Q8H0W0|LPA3_ARATH Protein LOW PSII ACCUMULATION 3, chloroplastic OS=Arabidopsis thaliana OX=3702 GN=LPA3 PE=1 SV=1	9		P31167	R.LANDAK.A
$147-1	Q9FKW1	tr|Q9FKW1|Q9FKW1_ARATH Similarity to unknown protein OS=Arabidopsis thaliana OX=3702 GN=At5g44270 PE=3 SV=1	2		O24456	K.YTISEGGEGHR.D		$128-1	O48549	sp|O48549|RS61_ARATH 40S Ribosomal protein S6-1 OS=Arabidopsis thaliana OX=3702 GN=RPS6A PE=1 SV=2	8		P31167	R.GNTANVIR.Y
$146-1	F4JYW0	tr|F4JYW0|F4JYW0_ARATH tRNA-intron lyase OS=Arabidopsis thaliana OX=3702 GN=SEN2 PE=1 SV=1	2		O24456	R.DWVSCVR.F		$128-2	A0A654FUP3	tr|A0A654FUP3|A0A654FUP3_ARATH 40S Ribosomal protein S6 OS=Arabidopsis thaliana OX=3702 GN=AN1_LOCUS19978 PE=3 SV=1	8		P31167	R.GNTANVIR.Y
$145-3	A0A178W860	tr|A0A178W860|A0A178W860_ARATH ORP1D OS=Arabidopsis thaliana OX=3702 GN=AXX17_At1g13620 PE=4 SV=1	2		Q9LD57	K.FAAGTEAIANK.L		$129-1	O48741	sp|O48741|PORC_ARATH Protochlorophyllide reductase C, chloroplastic OS=Arabidopsis thaliana OX=3702 GN=PORC PE=1 SV=1	8		P31167	K.TDGIAGLYR.G
$145-2	Q9SAF0	sp|Q9SAF0|ORP1D_ARATH Oxysterol-binding protein-related protein 1D OS=Arabidopsis thaliana OX=3702 GN=ORP1D PE=2 SV=1	2		Q9LD57	K.GVSLLLPTDVVVADK.F		$129-2	A0A384LMN8	tr|A0A384LMN8|A0A384LMN8_ARATH NADPH-protochlorophyllide oxidoreductase OS=Arabidopsis thaliana OX=3702 GN=AXX17_At1g02900 PE=3 SV=1	8		P31167	K.TDGIAGLYR.G
$145-1	F4HP28	tr|F4HP28|F4HP28_ARATH OSBP(Oxysterol binding protein)-related protein 1D OS=Arabidopsis thaliana OX=3702 GN=ORP1D PE=1 SV=1	2		Q9FMU6	K.GATVGDAVK.K		$129-3	Q0WVW0	tr|Q0WVW0|Q0WVW0_ARATH NADPH-protochlorophyllide oxidoreductase OS=Arabidopsis thaliana OX=3702 GN=At1g03630 PE=2 SV=1	8		P31167	K.TAAAPIER.V
$144-5	F4HQ22	sp|F4HQ22|LRL24_ARATH LEAF RUST 10 DISEASE-RESISTANCE LOCUS RECEPTOR-LIKE PROTEIN KINASE-like 2.4 OS=Arabidopsis thaliana OX=3702 GN=LRK10L-2.4 PE=3 SV=1	2		Q9FMU6	K.GLAPLWGR.Q		$129-4	F4I2F8	tr|F4I2F8|F4I2F8_ARATH NADPH-protochlorophyllide oxidoreductase OS=Arabidopsis thaliana OX=3702 GN=POR C PE=1 SV=1	8		P31167	K.TAAAPIER.V
$144-4	A0A5S9WSN5	tr|A0A5S9WSN5|A0A5S9WSN5_ARATH Protein kinase domain-containing protein OS=Arabidopsis thaliana OX=3702 GN=C24_LOCUS5591 PE=4 SV=1	2		Q9FMU6	K.TYSDLAGPEYTAK.Y		$130-1	Q9SJU4	sp|Q9SJU4|ALFP1_ARATH Fructose-bisphosphate aldolase 1, chloroplastic OS=Arabidopsis thaliana OX=3702 GN=FBA1 PE=1 SV=2	8		P31167	K.LQLIVFGK.K
$144-3	A0A178WKZ8	tr|A0A178WKZ8|A0A178WKZ8_ARATH Protein kinase domain-containing protein OS=Arabidopsis thaliana OX=3702 GN=AXX17_At1g60750 PE=4 SV=1	2		Q9FMU6	K.YAIPNPK.S		$130-2	A0A178VN79	tr|A0A178VN79|A0A178VN79_ARATH Fructose-bisphosphate aldolase OS=Arabidopsis thaliana OX=3702 GN=AXX17_At2g16800 PE=3 SV=1	8		P31167	K.LQLIVFGK.K
$144-2	A0A1P8AV87	tr|A0A1P8AV87|A0A1P8AV87_ARATH Protein kinase superfamily protein OS=Arabidopsis thaliana OX=3702 GN=At1g66920 PE=1 SV=1	2		Q9FKW6	K.ITGPVGK.E ! K.LTGPVGK.E		$131-1	A0A178UBQ9	tr|A0A178UBQ9|A0A178UBQ9_ARATH Uncharacterized protein OS=Arabidopsis thaliana OX=3702 GN=AXX17_At5g37020 PE=4 SV=1	8		P31167	K.LQLIVFGK.K
$144-1	A0A654EXE5	tr|A0A654EXE5|A0A654EXE5_ARATH Protein kinase domain-containing protein OS=Arabidopsis thaliana OX=3702 GN=AN1_LOCUS5701 PE=4 SV=1	2		Q9FKW6	K.ITGPVGK.E ! K.LTGPVGK.E		$131-2	Q9FKA5	sp|Q9FKA5|Y5957_ARATH Uncharacterized protein At5g39570 OS=Arabidopsis thaliana OX=3702 GN=At5g39570 PE=1 SV=1	8		P31167	K.GIGDCFGR.T
$143-4	A0A178VVZ3	tr|A0A178VVZ3|A0A178VVZ3_ARATH Protein kinase domain-containing protein OS=Arabidopsis thaliana OX=3702 GN=AXX17_At2g00180 PE=3 SV=1	2		Q9FKW6	R.LDFAVSR.E		$132-1	A0A178UYX1	tr|A0A178UYX1|A0A178UYX1_ARATH Serine hydroxymethyltransferase OS=Arabidopsis thaliana OX=3702 GN=AXX17_At4g43250 PE=3 SV=1	8		P31167	K.GFTNFALDFLMGGVSAAVSK.T
$143-3	A0A5S9WW85	tr|A0A5S9WW85|A0A5S9WW85_ARATH Protein kinase domain-containing protein OS=Arabidopsis thaliana OX=3702 GN=C24_LOCUS7049 PE=4 SV=1	2		P53494	K.CDVDIR.K ! K.CDVDIR.R		$132-2	Q9SZJ5	sp|Q9SZJ5|GLYM1_ARATH Serine hydroxymethyltransferase 1, Mitochondrial OS=Arabidopsis thaliana OX=3702 GN=SHM1 PE=1 SV=1	8		P31167	K.GFTNFALDFLMGGVSAAVSK.T
$143-2	Q9ZU46	sp|Q9ZU46|ZAR1_ARATH Receptor protein kinase-like protein ZAR1 OS=Arabidopsis thaliana OX=3702 GN=ZAR1 PE=1 SV=1	2		P53494	K.EITALAPSSMK.I ! R.EITALAPSSMK.I		$132-3	A0A654FWH3	tr|A0A654FWH3|A0A654FWH3_ARATH Glycine hydroxymethyltransferase OS=Arabidopsis thaliana OX=3702 GN=AN1_LOCUS20651 PE=3 SV=1	8		P31167	K.GFTNFALDFLM#GGVSAAVSK.T
$143-1	A0A654EQY5	tr|A0A654EQY5|A0A654EQY5_ARATH Protein kinase domain-containing protein OS=Arabidopsis thaliana OX=3702 GN=AN1_LOCUS7166 PE=4 SV=1	2		P53494	K.VVAPPER.K		$133-1	A0A178VBY9	tr|A0A178VBY9|A0A178VBY9_ARATH (S)-2-hydroxy-acid oxidase OS=Arabidopsis thaliana OX=3702 GN=AXX17_At3g15020 PE=3 SV=1	8		P31167	K.GFTNFALDFLM#GGVSAAVSK.T
$142-9	F4I9I0	tr|F4I9I0|F4I9I0_ARATH F-box/RNI-like/FBD-like domains-containing protein OS=Arabidopsis thaliana OX=3702 GN=At1g51370 PE=1 SV=1	2		Q96250	K.ESEIGGK.L		$133-2	Q9LRS0	sp|Q9LRS0|GLO2_ARATH (S)-2-hydroxy-acid oxidase GLO2 OS=Arabidopsis thaliana OX=3702 GN=GLO2 PE=1 SV=1	8		P31167	K.GAGANILR.A
$142-8	A0A178VIK7	tr|A0A178VIK7|A0A178VIK7_ARATH FAD2 OS=Arabidopsis thaliana OX=3702 GN=AXX17_At3g12100 PE=3 SV=1	2		Q96250	K.LGELDSYEIEGGETK.G		$134-1	A0A178VM64	tr|A0A178VM64|A0A178VM64_ARATH WD_REPEATS_REGION domain-containing protein OS=Arabidopsis thaliana OX=3702 GN=AXX17_At2g26120 PE=3 SV=1	8		P31167	K.GAGANILR.A
$142-7	Q6DBN6	sp|Q6DBN6|FDL6_ARATH F-box/FBD/LRR-repeat protein At1g51370 OS=Arabidopsis thaliana OX=3702 GN=At1g51370 PE=2 SV=1	2		Q96250	K.NVEFDALR.I		$134-2	O64740	sp|O64740|SC13B_ARATH Protein transport protein SEC13 homolog B OS=Arabidopsis thaliana OX=3702 GN=SEC13B PE=1 SV=1	8		P31167	K.GAGANILR.A
$142-6	P46313	sp|P46313|FAD6E_ARATH Delta(12)-fatty-acid desaturase OS=Arabidopsis thaliana OX=3702 GN=FAD2 PE=1 SV=1	2		Q96250	K.SVVVTLSSDK.G ! R.SVVVTLSSDK.G		$135-1	B9DH36	tr|B9DH36|B9DH36_ARATH GDP-L-fucose synthase OS=Arabidopsis thaliana OX=3702 GN=GER2 PE=1 SV=1	8		P31167	K.DEGFGSLWR.G
$142-5	A0A654F696	tr|A0A654F696|A0A654F696_ARATH Uncharacterized protein OS=Arabidopsis thaliana OX=3702 GN=AN1_LOCUS12537 PE=3 SV=1	2		Q03251	R.TFSQFGDVIDSK.I ! R.TFSQFGDVIDSK.V		$135-2	Q9LMU0	sp|Q9LMU0|FCL2_ARATH Putative GDP-L-fucose synthase 2 OS=Arabidopsis thaliana OX=3702 GN=GER2 PE=1 SV=1	8		Q9LPW0	K.HLQAGAK.K
$142-4	A0A654ET87	tr|A0A654ET87|A0A654ET87_ARATH Uncharacterized protein OS=Arabidopsis thaliana OX=3702 GN=AN1_LOCUS4242 PE=4 SV=1	2		P56778	R.DQETTGFAWWAGNAR.L		$136-1	B9DHR0	tr|B9DHR0|B9DHR0_ARATH AT2G30950 protein OS=Arabidopsis thaliana OX=3702 GN=At2g30950 PE=2 SV=1	8		Q9LPW0	K.DSPLDVVVINDTGGVK.Q
$142-35	A0A178V742	tr|A0A178V742|A0A178V742_ARATH ATP citrate synthase OS=Arabidopsis thaliana OX=3702 GN=AXX17_At3g06470 PE=4 SV=1	2		P56778	R.LGANVGSAQGPTGLGK.Y		$136-2	A0A1P8AXC1	tr|A0A1P8AXC1|A0A1P8AXC1_ARATH FtsH extracellular protease family OS=Arabidopsis thaliana OX=3702 GN=VAR2 PE=1 SV=1	8		Q96250	R.QASITTELIEIISGASALEAAK.-
$142-34	Q42036	tr|Q42036|Q42036_ARATH ATP citrate-lyase (Fragment) OS=Arabidopsis thaliana OX=3702 PE=2 SV=1	2		P56778	R.SPTGEVIFGGETMR.F		$136-3	A0A178W2Q8	tr|A0A178W2Q8|A0A178W2Q8_ARATH VAR2 OS=Arabidopsis thaliana OX=3702 GN=AXX17_At2g27100 PE=3 SV=1	8		Q96250	R.QASITTELIEIISGASALEAAK.-
$142-33	Q9C522	sp|Q9C522|ACLB1_ARATH ATP-citrate synthase beta chain protein 1 OS=Arabidopsis thaliana OX=3702 GN=ACLB-1 PE=2 SV=1	2		P32961	K.YIVEAASK.G		$136-4	O80860	sp|O80860|FTSH2_ARATH ATP-dependent zinc metalloprotease FTSH 2, chloroplastic OS=Arabidopsis thaliana OX=3702 GN=FTSH2 PE=1 SV=1	8		Q96250	R.NAGEMLDR.L
$142-32	A0A178UM28	tr|A0A178UM28|A0A178UM28_ARATH ATP citrate synthase OS=Arabidopsis thaliana OX=3702 GN=AXX17_At5g48220 PE=4 SV=1	2		A0A5S9WV85	K.VAKGKSPR.K		$136-5	B9DHT7	tr|B9DHT7|B9DHT7_ARATH AT2G30950 protein (Fragment) OS=Arabidopsis thaliana OX=3702 GN=At2g30950 PE=2 SV=1	8		Q96250	R.NAGEM#LDR.L
$142-31	Q9FWX0	tr|Q9FWX0|Q9FWX0_ARATH Transaldolase OS=Arabidopsis thaliana OX=3702 GN=At1g12230 PE=1 SV=1	2		A0A5S9WV85	K.VAKGKSPR.K		$136-6	A0A654EYT4	tr|A0A654EYT4|A0A654EYT4_ARATH AAA domain-containing protein OS=Arabidopsis thaliana OX=3702 GN=AN1_LOCUS9503 PE=3 SV=1	8		Q96250	R.MSAM#DSSSR.N
$142-30	A0A5S9U222	tr|A0A5S9U222|A0A5S9U222_ARATH Transaldolase OS=Arabidopsis thaliana OX=3702 GN=C24_LOCUS1244 PE=3 SV=1	2		A0A5S9WV85	K.VAKGKSPR.K		$137-1	Q6NMA9	tr|Q6NMA9|Q6NMA9_ARATH At5g45170 OS=Arabidopsis thaliana OX=3702 GN=At5g45170 PE=1 SV=1	8		Q96250	R.M#SAMDSSSR.N
$142-3	Q9SYD9	tr|Q9SYD9|Q9SYD9_ARATH F11M15.23 protein OS=Arabidopsis thaliana OX=3702 GN=F11M15.23 PE=4 SV=1	2		A0A5S9WV85	K.VAKGKSPR.K		$147-1	P16127	sp|P16127|CHLI1_ARATH Magnesium-chelatase subunit ChlI-1, chloroplastic OS=Arabidopsis thaliana OX=3702 GN=CHLI1 PE=1 SV=1	8		Q96250	R.M#SAM#DSSSR.N
$142-29	A0A178VLV0	tr|A0A178VLV0|A0A178VLV0_ARATH Uncharacterized protein OS=Arabidopsis thaliana OX=3702 GN=AXX17_At2g23980 PE=3 SV=1	2		Q84R16	R.IAWDFR.R		$147-2	A0A178UXM0	tr|A0A178UXM0|A0A178UXM0_ARATH Mg-protoporphyrin IX chelatase OS=Arabidopsis thaliana OX=3702 GN=AXX17_At4g21730 PE=3 SV=1	8		Q96250	R.LTLTYNR.T
$142-28	Q8L456	tr|Q8L456|Q8L456_ARATH Transaldolase (Fragment) OS=Arabidopsis thaliana OX=3702 PE=3 SV=1	2		Q84R16	R.IAWDFR.R		$148-1	P56771	sp|P56771|CYF_ARATH Cytochrome f OS=Arabidopsis thaliana OX=3702 GN=petA PE=3 SV=1	8		Q96250	R.GLWQPFTALLGDNPSIDVK.K ! R.GLWQPFTALLGDNPSIDVK.R
$142-27	Q8L3R9	tr|Q8L3R9|Q8L3R9_ARATH Transaldolase (Fragment) OS=Arabidopsis thaliana OX=3702 PE=3 SV=1	2		Q84R16	R.IAWDFR.R		$148-2	A0A514YJB3	tr|A0A514YJB3|A0A514YJB3_ARATH Cytochrome f OS=Arabidopsis thaliana OX=3702 GN=petA PE=3 SV=1	8		Q96250	R.GLWQPFTALLGDNPSIDVK.K ! R.GLWQPFTALLGDNPSIDVK.R
$142-26	Q8L485	tr|Q8L485|Q8L485_ARATH Transaldolase (Fragment) OS=Arabidopsis thaliana OX=3702 PE=3 SV=1	2		Q84R16	R.IAWDFR.R		$148-3	A0A1B1W4V8	tr|A0A1B1W4V8|A0A1B1W4V8_ARATH Cytochrome f OS=Arabidopsis thaliana OX=3702 GN=petA PE=3 SV=1	8		Q96250	K.SVVVTLSSDK.G ! R.SVVVTLSSDK.G
$142-25	Q8L4P0	tr|Q8L4P0|Q8L4P0_ARATH Transaldolase (Fragment) OS=Arabidopsis thaliana OX=3702 PE=3 SV=1	2		Q07099	R.QVEPDTTR.K		$149-1	Q9XF88	sp|Q9XF88|CB4B_ARATH Chlorophyll a-b binding protein CP29.2, chloroplastic OS=Arabidopsis thaliana OX=3702 GN=LHCB4.2 PE=1 SV=1	8		Q96250	K.NVEFDALR.I
$142-24	Q8L4B7	tr|Q8L4B7|Q8L4B7_ARATH Transaldolase (Fragment) OS=Arabidopsis thaliana OX=3702 PE=3 SV=1	2		F4ICZ4	K.ADVYR.L		$150-1	A0A178VQ45	tr|A0A178VQ45|A0A178VQ45_ARATH [Acyl-carrier-protein] S-malonyltransferase OS=Arabidopsis thaliana OX=3702 GN=AXX17_At2g26270 PE=4 SV=1	8		Q96250	K.NPLNYAQVSVLADDILK.N
$142-23	Q9FGX1	sp|Q9FGX1|ACLB2_ARATH ATP-citrate synthase beta chain protein 2 OS=Arabidopsis thaliana OX=3702 GN=ACLB-2 PE=1 SV=1	2		F4ICZ4	K.LLEVLEVK.S		$150-2	Q8RU07	tr|Q8RU07|Q8RU07_ARATH [Acyl-carrier-protein] S-malonyltransferase OS=Arabidopsis thaliana OX=3702 GN=EMB3147 PE=1 SV=1	8		Q96250	K.NDIVLSVTELNK.N
$142-22	Q8L4P1	tr|Q8L4P1|Q8L4P1_ARATH Transaldolase (Fragment) OS=Arabidopsis thaliana OX=3702 PE=3 SV=1	2		F4ICZ4	K.VVAALR.A		$150-3	A0A5S9X2M9	tr|A0A5S9X2M9|A0A5S9X2M9_ARATH [Acyl-carrier-protein] S-malonyltransferase OS=Arabidopsis thaliana OX=3702 GN=AN1_LOCUS9423 PE=4 SV=1	8		Q96250	K.MVAASK.L
$142-21	Q8LGP5	tr|Q8LGP5|Q8LGP5_ARATH Transaldolase (Fragment) OS=Arabidopsis thaliana OX=3702 PE=3 SV=1	2		O50008	K.EVITELK.A ! K.EVITELK.Q		$151-1	A0A178VUJ2	tr|A0A178VUJ2|A0A178VUJ2_ARATH SEH OS=Arabidopsis thaliana OX=3702 GN=At2g26740 PE=4 SV=1	8		Q96250	K.LGELDSYEIEGGETK.G
$142-20	A0A654EB67	tr|A0A654EB67|A0A654EB67_ARATH Transaldolase OS=Arabidopsis thaliana OX=3702 GN=AN1_LOCUS1329 PE=3 SV=1	2		O50008	K.SFELLSLLPK.I		$151-2	Q42566	tr|Q42566|Q42566_ARATH ATsEH OS=Arabidopsis thaliana OX=3702 GN=ATsEH PE=1 SV=1	8		Q96250	K.GLCGGINSTVVK.V
$142-2	A0A178WL68	tr|A0A178WL68|A0A178WL68_ARATH F-box domain-containing protein OS=Arabidopsis thaliana OX=3702 GN=AXX17_At1g45570 PE=4 SV=1	2		O50008	R.SQLASAK.-		$152-1	A0A178VXF8	tr|A0A178VXF8|A0A178VXF8_ARATH S-adenosylmethionine synthase OS=Arabidopsis thaliana OX=3702 GN=AXX17_At2g33610 PE=3 SV=1	8		Q96250	K.FHSVVAFLPTVSTVLSPEIIEK.E
$142-19	A0A654G7A0	tr|A0A654G7A0|A0A654G7A0_ARATH TF-B3 domain-containing protein OS=Arabidopsis thaliana OX=3702 GN=AN1_LOCUS24458 PE=4 SV=1	2		Q9SN86	K.LFGVTTLDVVR.A		$152-2	Q9SJL8	sp|Q9SJL8|METK3_ARATH S-adenosylmethionine synthase 3 OS=Arabidopsis thaliana OX=3702 GN=METK3 PE=1 SV=1	8		Q96250	K.EVQFVIVGEK.A
$142-18	A0A1P8BGY6	tr|A0A1P8BGY6|A0A1P8BGY6_ARATH AP2/B3-like transcriptional factor family protein OS=Arabidopsis thaliana OX=3702 GN=MJB21.7 PE=4 SV=1	2		Q9SN86	K.VAVLGAAGGIGQPLSLLIK.M		$153-1	A0A178WLF3	tr|A0A178WLF3|A0A178WLF3_ARATH ACR11 OS=Arabidopsis thaliana OX=3702 GN=AXX17_At1g17670 PE=4 SV=1	8		Q96250	K.EVQFVIVGEK.A
$142-17	A0A178U7J8	tr|A0A178U7J8|A0A178U7J8_ARATH TF-B3 domain-containing protein OS=Arabidopsis thaliana OX=3702 GN=AXX17_At5g40600 PE=4 SV=1	2		Q9SN86	R.FVESSLR.A		$153-2	A0A178WN74	tr|A0A178WN74|A0A178WN74_ARATH ACR11 OS=Arabidopsis thaliana OX=3702 GN=AXX17_At1g17670 PE=4 SV=1	8		Q96250	K.AIM#FR.D
$142-16	A0A5S9YA99	tr|A0A5S9YA99|A0A5S9YA99_ARATH TF-B3 domain-containing protein OS=Arabidopsis thaliana OX=3702 GN=C24_LOCUS24284 PE=4 SV=1	2		Q9SN86	K.LFGVTTLDVVR.A		$153-3	Q9FZ47	sp|Q9FZ47|ACR11_ARATH ACT domain-containing protein ACR11 OS=Arabidopsis thaliana OX=3702 GN=ACR11 PE=1 SV=1	8		P49227	R.NYIYGGHVSNYMK.L
$142-15	Q9FMZ4	sp|Q9FMZ4|Y5270_ARATH B3 domain-containing protein At5g42700 OS=Arabidopsis thaliana OX=3702 GN=At5g42700 PE=2 SV=2	2		Q9XF89	K.KPENFAK.Y		$154-1	A0A514YJ21	tr|A0A514YJ21|A0A514YJ21_ARATH ATP synthase subunit b, chloroplastic OS=Arabidopsis thaliana OX=3702 GN=atpF PE=3 SV=1	8		P49227	R.NYIYGGHVSNYMK.L
$142-14	A0A2H1ZE86	tr|A0A2H1ZE86|A0A2H1ZE86_ARATH AP2/B3-like transcriptional factor family protein OS=Arabidopsis thaliana OX=3702 GN=MJB21.7 PE=4 SV=1	2		Q9XF89	R.IFLPDGLLDR.S		$154-2	P56759	sp|P56759|ATPF_ARATH ATP synthase subunit b, chloroplastic OS=Arabidopsis thaliana OX=3702 GN=atpF PE=3 SV=1	8		P49227	R.ALLDVGLIR.T
$142-13	F4IC59	tr|F4IC59|F4IC59_ARATH Transaldolase OS=Arabidopsis thaliana OX=3702 GN=At1g12230 PE=1 SV=1	2		Q9XF89	R.ITNGLDFEDK.L		$155-1	A0A654EWE0	tr|A0A654EWE0|A0A654EWE0_ARATH Uricase OS=Arabidopsis thaliana OX=3702 GN=AN1_LOCUS9015 PE=3 SV=1	8		P49227	R.ALLDVGLIR.T
$142-12	A0A178WEP4	tr|A0A178WEP4|A0A178WEP4_ARATH Transaldolase OS=Arabidopsis thaliana OX=3702 GN=AXX17_At1g12600 PE=3 SV=1	2		Q9ZUM0	R.ENSISSSR.L		$155-2	A0A178VYS6	tr|A0A178VYS6|A0A178VYS6_ARATH Uricase OS=Arabidopsis thaliana OX=3702 GN=AXX17_At2g22060 PE=3 SV=1	8		P49227	R.ALLDVGLIR.T
$142-11	Q8LGP6	tr|Q8LGP6|Q8LGP6_ARATH Transaldolase (Fragment) OS=Arabidopsis thaliana OX=3702 PE=3 SV=1	2		Q9ZUM0	R.LEENHSGNQER.G		$155-3	O04420	sp|O04420|URIC_ARATH Uricase OS=Arabidopsis thaliana OX=3702 GN=At2g26230 PE=1 SV=2	8		P49227	R.ALLDVGLIR.T
$142-10	Q8L9B8	tr|Q8L9B8|Q8L9B8_ARATH Transaldolase OS=Arabidopsis thaliana OX=3702 PE=2 SV=1	2		Q9ZUM0	R.VYAEDER.S		$156-1	A0A654EWV8	tr|A0A654EWV8|A0A654EWV8_ARATH Uncharacterized protein OS=Arabidopsis thaliana OX=3702 GN=AN1_LOCUS5532 PE=4 SV=1	8		P49227	K.VHAAIR.A
$142-1	A0A5S9WQT1	tr|A0A5S9WQT1|A0A5S9WQT1_ARATH Uncharacterized protein OS=Arabidopsis thaliana OX=3702 GN=C24_LOCUS4129 PE=4 SV=1	2		Q9SX79	R.EIVSVK.V		$156-2	A0A178WHR7	tr|A0A178WHR7|A0A178WHR7_ARATH Uncharacterized protein OS=Arabidopsis thaliana OX=3702 GN=AXX17_At1g58870 PE=4 SV=1	8		P49227	K.VHAAIR.A
$141-5	A0A384KVB4	tr|A0A384KVB4|A0A384KVB4_ARATH PUM5 OS=Arabidopsis thaliana OX=3702 GN=AXX17_At3g21580 PE=4 SV=1	2		P56759	R.NSEELR.E		$156-3	O80798	tr|O80798|O80798_ARATH AT1G65270 protein OS=Arabidopsis thaliana OX=3702 GN=At1g65270 PE=1 SV=1	8		P49227	K.VHAAIR.A
$141-4	Q9LJX4	sp|Q9LJX4|PUM5_ARATH Pumilio homolog 5 OS=Arabidopsis thaliana OX=3702 GN=APUM5 PE=1 SV=2	2		P56759	R.NVETEADKFR.V		$157-1	A0A654FDF6	tr|A0A654FDF6|A0A654FDF6_ARATH NAD(P)-bd_dom domain-containing protein OS=Arabidopsis thaliana OX=3702 GN=AN1_LOCUS15011 PE=4 SV=1	8		P49227	K.SNAYFK.R
$141-3	A0A2H1ZEI5	tr|A0A2H1ZEI5|A0A2H1ZEI5_ARATH Pumilio 5 OS=Arabidopsis thaliana OX=3702 GN=PUM5 PE=1 SV=1	2		P56759	R.TINQVR.E		$157-2	Q9STF2	sp|Q9STF2|PTA16_ARATH Protein PLASTID TRANSCRIPTIONALLY ACTIVE 16, chloroplastic OS=Arabidopsis thaliana OX=3702 GN=PTAC16 PE=1 SV=1	8		P49227	K.SNAYFK.R
$141-2	A0A5S9XDW9	tr|A0A5S9XDW9|A0A5S9XDW9_ARATH Uncharacterized protein OS=Arabidopsis thaliana OX=3702 GN=C24_LOCUS13286 PE=4 SV=1	2		O65396	K.DGPTIR.R		$180-1	A0A178UGW7	tr|A0A178UGW7|A0A178UGW7_ARATH Tubulin beta chain OS=Arabidopsis thaliana OX=3702 GN=AXX17_At5g42470 PE=3 SV=1	8		P49227	K.QLDAEIHR.N
$141-1	A0A178VL84	tr|A0A178VL84|A0A178VL84_ARATH Pumilio 5 OS=Arabidopsis thaliana OX=3702 GN=PUM5 PE=1 SV=1	2		O65396	K.GGAIDDSVITK.V		$180-2	P24636	sp|P24636|TBB4_ARATH Tubulin beta-4 chain OS=Arabidopsis thaliana OX=3702 GN=TUBB4 PE=2 SV=2	8		P49227	K.QLDAEIHR.N
$140-9	E1A694	tr|E1A694|E1A694_ARATH Transport inhibitor response 1 (Fragment) OS=Arabidopsis thaliana OX=3702 GN=TIR1 PE=4 SV=1	2		O65396	R.SLLALQGPLAAPVLQHLTK.E		$181-1	A0A178UU99	tr|A0A178UU99|A0A178UU99_ARATH Tubulin beta chain OS=Arabidopsis thaliana OX=3702 GN=AXX17_At4g24220 PE=3 SV=1	8		P49227	K.QLDAEIHR.N
$140-8	D3K008	tr|D3K008|D3K008_ARATH Transport inhibitor response 1 (Fragment) OS=Arabidopsis thaliana OX=3702 GN=TIR1 PE=4 SV=1	2		Q9C4Z6	K.SIILWK.L		$181-2	P29517	sp|P29517|TBB9_ARATH Tubulin beta-9 chain OS=Arabidopsis thaliana OX=3702 GN=TUBB9 PE=1 SV=1	8		P49227	K.QLDAEIHR.N
$140-7	D3K009	tr|D3K009|D3K009_ARATH Transport inhibitor response 1 (Fragment) OS=Arabidopsis thaliana OX=3702 GN=TIR1 PE=4 SV=1	2		Q9C4Z6	R.FVGHTK.D		$182-1	A0A178VS27	tr|A0A178VS27|A0A178VS27_ARATH Tubulin beta chain OS=Arabidopsis thaliana OX=3702 GN=AXX17_At2g25630 PE=3 SV=1	8		P49227	K.LQTHFSAYIK.K
$140-6	E1A696	tr|E1A696|E1A696_ARATH Transport inhibitor response 1 (Fragment) OS=Arabidopsis thaliana OX=3702 GN=TIR1 PE=4 SV=1	2		Q9C4Z6	K.DVLSVAFSTDNR.Q		$182-2	P29516	sp|P29516|TBB8_ARATH Tubulin beta-8 chain OS=Arabidopsis thaliana OX=3702 GN=TUBB8 PE=2 SV=2	8		P49227	K.LQTHFSAYIK.K
$140-5	A0A178VA54	tr|A0A178VA54|A0A178VA54_ARATH TIR1 OS=Arabidopsis thaliana OX=3702 GN=AXX17_At3g57260 PE=4 SV=1	2		Q9C4Z6	K.SIILWK.L		$182-3	Q8GY15	tr|Q8GY15|Q8GY15_ARATH Tubulin beta chain OS=Arabidopsis thaliana OX=3702 GN=At5g12250/MXC9_21 PE=2 SV=1	8		P49227	K.LQTHFSAYIK.K
$140-4	B2CSP1	tr|B2CSP1|B2CSP1_ARATH AFB1 (Fragment) OS=Arabidopsis thaliana OX=3702 GN=AFB1 PE=4 SV=1	2		Q9C4Z6	R.FVGHTK.D		$182-4	P29514	sp|P29514|TBB6_ARATH Tubulin beta-6 chain OS=Arabidopsis thaliana OX=3702 GN=TUBB6 PE=2 SV=1	8		P49227	K.LQTHFSAYIK.K
$140-3	D3K014	tr|D3K014|D3K014_ARATH Auxin signaling F-box 1 (Fragment) OS=Arabidopsis thaliana OX=3702 GN=AFB1 PE=4 SV=1	2		O04023	K.DVQLIGK.Q		$182-5	A0A178UKM5	tr|A0A178UKM5|A0A178UKM5_ARATH Tubulin beta chain OS=Arabidopsis thaliana OX=3702 GN=AXX17_At5g23450 PE=3 SV=1	8		P49227	K.LQTHFSAYIK.K
$140-23	Q570C0	sp|Q570C0|TIR1_ARATH Protein TRANSPORT INHIBITOR RESPONSE 1 OS=Arabidopsis thaliana OX=3702 GN=TIR1 PE=1 SV=2	2		O04023	K.LTVDDAAAR.D		$182-6	A0A178UPR2	tr|A0A178UPR2|A0A178UPR2_ARATH Tubulin beta chain OS=Arabidopsis thaliana OX=3702 GN=AXX17_At5g11980 PE=3 SV=1	8		P49227	K.LQTHFSAYIK.K
$140-22	E1A6B3	tr|E1A6B3|E1A6B3_ARATH Auxin signaling F-box 1 (Fragment) OS=Arabidopsis thaliana OX=3702 GN=AFB1 PE=4 SV=1	2		O04023	K.TVTYAVR.L		$182-7	P29515	sp|P29515|TBB7_ARATH Tubulin beta-7 chain OS=Arabidopsis thaliana OX=3702 GN=TUBB7 PE=2 SV=1	8		P49227	K.LLGEDEPEK.L
$140-21	E1A6A6	tr|E1A6A6|E1A6A6_ARATH Auxin signaling F-box 1 (Fragment) OS=Arabidopsis thaliana OX=3702 GN=AFB1 PE=4 SV=1	2		P93819	K.SQAAALEK.H		$217-1	A0A654ESF6	tr|A0A654ESF6|A0A654ESF6_ARATH AAI domain-containing protein OS=Arabidopsis thaliana OX=3702 GN=AN1_LOCUS7698 PE=3 SV=1	8		P49227	K.LLGEDEPEK.L
$140-20	E1A6A7	tr|E1A6A7|E1A6A7_ARATH Auxin signaling F-box 1 (Fragment) OS=Arabidopsis thaliana OX=3702 GN=AFB1 PE=4 SV=1	2		P93819	K.VQTSSGEKPVR.E		$217-2	Q9SKI0	tr|Q9SKI0|Q9SKI0_ARATH At2g10940/F15K19.1 OS=Arabidopsis thaliana OX=3702 GN=At2g10940 PE=1 SV=1	8		P49227	K.LLGEDEPEK.L
$140-2	E1A6A4	tr|E1A6A4|E1A6A4_ARATH Auxin signaling F-box 1 (Fragment) OS=Arabidopsis thaliana OX=3702 GN=AFB1 PE=4 SV=1	2		P93819	R.ALGQISER.L		$217-3	A0A178VQX2	tr|A0A178VQX2|A0A178VQX2_ARATH AAI domain-containing protein OS=Arabidopsis thaliana OX=3702 GN=At2g10940 PE=3 SV=1	8		P49227	K.LLGEDEPEK.L
$140-19	Q9ZR12	sp|Q9ZR12|GRH1_ARATH GRR1-like protein 1 OS=Arabidopsis thaliana OX=3702 GN=GRH1 PE=1 SV=1	2		P21238	K.DIIPILEK.T		$217-4	A0A5S9WXW8	tr|A0A5S9WXW8|A0A5S9WXW8_ARATH AAI domain-containing protein OS=Arabidopsis thaliana OX=3702 GN=C24_LOCUS7550 PE=3 SV=1	8		P49227	K.LLGEDEPEK.L
$140-18	E1A6B4	tr|E1A6B4|E1A6B4_ARATH Auxin signaling F-box 1 (Fragment) OS=Arabidopsis thaliana OX=3702 GN=AFB1 PE=4 SV=1	2		P21238	K.VGAATETELEDR.K		$158-1	O23680	sp|O23680|TOC33_ARATH Translocase of chloroplast 33, chloroplastic OS=Arabidopsis thaliana OX=3702 GN=TOC33 PE=1 SV=1	7		P49227	K.LLGEDEPEK.L
$140-17	E1A6A3	tr|E1A6A3|E1A6A3_ARATH Auxin signaling F-box 1 (Fragment) OS=Arabidopsis thaliana OX=3702 GN=AFB1 PE=4 SV=1	2		P42737	K.GTLALK.G		$158-2	A0A178W9C6	tr|A0A178W9C6|A0A178W9C6_ARATH Translocase of chloroplast OS=Arabidopsis thaliana OX=3702 GN=AXX17_At1g01390 PE=3 SV=1	7		P49227	K.KLTYEER.K
$140-16	D3K013	tr|D3K013|D3K013_ARATH Auxin signaling F-box 1 (Fragment) OS=Arabidopsis thaliana OX=3702 GN=AFB1 PE=4 SV=2	2		P42737	K.ICLPAK.S		$159-1	P50318	sp|P50318|PGKH2_ARATH Phosphoglycerate kinase 2, chloroplastic OS=Arabidopsis thaliana OX=3702 GN=At1g56190 PE=1 SV=3	7		P49227	K.KLTYEER.K
$140-15	D3K011	tr|D3K011|D3K011_ARATH Transport inhibitor response 1 (Fragment) OS=Arabidopsis thaliana OX=3702 GN=TIR1 PE=4 SV=1	2		P42737	R.EAVNVSLANLLTYPFVR.E		$159-2	A0A178W4Q1	tr|A0A178W4Q1|A0A178W4Q1_ARATH Phosphoglycerate kinase OS=Arabidopsis thaliana OX=3702 GN=AXX17_At1g50870 PE=3 SV=1	7		P49227	K.KLTYEER.K
$140-14	D3K010	tr|D3K010|D3K010_ARATH Transport inhibitor response 1 (Fragment) OS=Arabidopsis thaliana OX=3702 GN=TIR1 PE=4 SV=1	2		O82291	K.AGSEVR.A		$159-3	F4I3L1	tr|F4I3L1|F4I3L1_ARATH Phosphoglycerate kinase OS=Arabidopsis thaliana OX=3702 GN=At1g56190 PE=1 SV=1	7		P49227	K.KGVEAESIEEMYK.K
$140-13	D3K015	tr|D3K015|D3K015_ARATH Auxin signaling F-box 1 (Fragment) OS=Arabidopsis thaliana OX=3702 GN=AFB1 PE=4 SV=1	2		O82291	R.GDGGLFVLAR.E		$160-1	Q9FEF8	sp|Q9FEF8|FBRL1_ARATH rRNA 2'-O-methyltransferase fibrillarin 1 OS=Arabidopsis thaliana OX=3702 GN=FIB1 PE=1 SV=1	7		P49227	K.GVEAESIEEMYKK.V
$140-12	E1A6A9	tr|E1A6A9|E1A6A9_ARATH Auxin signaling F-box 1 (Fragment) OS=Arabidopsis thaliana OX=3702 GN=AFB1 PE=4 SV=1	2		O82291	R.IEVSFK.E		$160-2	A0A654GA95	tr|A0A654GA95|A0A654GA95_ARATH Uncharacterized protein OS=Arabidopsis thaliana OX=3702 GN=AN1_LOCUS25501 PE=3 SV=1	7		P49227	K.GVEAESIEEMYK.K
$140-11	E1A6B5	tr|E1A6B5|E1A6B5_ARATH Auxin signaling F-box 1 (Fragment) OS=Arabidopsis thaliana OX=3702 GN=AFB1 PE=4 SV=1	2		Q9SSS9	K.LTDTQLAEVR.S		$160-3	A0A178UA89	tr|A0A178UA89|A0A178UA89_ARATH SKIP7 OS=Arabidopsis thaliana OX=3702 GN=AXX17_At5g51350 PE=3 SV=1	7		P49227	K.GALDGGLDIPHSDKR.F
$140-10	E1A693	tr|E1A693|E1A693_ARATH Transport inhibitor response 1 (Fragment) OS=Arabidopsis thaliana OX=3702 GN=TIR1 PE=4 SV=1	2		Q9SSS9	K.TVIDASLVAGFTIR.Y		$161-1	Q9FI56	sp|Q9FI56|CLPC1_ARATH Chaperone protein ClpC1, chloroplastic OS=Arabidopsis thaliana OX=3702 GN=CLPC1 PE=1 SV=1	7		P49227	K.GALDGGLDIPHSDKR.F
$140-1	A0A178UXT3	tr|A0A178UXT3|A0A178UXT3_ARATH GRH1 OS=Arabidopsis thaliana OX=3702 GN=AXX17_At4g03970 PE=4 SV=1	2		Q9SSS9	R.YGESGSK.L		$161-2	A0A178UE63	tr|A0A178UE63|A0A178UE63_ARATH HSP93-V OS=Arabidopsis thaliana OX=3702 GN=AXX17_At5g49710 PE=3 SV=1	7		P49227	K.GALDGGLDIPHSDKR.F
$139-3	C0Z2S2	tr|C0Z2S2|C0Z2S2_ARATH AT3G54850 protein OS=Arabidopsis thaliana OX=3702 GN=At3g54850 PE=2 SV=1	2		Q96262	K.IEFPGSK.A		$162-1	Q9ZNT7	sp|Q9ZNT7|PHB2_ARATH Prohibitin-2, Mitochondrial OS=Arabidopsis thaliana OX=3702 GN=PHB2 PE=1 SV=1	7		P49227	K.GALDGGLDIPHSDKR.F
$139-2	A0A178V9F4	tr|A0A178V9F4|A0A178V9F4_ARATH RING-type E3 ubiquitin transferase OS=Arabidopsis thaliana OX=3702 GN=AXX17_At3g49380 PE=4 SV=1	2		Q96262	K.KGETPETAVVEEK.K		$162-2	A0A5S9SHG3	tr|A0A5S9SHG3|A0A5S9SHG3_ARATH Prohibitin OS=Arabidopsis thaliana OX=3702 GN=C24_LOCUS337 PE=3 SV=1	7		P49227	K.GALDGGLDIPHSDK.R
$139-1	Q8VZ40	sp|Q8VZ40|PUB14_ARATH U-box domain-containing protein 14 OS=Arabidopsis thaliana OX=3702 GN=PUB14 PE=1 SV=1	2		Q96262	K.KPEVEEK.K		$162-3	A0A178WBG3	tr|A0A178WBG3|A0A178WBG3_ARATH Prohibitin OS=Arabidopsis thaliana OX=3702 GN=AXX17_At1g03130 PE=3 SV=1	7		P49227	K.GALDGGLDIPHSDK.R
$133-5	A0A178WK60	tr|A0A178WK60|A0A178WK60_ARATH Chlorophyll a-b binding protein, chloroplastic OS=Arabidopsis thaliana OX=3702 GN=AXX17_At1g16590 PE=3 SV=1	2		P56761	R.AAEDPEFETFYTK.N		$163-1	Q9ZSR7	sp|Q9ZSR7|TPT_ARATH Triose phosphate/phosphate translocator TPT, chloroplastic OS=Arabidopsis thaliana OX=3702 GN=TPT PE=1 SV=1	7		P49227	K.DIVAQIVSASIAGDIVK.A
$133-4	A0A5S9ULM2	tr|A0A5S9ULM2|A0A5S9ULM2_ARATH Chlorophyll a-b binding protein, chloroplastic OS=Arabidopsis thaliana OX=3702 GN=C24_LOCUS1630 PE=3 SV=1	2		P56761	R.AYDFVSQEIR.A		$163-2	A0A219I0W9	tr|A0A219I0W9|A0A219I0W9_ARATH Glucose-6-phosphate/phosphate translocator-like protein OS=Arabidopsis thaliana OX=3702 GN=APE2 PE=1 SV=1	7		P49227	K.DIVAQIVSASIAGDIVK.A
$133-3	Q9XF90	tr|Q9XF90|Q9XF90_ARATH Chlorophyll a-b binding protein, chloroplastic OS=Arabidopsis thaliana OX=3702 GN=Lhcb6 PE=2 SV=1	2		P56761	R.QFELAR.S		$163-3	A0A219HZH3	tr|A0A219HZH3|A0A219HZH3_ARATH Glucose-6-phosphate/phosphate translocator-like protein OS=Arabidopsis thaliana OX=3702 GN=APE2 PE=1 SV=1	7		P49227	K.DIVAQIVSASIAGDIVK.A
$133-2	A0A654EA44	tr|A0A654EA44|A0A654EA44_ARATH Chlorophyll a-b binding protein, chloroplastic OS=Arabidopsis thaliana OX=3702 GN=AN1_LOCUS1714 PE=3 SV=1	2		P52901	K.DAIITAYR.D		$163-4	A0A5S9YBI1	tr|A0A5S9YBI1|A0A5S9YBI1_ARATH TPT domain-containing protein OS=Arabidopsis thaliana OX=3702 GN=C24_LOCUS24674 PE=4 SV=1	7		P49227	K.DIVAQIVSASIAGDIVK.A
$133-1	Q9LMQ2	tr|Q9LMQ2|Q9LMQ2_ARATH Chlorophyll a-b binding protein, chloroplastic OS=Arabidopsis thaliana OX=3702 GN=CHLOROPHYLL PROTEIN 24 PE=1 SV=1	2		P52901	K.GPIILEMDTYR.Y		$164-1	A0A178U798	tr|A0A178U798|A0A178U798_ARATH Peroxidase OS=Arabidopsis thaliana OX=3702 GN=AXX17_At5g63690 PE=3 SV=1	7		A1A6M1	R.VSEPVKK.I
$132-1	Q9LDL8	tr|Q9LDL8|Q9LDL8_ARATH Uncharacterized protein AT4g08830 OS=Arabidopsis thaliana OX=3702 GN=At4g08830 PE=4 SV=1	2		P52901	R.DPIER.I ! R.DPIER.V ! K.DPLER.A		$164-2	Q96511	sp|Q96511|PER69_ARATH Peroxidase 69 OS=Arabidopsis thaliana OX=3702 GN=PER69 PE=1 SV=1	7		A1A6M1	R.VSEPVK.K
$131-9	Q9LYE7	tr|Q9LYE7|Q9LYE7_ARATH Uncharacterized protein At5g11420 OS=Arabidopsis thaliana OX=3702 GN=At5g11420 PE=1 SV=1	2		P52901	R.DPIER.I ! R.DPIER.V ! K.DPLER.A		$165-1	A0A178UDQ8	tr|A0A178UDQ8|A0A178UDQ8_ARATH EMB1401 OS=Arabidopsis thaliana OX=3702 GN=AXX17_At5g20870 PE=3 SV=1	7		A1A6M1	R.VIIAEEK.V
$131-8	Q8LCM9	tr|Q8LCM9|Q8LCM9_ARATH Uncharacterized protein OS=Arabidopsis thaliana OX=3702 PE=2 SV=1	2		P46283	K.TIINLDDR.T		$165-2	Q41969	sp|Q41969|IF2B_ARATH Eukaryotic translation initiation factor 2 subunit beta OS=Arabidopsis thaliana OX=3702 GN=EIF2B PE=1 SV=3	7		A1A6M1	R.VFLLGENR.W
$131-7	A0A178UK33	tr|A0A178UK33|A0A178UK33_ARATH Uncharacterized protein OS=Arabidopsis thaliana OX=3702 GN=AXX17_At5g11140 PE=1 SV=1	2		P46283	R.ATFDNSEYSK.L		$166-1	A0A178UJB9	tr|A0A178UJB9|A0A178UJB9_ARATH 26S proteasome regulatory subunit RPN11 OS=Arabidopsis thaliana OX=3702 GN=AXX17_At5g23130 PE=4 SV=1	7		A1A6M1	R.LFMDEDVETDKDEASTMK.K
$131-6	Q8H168	tr|Q8H168|Q8H168_ARATH Uncharacterized protein At5g11420 OS=Arabidopsis thaliana OX=3702 GN=At5g11420 PE=2 SV=1	2		P46283	R.FEETLYGTSR.L		$166-2	Q9LT08	sp|Q9LT08|PSDE_ARATH 26S proteasome non-ATPase regulatory subunit 14 homolog OS=Arabidopsis thaliana OX=3702 GN=RPN11 PE=1 SV=1	7		A1A6M1	R.ISESGLSATPMVLESTR.E
$131-5	Q94F20	tr|Q94F20|Q94F20_ARATH At5g25460 OS=Arabidopsis thaliana OX=3702 GN=DGR2 PE=1 SV=1	2		P25697	K.ASIEAR.K ! R.ASIEAR.L		$166-3	A8MR12	tr|A8MR12|A8MR12_ARATH 26S proteasome regulatory subunit RPN11 OS=Arabidopsis thaliana OX=3702 GN=MQM1.19 PE=1 SV=1	7		A1A6M1	R.ISESGLSATPM#VLESTR.E
$131-4	A0A178UH27	tr|A0A178UH27|A0A178UH27_ARATH DGR2 OS=Arabidopsis thaliana OX=3702 GN=At5g25460 PE=4 SV=1	2		P25697	K.STFMR.R		$167-1	A0A178ULV9	tr|A0A178ULV9|A0A178ULV9_ARATH RPS1 OS=Arabidopsis thaliana OX=3702 GN=AXX17_At5g30380 PE=4 SV=1	7		A1A6M1	R.IQSLESR.N ! K.IQSLESR.N
$131-3	A0A5S9Y3A2	tr|A0A5S9Y3A2|A0A5S9Y3A2_ARATH Uncharacterized protein OS=Arabidopsis thaliana OX=3702 GN=C24_LOCUS21827 PE=4 SV=1	2		P25697	K.VTALDPR.A		$167-2	Q93VC7	sp|Q93VC7|RPS1_ARATH 30S Ribosomal protein S1, chloroplastic OS=Arabidopsis thaliana OX=3702 GN=RPS1 PE=1 SV=1	7		A1A6M1	R.EVDVTQNR.V
$131-2	A0A5S9Y7P0	tr|A0A5S9Y7P0|A0A5S9Y7P0_ARATH Uncharacterized protein OS=Arabidopsis thaliana OX=3702 GN=C24_LOCUS23179 PE=4 SV=1	2		A0A5S9XRI0	K.GHDSVR.E		$168-1	A0A178UQ69	tr|A0A178UQ69|A0A178UQ69_ARATH 40S Ribosomal protein S4 OS=Arabidopsis thaliana OX=3702 GN=AXX17_At5g57790 PE=3 SV=1	7		A1A6M1	R.ESLLQEISDLQLR.I
$131-1	Q8LEX7	tr|Q8LEX7|Q8LEX7_ARATH Uncharacterized protein OS=Arabidopsis thaliana OX=3702 PE=2 SV=1	2		A0A5S9XRI0	K.GHDSVR.E		$168-2	Q8VYK6	sp|Q8VYK6|RS43_ARATH 40S Ribosomal protein S4-3 OS=Arabidopsis thaliana OX=3702 GN=RPS4D PE=2 SV=2	7		A1A6M1	R.ESLLQEISDLQLR.I
$130-1	Q42264	tr|Q42264|Q42264_ARATH Carrier protein (Fragment) OS=Arabidopsis thaliana OX=3702 PE=2 SV=1	2		A0A5S9XRI0	K.GHDSVR.E		$169-1	A0A178USM6	tr|A0A178USM6|A0A178USM6_ARATH 40S Ribosomal protein S6 OS=Arabidopsis thaliana OX=3702 GN=AXX17_At5g10020 PE=3 SV=1	7		A1A6M1	R.ERESLLQEISDLQLR.I
$129-4	Q04836	sp|Q04836|CP31A_ARATH 31 kDa ribonucleoprotein, chloroplastic OS=Arabidopsis thaliana OX=3702 GN=CP31A PE=1 SV=1	2		Q9LU41	R.VAIDSMAK.N		$169-2	P51430	sp|P51430|RS62_ARATH 40S Ribosomal protein S6-2 OS=Arabidopsis thaliana OX=3702 GN=RPS6B PE=1 SV=3	7		A1A6M1	R.EQIVEEVEEEEKR.V
$129-3	A0A5S9XVY6	tr|A0A5S9XVY6|A0A5S9XVY6_ARATH Uncharacterized protein OS=Arabidopsis thaliana OX=3702 GN=C24_LOCUS19118 PE=4 SV=1	2		Q9LU41	R.VAIDSMAK.N		$170-1	A0A178VSN5	tr|A0A178VSN5|A0A178VSN5_ARATH Plasma membrane ATPase OS=Arabidopsis thaliana OX=3702 GN=AXX17_At2g14320 PE=3 SV=1	7		A1A6M1	R.EQIVEEVEEEEKR.V
$129-2	A0A178V4M1	tr|A0A178V4M1|A0A178V4M1_ARATH RBP31 OS=Arabidopsis thaliana OX=3702 GN=AXX17_At4g28660 PE=4 SV=1	2		Q9LU41	R.VAIDSMAK.N		$170-2	P19456	sp|P19456|PMA2_ARATH ATPase 2, plasma membrane-type OS=Arabidopsis thaliana OX=3702 GN=AHA2 PE=1 SV=2	7		A1A6M1	R.EQIVEEVEEEEK.R
$129-1	Q39209	tr|Q39209|Q39209_ARATH RNA binding protein (Fragment) OS=Arabidopsis thaliana OX=3702 GN=rnp-D PE=2 SV=1	2		Q9C6M5	K.LSSPPATSMR.L		$170-3	P20649	sp|P20649|PMA1_ARATH ATPase 1, plasma membrane-type OS=Arabidopsis thaliana OX=3702 GN=AHA1 PE=1 SV=3	7		A1A6M1	R.EDGVMTAELLQR.L
$128-8	Q8L940	sp|Q8L940|PDX13_ARATH Pyridoxal 5'-phosphate synthase subunit PDX1.3 OS=Arabidopsis thaliana OX=3702 GN=PDX13 PE=1 SV=2	2		Q9C6M5	K.LSSPPATSMR.L		$170-4	A0A178UV39	tr|A0A178UV39|A0A178UV39_ARATH Plasma membrane ATPase OS=Arabidopsis thaliana OX=3702 GN=AXX17_At4g34620 PE=3 SV=1	7		A1A6M1	R.EDGVMTAELLQR.L
$128-7	A0A5S9X571	tr|A0A5S9X571|A0A5S9X571_ARATH SOR_SNZ domain-containing protein OS=Arabidopsis thaliana OX=3702 GN=C24_LOCUS10129 PE=3 SV=1	2		Q9C6M5	K.LSSPPATSMR.L		$171-1	A0A178VWY7	tr|A0A178VWY7|A0A178VWY7_ARATH 40S Ribosomal protein S4 OS=Arabidopsis thaliana OX=3702 GN=At2g17360 PE=3 SV=1	7		A1A6M1	K.VGSEGDDVQALQEALLK.L
$128-6	A0A654F1A6	tr|A0A654F1A6|A0A654F1A6_ARATH SOR_SNZ domain-containing protein OS=Arabidopsis thaliana OX=3702 GN=AN1_LOCUS10283 PE=3 SV=1	2		Q9SA52	K.DLATAFLNVLGNEK.A		$171-10	C0Z342	tr|C0Z342|C0Z342_ARATH AT5G07090 protein OS=Arabidopsis thaliana OX=3702 GN=At5g07090 PE=2 SV=1	7		A1A6M1	K.VGSEGDDVQALQEALLK.L
$128-5	A0A384KHQ3	tr|A0A384KHQ3|A0A384KHQ3_ARATH RSR4 OS=Arabidopsis thaliana OX=3702 GN=AXX17_At5g00450 PE=3 SV=1	2		Q9SA52	R.DQHFFASVEK.A		$171-2	F4K5C7	tr|F4K5C7|F4K5C7_ARATH 40S Ribosomal protein S4 OS=Arabidopsis thaliana OX=3702 GN=At5g07090 PE=3 SV=1	7		A1A6M1	K.TWQASLGVR.E
$128-4	A0A178VZ00	tr|A0A178VZ00|A0A178VZ00_ARATH PDX1.1 OS=Arabidopsis thaliana OX=3702 GN=AXX17_At2g35080 PE=3 SV=1	2		Q9LKA4	R.GLAADTTTEGLR.S		$171-3	A0A5S9Y236	tr|A0A5S9Y236|A0A5S9Y236_ARATH KOW domain-containing protein OS=Arabidopsis thaliana OX=3702 GN=C24_LOCUS21420 PE=3 SV=1	7		P46077	R.SKIESELSK.I
$128-3	O80446	sp|O80446|PDXL4_ARATH Pyridoxal 5'-phosphate synthase PDX1-like 4 OS=Arabidopsis thaliana OX=3702 GN=PDX1L4 PE=3 SV=1	2		Q9LKA4	R.KIIER.F ! K.KIIER.S ! K.KIIER.A ! R.KIIER.D ! R.KILER.G ! R.KILER.E ! R.KILER.S ! K.KILER.S ! K.KILER.L ! K.KILER.Y ! R.KLIER.L ! R.KLIER.A ! K.KLIER.A ! R.KLLER.D ! R.KLLER.T ! R.KLLER.Y ! K.KLLER.L ! K.KLLER.D ! K.KLLER.I		$171-4	P49204	sp|P49204|RS42_ARATH 40S Ribosomal protein S4-2 OS=Arabidopsis thaliana OX=3702 GN=RPS4B PE=2 SV=4	7		P46077	R.SKIESELSK.I
$128-2	O80448	sp|O80448|PDX11_ARATH Pyridoxal 5'-phosphate synthase subunit PDX1.1 OS=Arabidopsis thaliana OX=3702 GN=PDX11 PE=1 SV=1	2		Q9LHH7	K.DPEAIIR.E ! K.DPEALLR.Y		$171-5	Q93VH9	sp|Q93VH9|RS41_ARATH 40S Ribosomal protein S4-1 OS=Arabidopsis thaliana OX=3702 GN=RPS4A PE=2 SV=1	7		P46077	R.LVPASANGDSK.V
$128-1	F6M3L4	tr|F6M3L4|F6M3L4_ARATH Pyridoxine biosynthesis protein OS=Arabidopsis thaliana OX=3702 GN=PDX1.3 PE=2 SV=1	2		Q9LHH7	R.SEIAEEVR.G		$171-6	A0A654ETL4	tr|A0A654ETL4|A0A654ETL4_ARATH 40S Ribosomal protein S4 OS=Arabidopsis thaliana OX=3702 GN=AN1_LOCUS8090 PE=3 SV=1	7		P46077	R.GNDDHVTTIR.D
$127-5	Q9FMF3	tr|Q9FMF3|Q9FMF3_ARATH AT5G64360 protein OS=Arabidopsis thaliana OX=3702 GN=EIP9 PE=1 SV=1	2		Q9FZ47	R.KVEDPELLEAIR.L		$171-7	A0A654FZG2	tr|A0A654FZG2|A0A654FZG2_ARATH 40S Ribosomal protein S4 OS=Arabidopsis thaliana OX=3702 GN=AN1_LOCUS21526 PE=3 SV=1	7		P46077	R.GNDDHVTTIR.D
$127-4	A0A178U904	tr|A0A178U904|A0A178U904_ARATH EIP9 OS=Arabidopsis thaliana OX=3702 GN=AXX17_At5g63960 PE=4 SV=1	2		Q9FZ47	R.LGALLDTMNALK.N		$171-8	A0A178UFG0	tr|A0A178UFG0|A0A178UFG0_ARATH 40S Ribosomal protein S4 OS=Arabidopsis thaliana OX=3702 GN=AXX17_At5g06740 PE=3 SV=1	7		P46077	R.EEFVYLAK.L
$127-3	A0A5S9YHF2	tr|A0A5S9YHF2|A0A5S9YHF2_ARATH J domain-containing protein OS=Arabidopsis thaliana OX=3702 GN=AN1_LOCUS26751 PE=4 SV=1	2		Q9FN48	K.LASPAFSEASK.K		$171-9	A0A5S9WYP6	tr|A0A5S9WYP6|A0A5S9WYP6_ARATH 40S Ribosomal protein S4 OS=Arabidopsis thaliana OX=3702 GN=C24_LOCUS7935 PE=3 SV=1	7		P46077	K.VAEAVDKDELTVEER.N
$127-2	Q94A90	tr|Q94A90|Q94A90_ARATH AT5g64360/MSJ1_20 (Fragment) OS=Arabidopsis thaliana OX=3702 PE=2 SV=1	2		Q9FN48	R.IIPAASR.S		$172-1	A0A178WQ61	tr|A0A178WQ61|A0A178WQ61_ARATH YBR159 OS=Arabidopsis thaliana OX=3702 GN=AXX17_At1g61690 PE=3 SV=1	7		P46077	K.VAEAVDKDELTVEER.N
$127-1	F4KDM3	tr|F4KDM3|F4KDM3_ARATH Chaperone DnaJ-domain superfamily protein OS=Arabidopsis thaliana OX=3702 GN=EIP9 PE=1 SV=1	2		Q9CAV0	R.EASSCDLK.D ! K.EASSCDLK.E ! -.EASSCDLK.E		$172-2	Q8L9C4	sp|Q8L9C4|KCR1_ARATH Very-long-chain 3-oxoacyl-CoA reductase 1 OS=Arabidopsis thaliana OX=3702 GN=KCR1 PE=1 SV=1	7		P46077	K.AAQDIANAELAPTHPIR.L
$126-7	A0A178W756	tr|A0A178W756|A0A178W756_ARATH AAA domain-containing protein OS=Arabidopsis thaliana OX=3702 GN=AXX17_At1g44380 PE=4 SV=1	2		Q9CAV0	R.TCYAQSSQIR.Q		$173-1	A0A1P8B1L4	tr|A0A1P8B1L4|A0A1P8B1L4_ARATH Annexin 4 OS=Arabidopsis thaliana OX=3702 GN=ANNAT4 PE=1 SV=1	7		Q9LV28	R.LWDLATGETTR.R
$126-6	A0A178W6M4	tr|A0A178W6M4|A0A178W6M4_ARATH AAA domain-containing protein OS=Arabidopsis thaliana OX=3702 GN=AXX17_At1g44380 PE=4 SV=1	2		Q96520	R.DIGLAAAILR.I		$173-2	A0A178VQU4	tr|A0A178VQU4|A0A178VQU4_ARATH ANNAT4 OS=Arabidopsis thaliana OX=3702 GN=AXX17_At2g35630 PE=3 SV=1	7		Q9LV28	K.YTISEGDGHK.E
$126-5	A0A654EH48	tr|A0A654EH48|A0A654EH48_ARATH AAA domain-containing protein OS=Arabidopsis thaliana OX=3702 GN=AN1_LOCUS4130 PE=4 SV=1	2		Q96520	R.QQAFVVINNLR.A		$173-3	A0A5S9X578	tr|A0A5S9X578|A0A5S9X578_ARATH Uncharacterized protein OS=Arabidopsis thaliana OX=3702 GN=C24_LOCUS10184 PE=3 SV=1	7		Q9LV28	K.YTISEGDGHK.E
$126-4	Q9LPN2	tr|Q9LPN2|Q9LPN2_ARATH F2J10.1 protein OS=Arabidopsis thaliana OX=3702 GN=F2J10.1 PE=3 SV=1	2		P49227	K.SNAYFK.R		$173-4	Q9ZVJ6	sp|Q9ZVJ6|ANXD4_ARATH Annexin D4 OS=Arabidopsis thaliana OX=3702 GN=ANN4 PE=1 SV=1	7		Q9LV28	K.SEAEKNEGGVGTGNQK.K
$126-3	A0A5S9WNG1	tr|A0A5S9WNG1|A0A5S9WNG1_ARATH AAA domain-containing protein OS=Arabidopsis thaliana OX=3702 GN=C24_LOCUS4011 PE=4 SV=1	2		P49227	R.ALLDVGLIR.T		$174-1	A0A384L5D6	tr|A0A384L5D6|A0A384L5D6_ARATH VIPP1 OS=Arabidopsis thaliana OX=3702 GN=AXX17_At1g58860 PE=3 SV=1	7		Q9LV28	K.SEAEKNEGGVGTGNQK.K
$126-2	F4I4Y5	tr|F4I4Y5|F4I4Y5_ARATH p-loop containing nucleoside triphosphate hydrolases superfamily protein OS=Arabidopsis thaliana OX=3702 GN=At1g50140 PE=1 SV=1	2		Q43127	K.AILNLSLR.H		$174-2	A0A178W0D3	tr|A0A178W0D3|A0A178W0D3_ARATH Plastid transcriptionally active 4 OS=Arabidopsis thaliana OX=3702 GN=PTAC4 PE=1 SV=1	7		Q9LV28	K.NEGGVGTGNQK.K
$126-1	F4I4Y6	tr|F4I4Y6|F4I4Y6_ARATH p-loop containing nucleoside triphosphate hydrolases superfamily protein OS=Arabidopsis thaliana OX=3702 GN=At1g50140 PE=1 SV=1	2		Q1H537	K.IDYEATK.N		$175-1	A0A5S9TWL5	tr|A0A5S9TWL5|A0A5S9TWL5_ARATH Pectinesterase OS=Arabidopsis thaliana OX=3702 GN=C24_LOCUS1168 PE=3 SV=1	7		O24456	R.YWLCAATEHGIK.I
$125-3	A0A178WGZ8	tr|A0A178WGZ8|A0A178WGZ8_ARATH Annexin OS=Arabidopsis thaliana OX=3702 GN=AXX17_At1g36510 PE=3 SV=1	2		Q1H537	K.NSLVAGK.K		$175-2	A0A654EA26	tr|A0A654EA26|A0A654EA26_ARATH Pectinesterase OS=Arabidopsis thaliana OX=3702 GN=AN1_LOCUS1256 PE=3 SV=1	7		O24456	R.YWLCAATEHGIK.I
$125-2	Q9SYT0	sp|Q9SYT0|ANXD1_ARATH Annexin D1 OS=Arabidopsis thaliana OX=3702 GN=ANN1 PE=1 SV=1	2		P56753	R.ASYIR.V ! K.ASYLR.Y ! R.ASYLR.L ! R.ASYLR.Y ! R.ASYLR.E		$175-3	A0A1P8ARX5	tr|A0A1P8ARX5|A0A1P8ARX5_ARATH Pectinesterase OS=Arabidopsis thaliana OX=3702 GN=PMEPCRA PE=1 SV=1	7		O24456	R.AHTDM#VTAIATPIDNADIIVSASR.D
$125-1	B9DI12	tr|B9DI12|B9DI12_ARATH Annexin (Fragment) OS=Arabidopsis thaliana OX=3702 GN=At1g35720 PE=2 SV=1	2		P56753	R.VIMLELSR.I		$175-4	Q1JPL7	sp|Q1JPL7|PME18_ARATH Pectinesterase/pectinesterase inhibitor 18 OS=Arabidopsis thaliana OX=3702 GN=PME18 PE=1 SV=3	7		O24456	K.YTISEGGEGHR.D
$124-9	P17094	sp|P17094|RL31_ARATH 60S Ribosomal protein L3-1 OS=Arabidopsis thaliana OX=3702 GN=ARP1 PE=1 SV=5	2		O65581	K.AQATFLTR.C		$176-1	A0A5S9Y2B5	tr|A0A5S9Y2B5|A0A5S9Y2B5_ARATH Translocase of chloroplast OS=Arabidopsis thaliana OX=3702 GN=C24_LOCUS21204 PE=3 SV=1	7		O24456	K.YTISEGGEGHR.D
$124-8	Q8H154	tr|Q8H154|Q8H154_ARATH Putative Ribosomal protein OS=Arabidopsis thaliana OX=3702 GN=At1g43170 PE=2 SV=1	2		O65581	K.VAPEVIAEYTVTALR.R		$176-2	B5RID3	tr|B5RID3|B5RID3_ARATH Translocase of chloroplast OS=Arabidopsis thaliana OX=3702 PE=2 SV=1	7		O24456	K.VWNLSNCK.L
$124-7	A0A5S9WR84	tr|A0A5S9WR84|A0A5S9WR84_ARATH Uncharacterized protein OS=Arabidopsis thaliana OX=3702 GN=C24_LOCUS5020 PE=3 SV=1	2		Q8LER1	K.KKNMVGIVEM#TEEAFLEK.Y ! K.KKNM#VGIVEMTEEAFLEK.Y		$176-3	A0A384KNY4	tr|A0A384KNY4|A0A384KNY4_ARATH Translocase of chloroplast OS=Arabidopsis thaliana OX=3702 GN=AXX17_At5g04460 PE=3 SV=1	7		O24456	K.SIVEDLKVDLK.A
$124-6	A0A178UNJ2	tr|A0A178UNJ2|A0A178UNJ2_ARATH Uncharacterized protein OS=Arabidopsis thaliana OX=3702 GN=AXX17_At5g40310 PE=3 SV=1	2		Q8LER1	K.KKNMVGIVEMTEEAFLEK.Y		$176-4	Q38906	sp|Q38906|TOC34_ARATH Translocase of chloroplast 34, chloroplastic OS=Arabidopsis thaliana OX=3702 GN=TOC34 PE=1 SV=2	7		O24456	K.SIVEDLK.V
$124-5	Q0WLE7	tr|Q0WLE7|Q0WLE7_ARATH Uncharacterized protein At1g43170 OS=Arabidopsis thaliana OX=3702 GN=At1g43170 PE=2 SV=1	2		Q9FX63	K.LDALLGR.S		$177-1	A0A5S9Y514	tr|A0A5S9Y514|A0A5S9Y514_ARATH Uncharacterized protein OS=Arabidopsis thaliana OX=3702 GN=C24_LOCUS22440 PE=3 SV=1	7		O24456	K.LYSLEANSVIHALCFSPNR.Y
$124-4	A8MQQ1	tr|A8MQQ1|A8MQQ1_ARATH Ribosomal protein 1 OS=Arabidopsis thaliana OX=3702 GN=RP1 PE=1 SV=1	2		Q9FX63	K.LDALLGR.S		$177-2	Q9XQC7	tr|Q9XQC7|Q9XQC7_ARATH GrpE protein homolog OS=Arabidopsis thaliana OX=3702 GN=grpE PE=1 SV=1	7		O24456	K.LYSLEANSVIHALCFSPNR.Y
$124-3	A0A178WDT7	tr|A0A178WDT7|A0A178WDT7_ARATH RPL3A OS=Arabidopsis thaliana OX=3702 GN=AXX17_At1g39210 PE=3 SV=1	2		Q9FKW1	K.SLM#MGANPDR.E		$177-3	A0A178U8H4	tr|A0A178U8H4|A0A178U8H4_ARATH GrpE protein homolog OS=Arabidopsis thaliana OX=3702 GN=At5g17710 PE=1 SV=1	7		O24456	K.DGVVLLWDLAEGKK.L
$124-2	A0A654EVU0	tr|A0A654EVU0|A0A654EVU0_ARATH Uncharacterized protein OS=Arabidopsis thaliana OX=3702 GN=AN1_LOCUS5145 PE=3 SV=1	2		Q9FKW1	K.SLMMGANPDR.E		$177-4	Q94K56	tr|Q94K56|Q94K56_ARATH GrpE protein homolog OS=Arabidopsis thaliana OX=3702 GN=EMB1241 PE=1 SV=1	7		O24456	K.DGVVLLWDLAEGK.K
$124-12	P22738	sp|P22738|RL32_ARATH 60S Ribosomal protein L3-2 OS=Arabidopsis thaliana OX=3702 GN=ARP2 PE=2 SV=4	2		F4JYW0	M.QLNSM#APR.W		$178-1	A0A654G480	tr|A0A654G480|A0A654G480_ARATH Uncharacterized protein OS=Arabidopsis thaliana OX=3702 GN=AN1_LOCUS23374 PE=4 SV=1	7		O24456	K.DGVVLLWDLAEGK.K
$124-11	A0A178WD22	tr|A0A178WD22|A0A178WD22_ARATH RPL3B OS=Arabidopsis thaliana OX=3702 GN=AXX17_At1g54810 PE=3 SV=1	2		F4JYW0	M.QLNSM#APR.W		$179-1	A0A654GCB8	tr|A0A654GCB8|A0A654GCB8_ARATH Uncharacterized protein OS=Arabidopsis thaliana OX=3702 GN=AN1_LOCUS25837 PE=4 SV=1	7		O24456	K.AYGVAQR.R
$124-10	A0A5S9YA71	tr|A0A5S9YA71|A0A5S9YA71_ARATH Uncharacterized protein OS=Arabidopsis thaliana OX=3702 GN=C24_LOCUS24254 PE=3 SV=1	2		Q9SAF0	R.IKGGSNYSCRLK.F		$179-2	Q9FM77	tr|Q9FM77|Q9FM77_ARATH Isopentenyl-diphosphate delta-isomerase OS=Arabidopsis thaliana OX=3702 GN=MDF20.5 PE=1 SV=1	7		O24456	K.ADNSGPAATK.R
$124-1	B9DHK8	tr|B9DHK8|B9DHK8_ARATH AT1G61580 protein (Fragment) OS=Arabidopsis thaliana OX=3702 GN=At1g61580 PE=2 SV=1	2		Q9SAF0	R.IKGGSNYSCRLK.F		$183-1	Q24JL3	sp|Q24JL3|STR2_ARATH Thiosulfate/3-mercaptopyruvate sulfurtransferase 2 OS=Arabidopsis thaliana OX=3702 GN=STR2 PE=1 SV=1	7		Q94BS2	R.VIATSAVFGTEIWPAAEYGR.T
$123-8	A0A5S9WP88	tr|A0A5S9WP88|A0A5S9WP88_ARATH Malate dehydrogenase OS=Arabidopsis thaliana OX=3702 GN=C24_LOCUS4327 PE=3 SV=1	2		F4HQ22	R.NGFEVR.L		$183-2	A0A1P8AU99	tr|A0A1P8AU99|A0A1P8AU99_ARATH Rhodanese homologue 2 OS=Arabidopsis thaliana OX=3702 GN=RDH2 PE=1 SV=1	7		Q94BS2	R.TMYTIR.Q
$123-7	A0A654EJR6	tr|A0A654EJR6|A0A654EJR6_ARATH Malate dehydrogenase OS=Arabidopsis thaliana OX=3702 GN=AN1_LOCUS4440 PE=3 SV=1	2		F4HQ22	R.NGFEVR.L		$183-3	A0A1P8AU81	tr|A0A1P8AU81|A0A1P8AU81_ARATH Rhodanese homologue 2 OS=Arabidopsis thaliana OX=3702 GN=RDH2 PE=1 SV=1	7		Q94BS2	R.TM#YTIR.Q
$123-6	Q9LKA3	sp|Q9LKA3|MDHM2_ARATH Malate dehydrogenase 2, Mitochondrial OS=Arabidopsis thaliana OX=3702 GN=At3g15020 PE=1 SV=1	2		Q9ZU46	R.VVSLSIPR.K		$183-4	A0A5S9UQ58	tr|A0A5S9UQ58|A0A5S9UQ58_ARATH Uncharacterized protein OS=Arabidopsis thaliana OX=3702 GN=AN1_LOCUS1778 PE=4 SV=1	7		Q94BS2	R.SDPDLETLRK.S
$123-5	Q9ZP06	sp|Q9ZP06|MDHM1_ARATH Malate dehydrogenase 1, Mitochondrial OS=Arabidopsis thaliana OX=3702 GN=At1g53240 PE=1 SV=1	2		Q9ZU46	R.VVSLSIPR.K		$183-5	A0A178W5B2	tr|A0A178W5B2|A0A178W5B2_ARATH Sulfurtransferase OS=Arabidopsis thaliana OX=3702 GN=At1g16460 PE=4 SV=1	7		Q94BS2	R.SDPDLETLR.K
$123-4	A0A178VBJ9	tr|A0A178VBJ9|A0A178VBJ9_ARATH Malate dehydrogenase OS=Arabidopsis thaliana OX=3702 GN=AXX17_At3g15670 PE=3 SV=1	2		Q9FMZ4	K.RSIPR.T ! K.RSIPR.S ! K.RSIPR.Y ! K.RSIPR.L ! R.RSIPR.I ! K.RSLPR.Y ! K.RSLPR.K		$184-1	A0A178UNY1	tr|A0A178UNY1|A0A178UNY1_ARATH ACR12 OS=Arabidopsis thaliana OX=3702 GN=AXX17_At5g04150 PE=4 SV=1	7		Q94BS2	R.SDPDLETLR.K
$123-3	A0A178WFE8	tr|A0A178WFE8|A0A178WFE8_ARATH Malate dehydrogenase OS=Arabidopsis thaliana OX=3702 GN=AXX17_At1g47550 PE=3 SV=1	2		Q9FMZ4	K.RSIPR.T ! K.RSIPR.S ! K.RSIPR.Y ! K.RSIPR.L ! R.RSIPR.I ! K.RSLPR.Y ! K.RSLPR.K		$184-2	A0A5S9Y1F1	tr|A0A5S9Y1F1|A0A5S9Y1F1_ARATH Uncharacterized protein OS=Arabidopsis thaliana OX=3702 GN=C24_LOCUS21175 PE=4 SV=1	7		Q94BS2	R.IGPLLMQMEK.R
$123-2	A0A5S9XCF2	tr|A0A5S9XCF2|A0A5S9XCF2_ARATH Malate dehydrogenase OS=Arabidopsis thaliana OX=3702 GN=C24_LOCUS12703 PE=3 SV=1	2		Q9LJX4	K.LELSDIAGR.V		$184-3	A0A654FYA1	tr|A0A654FYA1|A0A654FYA1_ARATH Uncharacterized protein OS=Arabidopsis thaliana OX=3702 GN=AN1_LOCUS21277 PE=4 SV=1	7		Q94BS2	R.EIQMQNYLK.K
$123-1	A8MQK3	tr|A8MQK3|A8MQK3_ARATH Malate dehydrogenase OS=Arabidopsis thaliana OX=3702 GN=mMDH2 PE=1 SV=1	2		Q9LJX4	K.LELSDIAGR.V		$184-4	Q9LZ23	sp|Q9LZ23|ACR12_ARATH ACT domain-containing protein ACR12 OS=Arabidopsis thaliana OX=3702 GN=ACR12 PE=2 SV=1	7		Q94BS2	R.EIQM#QNYLK.K
$122-4	A0A654FT99	tr|A0A654FT99|A0A654FT99_ARATH Uncharacterized protein OS=Arabidopsis thaliana OX=3702 GN=AN1_LOCUS19457 PE=4 SV=1	2		Q570C0	K.LETM#R.S		$185-1	A0A178VBG6	tr|A0A178VBG6|A0A178VBG6_ARATH 40S Ribosomal protein S3a OS=Arabidopsis thaliana OX=3702 GN=AXX17_At3g04310 PE=3 SV=1	7		Q94BS2	R.EGLQFSK.N
$122-3	Q93W34	sp|Q93W34|RP45C_ARATH Polyadenylate-binding protein RBP45C OS=Arabidopsis thaliana OX=3702 GN=RBP45C PE=2 SV=1	2		Q570C0	K.LETMR.S		$185-2	Q9CAV0	sp|Q9CAV0|RS3A1_ARATH 40S Ribosomal protein S3a-1 OS=Arabidopsis thaliana OX=3702 GN=RPS3AA PE=1 SV=3	7		Q94BS2	R.DGGTYIDAILPGGSADK.T
$122-2	A0A178UW18	tr|A0A178UW18|A0A178UW18_ARATH ATRBP45C OS=Arabidopsis thaliana OX=3702 GN=AXX17_At4g31150 PE=4 SV=1	2		Q8VZ40	R.IALDSSLELFR.S		$186-1	A0A178VGG1	tr|A0A178VGG1|A0A178VGG1_ARATH Cysteine synthase OS=Arabidopsis thaliana OX=3702 GN=AXX17_At3g04420 PE=3 SV=1	7		Q94BS2	K.YEEALER.F
$122-1	A0A5S9XW72	tr|A0A5S9XW72|A0A5S9XW72_ARATH Uncharacterized protein OS=Arabidopsis thaliana OX=3702 GN=C24_LOCUS19358 PE=4 SV=1	2		Q8VZ40	R.IALDSSLELFR.S		$186-2	Q9S6Z7	sp|Q9S6Z7|CYSD1_ARATH Bifunctional L-3-cyanoalanine synthase/Cysteine synthase D1 OS=Arabidopsis thaliana OX=3702 GN=CYSD1 PE=1 SV=1	7		Q94BS2	K.SGYEDFKR.I
$121-9	P42644	sp|P42644|14333_ARATH 14-3-3-like protein GF14 psi OS=Arabidopsis thaliana OX=3702 GN=GRF3 PE=1 SV=2	2		A0A178WK60	R.DGVYEPDFEK.L		$187-1	A0A178W4U5	tr|A0A178W4U5|A0A178W4U5_ARATH ROL1 OS=Arabidopsis thaliana OX=3702 GN=AXX17_At1g73220 PE=4 SV=1	7		Q94BS2	K.SGYEDFK.R
$121-8	P42643	sp|P42643|14331_ARATH 14-3-3-like protein GF14 chi OS=Arabidopsis thaliana OX=3702 GN=GRF1 PE=1 SV=3	2		A0A178WK60	R.FFDPLGLAGK.N		$187-2	Q9SYM5	sp|Q9SYM5|RHM1_ARATH Trifunctional UDP-glucose 4,6-dehydratase/UDP-4-keto-6-deoxy-D-glucose 3,5-epimerase/UDP-4-keto-L-rhamnose-reductase RHM1 OS=Arabidopsis thaliana OX=3702 GN=RHM1 PE=1 SV=1	7		Q94BS2	K.QFDESFINESAINAIK.S
$121-7	Q96300	sp|Q96300|14337_ARATH 14-3-3-like protein GF14 nu OS=Arabidopsis thaliana OX=3702 GN=GRF7 PE=1 SV=1	2		Q8LEX7	R.FVAVSTR.S ! R.FVAVSTR.T		$188-1	A0A1P8B9N1	tr|A0A1P8B9N1|A0A1P8B9N1_ARATH Formate dehydrogenase, Mitochondrial OS=Arabidopsis thaliana OX=3702 GN=FDH PE=1 SV=1	7		Q94BS2	K.LNQVQAGLSALEEALK.S
$121-6	P46077	sp|P46077|14334_ARATH 14-3-3-like protein GF14 phi OS=Arabidopsis thaliana OX=3702 GN=GRF4 PE=1 SV=2	2		Q8LEX7	R.TCAQDER.L		$188-2	Q9S7E4	sp|Q9S7E4|FDH_ARATH Formate dehydrogenase, chloroplastic/Mitochondrial OS=Arabidopsis thaliana OX=3702 GN=FDH1 PE=1 SV=1	7		Q94BS2	K.LNQVQAGLSALEEALK.S
$121-5	P48348	sp|P48348|14338_ARATH 14-3-3-like protein GF14 kappa OS=Arabidopsis thaliana OX=3702 GN=GRF8 PE=1 SV=2	2		Q42264	K.YKSSLDAXK.Q		$188-3	A0A1P8B9L1	tr|A0A1P8B9L1|A0A1P8B9L1_ARATH Formate dehydrogenase, Mitochondrial OS=Arabidopsis thaliana OX=3702 GN=FDH PE=1 SV=1	7		Q94BS2	K.AEDTGELTEK.E
$121-4	C0Z2P5	tr|C0Z2P5|C0Z2P5_ARATH AT5G16050 protein OS=Arabidopsis thaliana OX=3702 GN=At5g16050 PE=2 SV=1	2		Q04836	R.VNVAEERPPR.R		$188-4	C0Z349	tr|C0Z349|C0Z349_ARATH AT5G14780 protein OS=Arabidopsis thaliana OX=3702 GN=At5g14780 PE=2 SV=1	7		Q94BS2	K.AEAGGDGEEEEK.Y
$121-3	F4HWQ5	tr|F4HWQ5|F4HWQ5_ARATH GF14 protein phi chain OS=Arabidopsis thaliana OX=3702 GN=GF14 PHI PE=1 SV=1	2		Q04836	R.VVYDR.E		$188-5	A0A178UHK7	tr|A0A178UHK7|A0A178UHK7_ARATH Formate dehydrogenase, Mitochondrial OS=Arabidopsis thaliana OX=3702 GN=AXX17_At5g14280 PE=3 SV=1	7		Q9M339	K.TPLPDVVIIHSPK.E
$121-23	A0A178V1F3	tr|A0A178V1F3|A0A178V1F3_ARATH GRF1 OS=Arabidopsis thaliana OX=3702 GN=At4g09000 PE=3 SV=1	2		Q8L940	R.GGVIMDVVNAEQAR.I		$189-1	Q8LAP7	tr|Q8LAP7|Q8LAP7_ARATH Uncharacterized protein OS=Arabidopsis thaliana OX=3702 PE=2 SV=1	7		Q9M339	K.EYIDSAVR.H
$121-22	A0A178WBI7	tr|A0A178WBI7|A0A178WBI7_ARATH GRF2 OS=Arabidopsis thaliana OX=3702 GN=AXX17_At1g72930 PE=3 SV=1	2		Q8L940	R.VPADIR.A		$189-2	A0A178UFD7	tr|A0A178UFD7|A0A178UFD7_ARATH Uncharacterized protein OS=Arabidopsis thaliana OX=3702 GN=AXX17_At5g03210 PE=4 SV=1	7		Q9SIP7	R.TQNVLGEK.G
$121-21	Q94BW0	tr|Q94BW0|Q94BW0_ARATH At1g35160/T32G9_30 OS=Arabidopsis thaliana OX=3702 GN=At1g35160 PE=2 SV=1	2		Q94A90	K.SFYDR.E		$189-3	Q9LZC1	tr|Q9LZC1|Q9LZC1_ARATH Emb|CAB85508.1 OS=Arabidopsis thaliana OX=3702 GN=F8F6_90 PE=4 SV=1	7		Q9SIP7	R.TQNVLGEK.G
$121-20	F4JJ94	tr|F4JJ94|F4JJ94_ARATH General regulatory factor 1 OS=Arabidopsis thaliana OX=3702 GN=GRF1 PE=1 SV=1	2		Q94A90	R.LALLLNPSVNR.L		$189-4	Q940I2	tr|Q940I2|Q940I2_ARATH Thioredoxin family protein OS=Arabidopsis thaliana OX=3702 GN=MED24.18 PE=1 SV=1	7		Q9SIP7	R.TQNVLGEK.G
$121-2	F4KHY7	tr|F4KHY7|F4KHY7_ARATH General regulatory factor 8 OS=Arabidopsis thaliana OX=3702 GN=GRF8 PE=1 SV=1	2		Q9LPN2	K.FTMVLPNLSR.V		$218-1	A0A178W6R4	tr|A0A178W6R4|A0A178W6R4_ARATH Serine/threonine-protein phosphatase OS=Arabidopsis thaliana OX=3702 GN=AXX17_At1g10510 PE=3 SV=1	7		Q9SIP7	R.TEIIIR.A
$121-19	A0A5S9Y9F6	tr|A0A5S9Y9F6|A0A5S9Y9F6_ARATH 14_3_3 domain-containing protein OS=Arabidopsis thaliana OX=3702 GN=C24_LOCUS23841 PE=3 SV=1	2		Q9SYT0	K.TGTDEGALTR.I		$218-2	Q07098	sp|Q07098|PP2A2_ARATH Serine/threonine-protein phosphatase PP2A-2 catalytic subunit OS=Arabidopsis thaliana OX=3702 GN=PP2A2 PE=1 SV=1	7		Q9SIP7	R.TEIIIR.A
$121-18	A0A178UZ53	tr|A0A178UZ53|A0A178UZ53_ARATH GRF1 OS=Arabidopsis thaliana OX=3702 GN=At4g09000 PE=3 SV=1	2		Q9SYT0	R.NSIPLEK.A		$219-1	F4IN36	tr|F4IN36|F4IN36_ARATH Serine/threonine-protein phosphatase OS=Arabidopsis thaliana OX=3702 GN=PP2A-3 PE=1 SV=1	7		Q9SIP7	R.TEIIIR.A
$121-17	A0A654ERJ3	tr|A0A654ERJ3|A0A654ERJ3_ARATH 14_3_3 domain-containing protein OS=Arabidopsis thaliana OX=3702 GN=AN1_LOCUS6875 PE=3 SV=1	2		P22738	K.GYEGVVTR.W		$219-2	A0A178VSM5	tr|A0A178VSM5|A0A178VSM5_ARATH Serine/threonine-protein phosphatase OS=Arabidopsis thaliana OX=3702 GN=AXX17_At2g39870 PE=3 SV=1	7		Q9SIP7	R.QGVLGIK.V ! R.QGVLGLK.V
$121-16	A0A178UKR5	tr|A0A178UKR5|A0A178UKR5_ARATH GRF5 OS=Arabidopsis thaliana OX=3702 GN=AXX17_At5g15620 PE=3 SV=1	2		P22738	R.VSYTVAR.A		$219-3	A0A178VCH8	tr|A0A178VCH8|A0A178VCH8_ARATH Serine/threonine-protein phosphatase OS=Arabidopsis thaliana OX=3702 GN=AXX17_At3g53040 PE=3 SV=1	7		Q9SIP7	R.QGVLGIK.V ! R.QGVLGLK.V
$121-15	A0A178VJ06	tr|A0A178VJ06|A0A178VJ06_ARATH GRF7 OS=Arabidopsis thaliana OX=3702 GN=AXX17_At3g01750 PE=3 SV=1	2		Q9ZP06	K.ALEGADLVIIPAGVPR.K		$219-4	P48578	sp|P48578|PP2A4_ARATH Serine/threonine-protein phosphatase PP2A-4 catalytic subunit OS=Arabidopsis thaliana OX=3702 GN=PP2A4 PE=1 SV=1	7		Q9SIP7	R.QGVLGIK.V ! R.QGVLGLK.V
$121-14	A0A178W662	tr|A0A178W662|A0A178W662_ARATH GRF4 OS=Arabidopsis thaliana OX=3702 GN=AXX17_At1g35830 PE=3 SV=1	2		Q93W34	K.SVFGQFGELVHVK.I		$219-5	Q07100	sp|Q07100|PP2A3_ARATH Serine/threonine-protein phosphatase PP2A-3 catalytic subunit OS=Arabidopsis thaliana OX=3702 GN=PP2A3 PE=1 SV=2	7		Q9SIP7	R.GLCAIAQAESLR.Y
$121-13	A0A178UEJ8	tr|A0A178UEJ8|A0A178UEJ8_ARATH GRF8 OS=Arabidopsis thaliana OX=3702 GN=AXX17_At5g65250 PE=3 SV=1	2		P42643	K.LAEQAER.Y		$190-1	O23255	sp|O23255|SAHH1_ARATH Adenosylhomocysteinase 1 OS=Arabidopsis thaliana OX=3702 GN=SAHH1 PE=1 SV=1	6		Q9SIP7	R.GLCAIAQAESLR.Y
$121-12	A0A178UA42	tr|A0A178UA42|A0A178UA42_ARATH RCI1 OS=Arabidopsis thaliana OX=3702 GN=AXX17_At5g35800 PE=3 SV=1	2		Q9S757	K.LIIPGK.T		$190-2	Q5D6C5	tr|Q5D6C5|Q5D6C5_ARATH Adenosylhomocysteinase OS=Arabidopsis thaliana OX=3702 GN=HOG1 PE=3 SV=1	6		Q9SIP7	R.GLCAIAQAESLR.Y
$121-11	P42645	sp|P42645|14335_ARATH 14-3-3-like protein GF14 upsilon OS=Arabidopsis thaliana OX=3702 GN=GRF5 PE=1 SV=2	2		Q9S757	R.SFGAELVLTDPAK.G		$190-3	A0A178UZR5	tr|A0A178UZR5|A0A178UZR5_ARATH Adenosylhomocysteinase OS=Arabidopsis thaliana OX=3702 GN=AXX17_At4g15900 PE=3 SV=1	6		Q9SIP7	R.GLCAIAQAESLR.Y
$121-10	Q01525	sp|Q01525|14332_ARATH 14-3-3-like protein GF14 omega OS=Arabidopsis thaliana OX=3702 GN=GRF2 PE=2 SV=2	2		Q9LJG3	K.VFLSQR.K		$190-4	Q5D6C3	tr|Q5D6C3|Q5D6C3_ARATH Adenosylhomocysteinase OS=Arabidopsis thaliana OX=3702 GN=HOG1 PE=3 SV=1	6		Q9SIP7	R.GLCAIAQAESLR.Y
$121-1	A0A5S9XQK2	tr|A0A5S9XQK2|A0A5S9XQK2_ARATH 14_3_3 domain-containing protein OS=Arabidopsis thaliana OX=3702 GN=C24_LOCUS17398 PE=3 SV=1	2		P47999	K.GCVASVAAK.L		$191-1	O49213	sp|O49213|FCL1_ARATH GDP-L-fucose synthase 1 OS=Arabidopsis thaliana OX=3702 GN=GER1 PE=1 SV=3	6		Q9SIP7	R.GLCAIAQAESLR.Y
$120-4	A0A178VGN1	tr|A0A178VGN1|A0A178VGN1_ARATH Cysteine synthase OS=Arabidopsis thaliana OX=3702 GN=AXX17_At3g55720 PE=3 SV=1	2		P56771	K.NILVIGPVPGQK.Y		$191-2	A0A654ENJ4	tr|A0A654ENJ4|A0A654ENJ4_ARATH GDP-L-fucose synthase OS=Arabidopsis thaliana OX=3702 GN=AN1_LOCUS6359 PE=3 SV=1	6		Q9SIP7	R.FVMESGAK.G
$120-3	Q9S757	sp|Q9S757|CYSC1_ARATH Bifunctional L-3-cyanoalanine synthase/Cysteine synthase C1, Mitochondrial OS=Arabidopsis thaliana OX=3702 GN=CYSC1 PE=1 SV=1	2		P56771	R.EVIDIIPR.G		$191-3	A0A178WGY4	tr|A0A178WGY4|A0A178WGY4_ARATH GDP-L-fucose synthase OS=Arabidopsis thaliana OX=3702 GN=AXX17_At1g67480 PE=3 SV=1	6		Q9SIP7	R.FVMESGAK.G
$120-2	A0A1I9LTP2	tr|A0A1I9LTP2|A0A1I9LTP2_ARATH L-3-cyanoalanine synthase OS=Arabidopsis thaliana OX=3702 GN=CYSC1 PE=1 SV=1	2		P83755	R.ESESLWGR.F		$192-1	P28769	sp|P28769|TCPA_ARATH T-complex protein 1 subunit alpha OS=Arabidopsis thaliana OX=3702 GN=CCT1 PE=1 SV=1	6		Q9SIP7	R.FVMESGAK.G
$120-1	A0A5S9XPI6	tr|A0A5S9XPI6|A0A5S9XPI6_ARATH PALP domain-containing protein OS=Arabidopsis thaliana OX=3702 GN=C24_LOCUS16398 PE=4 SV=1	2		P83755	R.EWELSFR.L		$192-2	A0A178VBD4	tr|A0A178VBD4|A0A178VBD4_ARATH CCT-alpha OS=Arabidopsis thaliana OX=3702 GN=AXX17_At3g21390 PE=3 SV=1	6		Q9SIP7	R.FVM#ESGAK.G
$119-3	A0A178V7Z2	tr|A0A178V7Z2|A0A178V7Z2_ARATH ESM1 OS=Arabidopsis thaliana OX=3702 GN=AXX17_At3g14780 PE=3 SV=1	2		Q8H1Y0	K.LVDAFSELMGR.K		$192-3	A0A654FE88	tr|A0A654FE88|A0A654FE88_ARATH Uncharacterized protein OS=Arabidopsis thaliana OX=3702 GN=AN1_LOCUS13429 PE=3 SV=1	6		Q9SIP7	R.FVM#ESGAK.G
$119-2	Q9LJG3	sp|Q9LJG3|ESM1_ARATH GDSL esterase/lipase ESM1 OS=Arabidopsis thaliana OX=3702 GN=ESM1 PE=1 SV=1	2		Q8LCE1	R.YILER.I ! R.YLIER.R ! K.YLLER.N ! R.YLLER.I		$193-1	P56791	sp|P56791|RK2_ARATH 50S Ribosomal protein L2, chloroplastic OS=Arabidopsis thaliana OX=3702 GN=rpl2-A PE=3 SV=1	6		Q9SIP7	R.FVM#ESGAK.G
$119-1	A0A5S9XC03	tr|A0A5S9XC03|A0A5S9XC03_ARATH Lipase_GDSL domain-containing protein OS=Arabidopsis thaliana OX=3702 GN=C24_LOCUS12617 PE=3 SV=1	2		Q8LCE1	R.TLPGPVTDPSK.L		$193-2	A0A1B1W4Z1	tr|A0A1B1W4Z1|A0A1B1W4Z1_ARATH 50S Ribosomal protein L2, chloroplastic OS=Arabidopsis thaliana OX=3702 GN=rpl2 PE=3 SV=1	6		Q9SIP7	R.FKFPVDSVELYAEK.V
$118-3	P47999	sp|P47999|CYSKP_ARATH Cysteine synthase, chloroplastic/chromoplastic OS=Arabidopsis thaliana OX=3702 GN=OASB PE=1 SV=2	2		Q8LCE1	R.YILER.I ! R.YLIER.R ! K.YLLER.N ! R.YLLER.I		$193-3	A0A1B1W512	tr|A0A1B1W512|A0A1B1W512_ARATH 50S Ribosomal protein L2, chloroplastic OS=Arabidopsis thaliana OX=3702 GN=rpl2 PE=3 SV=1	6		Q9SIP7	R.FKFPVDSVELYAEK.V
$118-2	Q0WW95	tr|Q0WW95|Q0WW95_ARATH Cysteine synthase OS=Arabidopsis thaliana OX=3702 GN=At2g43750 PE=2 SV=1	2		A0A654E7Q7	K.TLVGSVR.F		$194-1	Q38884	sp|Q38884|EIF3I_ARATH Eukaryotic translation initiation factor 3 subunit I OS=Arabidopsis thaliana OX=3702 GN=TIF3I1 PE=2 SV=2	6		Q9SIP7	R.ELAEDGYSGVEVR.V
$118-1	A0A384KAY1	tr|A0A384KAY1|A0A384KAY1_ARATH Cysteine synthase OS=Arabidopsis thaliana OX=3702 GN=AXX17_At2g41270 PE=3 SV=1	2		A0A654E7Q7	R.ITLPLTR.S		$194-2	A0A384L026	tr|A0A384L026|A0A384L026_ARATH Eukaryotic translation initiation factor 3 subunit I OS=Arabidopsis thaliana OX=3702 GN=AXX17_At2g43890 PE=3 SV=1	6		Q9SIP7	R.ELAEDGYSGVEVR.V
$117-3	P56771	sp|P56771|CYF_ARATH Cytochrome f OS=Arabidopsis thaliana OX=3702 GN=petA PE=3 SV=1	2		Q940Q1	R.DMVIQLK.Q		$194-3	Q0WVZ3	tr|Q0WVZ3|Q0WVZ3_ARATH Eukaryotic translation initiation factor 3 subunit I OS=Arabidopsis thaliana OX=3702 GN=At2g46280 PE=2 SV=1	6		Q9SIP7	R.ELAEDGYSGVEVR.V
$117-2	A0A514YJB3	tr|A0A514YJB3|A0A514YJB3_ARATH Cytochrome f OS=Arabidopsis thaliana OX=3702 GN=petA PE=3 SV=1	2		Q940Q1	R.LADCGIGFGR.N		$195-1	Q42262	sp|Q42262|RS3A2_ARATH 40S Ribosomal protein S3a-2 OS=Arabidopsis thaliana OX=3702 GN=RPS3AB PE=2 SV=3	6		Q9SIP7	R.ELAEDGYSGVEVR.V
$117-1	A0A1B1W4V8	tr|A0A1B1W4V8|A0A1B1W4V8_ARATH Cytochrome f OS=Arabidopsis thaliana OX=3702 GN=petA PE=3 SV=1	2		Q9SKZ1	K.VSEASVSR.N		$195-2	A0A178UZT1	tr|A0A178UZT1|A0A178UZT1_ARATH 40S Ribosomal protein S3a OS=Arabidopsis thaliana OX=3702 GN=AXX17_At4g39670 PE=3 SV=1	6		Q9SIP7	R.ELAEDGYSGVEVR.V
$116-2	P83755	sp|P83755|PSBA_ARATH Photosystem II protein D1 OS=Arabidopsis thaliana OX=3702 GN=psbA PE=1 SV=2	2		Q9SKZ1	R.TVDPPQR.-		$196-1	Q56Y11	sp|Q56Y11|DDPS2_ARATH Dehydrodolichyl diphosphate synthase 2 OS=Arabidopsis thaliana OX=3702 GN=At5g58770 PE=2 SV=2	6		Q9SIP7	R.ELAEDGYSGVEVR.V
$116-1	A0A1B1W4S7	tr|A0A1B1W4S7|A0A1B1W4S7_ARATH Photosystem II protein D1 OS=Arabidopsis thaliana OX=3702 GN=psbA PE=3 SV=1	2		Q8LCW6	K.IPLTLIYDDIK.S		$196-2	A0A384LEU3	tr|A0A384LEU3|A0A384LEU3_ARATH Alkyl transferase OS=Arabidopsis thaliana OX=3702 GN=AXX17_At5g58160 PE=3 SV=1	6		Q9SIP7	R.ACYGVLR.F
$115-3	Q8H1Y0	sp|Q8H1Y0|ODPA2_ARATH Pyruvate dehydrogenase E1 component subunit alpha-2, Mitochondrial OS=Arabidopsis thaliana OX=3702 GN=IAR4 PE=1 SV=2	2		Q9SLA8	K.AALESDTR.V		$196-3	B5X0P4	tr|B5X0P4|B5X0P4_ARATH Alkyl transferase OS=Arabidopsis thaliana OX=3702 PE=2 SV=1	6		Q9SIP7	R.ACYGVLR.F
$115-2	A0A5S9VTJ7	tr|A0A5S9VTJ7|A0A5S9VTJ7_ARATH Pyruvate dehydrogenase E1 component subunit alpha OS=Arabidopsis thaliana OX=3702 GN=C24_LOCUS2471 PE=4 SV=1	2		Q9SLA8	R.VLAYEAGR.K		$197-1	Q8GXR5	sp|Q8GXR5|PPCS1_ARATH Phosphopantothenate--cysteine ligase 1 OS=Arabidopsis thaliana OX=3702 GN=PPCS1 PE=2 SV=1	6		Q9SIP7	R.ACYGVLR.F
$115-1	A0A178WAC1	tr|A0A178WAC1|A0A178WAC1_ARATH Pyruvate dehydrogenase E1 component subunit alpha OS=Arabidopsis thaliana OX=3702 GN=AXX17_At1g25400 PE=4 SV=1	2		Q8VYJ7	R.QVVELAR.Q		$197-2	A0A5S9U0A8	tr|A0A5S9U0A8|A0A5S9U0A8_ARATH Uncharacterized protein OS=Arabidopsis thaliana OX=3702 GN=C24_LOCUS1258 PE=3 SV=1	6		Q9SIP7	K.TPLPDVVIIHAPK.D
$114-8	Q8LCE1	sp|Q8LCE1|GLN12_ARATH Glutamine synthetase cytosolic isozyme 1-2 OS=Arabidopsis thaliana OX=3702 GN=GLN1-2 PE=1 SV=2	2		P29515	K.LAVNLIPFPR.L		$198-1	Q8L7U4	sp|Q8L7U4|P23A_ARATH Co-chaperone protein p23-1 OS=Arabidopsis thaliana OX=3702 GN=P23-1 PE=1 SV=1	6		Q9SIP7	K.LLGGLAVR.R
$114-7	F4ID92	tr|F4ID92|F4ID92_ARATH Glutamine synthetase OS=Arabidopsis thaliana OX=3702 GN=GSR2 PE=1 SV=1	2		P29515	R.FPGQLNSDLR.K		$198-2	F4JHJ0	tr|F4JHJ0|F4JHJ0_ARATH HSP20-like chaperones superfamily protein OS=Arabidopsis thaliana OX=3702 GN=At4g02450 PE=1 SV=1	6		Q9SIP7	K.LLGGLAVR.R
$114-6	Q9LVI8	sp|Q9LVI8|GLN13_ARATH Glutamine synthetase cytosolic isozyme 1-3 OS=Arabidopsis thaliana OX=3702 GN=GLN1-3 PE=1 SV=1	2		P34791	K.VYFDVEIGGEVAGR.I		$198-3	A0A5S9XP99	tr|A0A5S9XP99|A0A5S9XP99_ARATH CS domain-containing protein OS=Arabidopsis thaliana OX=3702 GN=C24_LOCUS16910 PE=4 SV=1	6		Q9SIP7	K.LLGGLAVR.R
$114-5	Q0WWL2	tr|Q0WWL2|Q0WWL2_ARATH Glutamine synthetase OS=Arabidopsis thaliana OX=3702 GN=At1g66200 PE=2 SV=1	2		P34791	R.TLESQETR.A		$198-4	A0A654FL84	tr|A0A654FL84|A0A654FL84_ARATH CS domain-containing protein OS=Arabidopsis thaliana OX=3702 GN=AN1_LOCUS17039 PE=4 SV=1	6		Q9SIP7	K.IM#LDWDPTGK.S
$114-4	A0A178VNQ6	tr|A0A178VNQ6|A0A178VNQ6_ARATH Glutamine synthetase OS=Arabidopsis thaliana OX=3702 GN=AXX17_At3g18870 PE=3 SV=1	2		Q9LUT2	K.ANVDYEQIVR.K		$199-1	Q9C920	sp|Q9C920|KDSB_ARATH 3-deoxy-manno-octulosonate cytidylyltransferase, Mitochondrial OS=Arabidopsis thaliana OX=3702 GN=KDSB PE=1 SV=1	6		Q9SIP7	K.GCEVIVSGK.L
$114-3	C0Z2C2	tr|C0Z2C2|C0Z2C2_ARATH Glutamine synthetase OS=Arabidopsis thaliana OX=3702 GN=At1g66200 PE=2 SV=1	2		Q9FKA5	R.SEEQEEGSYR.K		$199-2	A0A1P8AVI3	tr|A0A1P8AVI3|A0A1P8AVI3_ARATH Nucleotide-diphospho-sugar transferases superfamily protein OS=Arabidopsis thaliana OX=3702 GN=CKS PE=1 SV=1	6		Q9SIP7	K.GCEVIVSGK.L
$114-2	F4ID91	tr|F4ID91|F4ID91_ARATH Glutamine synthetase OS=Arabidopsis thaliana OX=3702 GN=GSR2 PE=1 SV=1	2		Q9FKA5	R.TEVEYGR.R ! R.TEVEYGR.K		$199-3	A0A178W2K9	tr|A0A178W2K9|A0A178W2K9_ARATH KDSB OS=Arabidopsis thaliana OX=3702 GN=AXX17_At1g47290 PE=3 SV=1	6		Q9SIP7	K.GCEVIVSGK.L
$114-1	A0A178W9R9	tr|A0A178W9R9|A0A178W9R9_ARATH Glutamine synthetase OS=Arabidopsis thaliana OX=3702 GN=AXX17_At1g59890 PE=3 SV=1	2		Q9SIP7	R.GLCAIAQAESLR.Y		$200-1	Q9C9C6	sp|Q9C9C6|RL62_ARATH 60S Ribosomal protein L6-2 OS=Arabidopsis thaliana OX=3702 GN=RPL6B PE=2 SV=1	6		Q9SIP7	K.FVADGVFYAELNEVLTR.E
$113-3	A0A654E7Q7	tr|A0A654E7Q7|A0A654E7Q7_ARATH C2 domain-containing protein OS=Arabidopsis thaliana OX=3702 GN=AN1_LOCUS791 PE=4 SV=1	2		Q9SIP7	R.TEIIIR.A		$200-2	Q9C9C5	sp|Q9C9C5|RL63_ARATH 60S Ribosomal protein L6-3 OS=Arabidopsis thaliana OX=3702 GN=RPL6C PE=2 SV=1	6		Q9SIP7	K.FVADGVFYAELNEVLTR.E
$113-2	Q9LNV0	tr|Q9LNV0|Q9LNV0_ARATH Calcium-dependent lipid-binding (CaLB domain) family protein OS=Arabidopsis thaliana OX=3702 GN=At1g07310 PE=1 SV=1	2		Q9XF91	K.ANELFVGR.V ! K.ANELFVGR.L		$200-3	A0A178WBP2	tr|A0A178WBP2|A0A178WBP2_ARATH Ribosomal_L6e_N domain-containing protein OS=Arabidopsis thaliana OX=3702 GN=AXX17_At1g68430 PE=3 SV=1	6		Q9SIP7	K.FVADGVFYAELNEVLTR.E
$113-1	A0A178W970	tr|A0A178W970|A0A178W970_ARATH C2 domain-containing protein OS=Arabidopsis thaliana OX=3702 GN=AXX17_At1g06930 PE=4 SV=1	2		Q9XF91	K.EQGPLFGFTK.A		$200-4	A0A178W8L4	tr|A0A178W8L4|A0A178W8L4_ARATH Ribosomal_L6e_N domain-containing protein OS=Arabidopsis thaliana OX=3702 GN=AXX17_At1g68410 PE=3 SV=1	6		Q9SIP7	K.DGYMVSSGQPTK.E
$112-2	Q940Q1	sp|Q940Q1|PLY1_ARATH Probable pectate lyase 1 OS=Arabidopsis thaliana OX=3702 GN=At1g04680 PE=2 SV=2	2		Q9SHE8	K.EIIIDVPLASR.I		$200-5	A0A5S9WU73	tr|A0A5S9WU73|A0A5S9WU73_ARATH Ribosomal_L6e_N domain-containing protein OS=Arabidopsis thaliana OX=3702 GN=C24_LOCUS6336 PE=3 SV=1	6		Q9SIP7	K.DGYMVSSGQPTK.E
$112-1	A0A178W464	tr|A0A178W464|A0A178W464_ARATH Pectate lyase OS=Arabidopsis thaliana OX=3702 GN=AXX17_At1g04020 PE=3 SV=1	2		Q9SHE8	R.SYLIAISGEK.K		$200-6	A0A654EQA9	tr|A0A654EQA9|A0A654EQA9_ARATH Ribosomal_L6e_N domain-containing protein OS=Arabidopsis thaliana OX=3702 GN=AN1_LOCUS6445 PE=3 SV=1	6		Q9SIP7	K.DGYMVSSGQPTK.E
$111-3	A0A178VXA3	tr|A0A178VXA3|A0A178VXA3_ARATH PUR ALPHA-1 OS=Arabidopsis thaliana OX=3702 GN=AXX17_At2g28380 PE=3 SV=1	2		Q9SAU2	R.VPDFIK.A		$201-1	Q9SCY0	sp|Q9SCY0|PGMP_ARATH Phosphoglucomutase, chloroplastic OS=Arabidopsis thaliana OX=3702 GN=PGMP PE=1 SV=2	6		Q9SIP7	K.DGYM#VSSGQPTK.E
$111-2	Q9SKZ1	sp|Q9SKZ1|PUR_ARATH Transcription factor Pur-alpha 1 OS=Arabidopsis thaliana OX=3702 GN=PURA1 PE=1 SV=2	2		F4JRN8	R.IVDILR.K ! R.IVDILR.G		$201-2	A0A178UGL7	tr|A0A178UGL7|A0A178UGL7_ARATH Phosphoglucomutase (alpha-D-glucose-1,6-bisphosphate-dependent) OS=Arabidopsis thaliana OX=3702 GN=AXX17_At5g50680 PE=3 SV=1	6		Q9SIP7	K.DGYM#VSSGQPTK.E
$111-1	A0A178VVW2	tr|A0A178VVW2|A0A178VVW2_ARATH PUR ALPHA-1 OS=Arabidopsis thaliana OX=3702 GN=AXX17_At2g28380 PE=3 SV=1	2		Q9SJZ7	R.GDQLVR.V		$202-1	Q9SIL6	sp|Q9SIL6|PHB6_ARATH Prohibitin-6, Mitochondrial OS=Arabidopsis thaliana OX=3702 GN=PHB6 PE=1 SV=1	6		Q9SIP7	K.DGYM#VSSGQPTK.E
$110-3	Q8LCW6	tr|Q8LCW6|Q8LCW6_ARATH Similar to late embryogenesis abundant proteins OS=Arabidopsis thaliana OX=3702 GN=At2g44060 PE=2 SV=1	2		Q9SIX9	R.M#EAYLDLLR.E		$202-2	A0A654EUL0	tr|A0A654EUL0|A0A654EUL0_ARATH Prohibitin OS=Arabidopsis thaliana OX=3702 GN=AN1_LOCUS8414 PE=3 SV=1	6		Q9FJA6	R.FKFPQDSVELYAEK.V
$110-2	O80576	tr|O80576|O80576_ARATH At2g44060 OS=Arabidopsis thaliana OX=3702 GN=late embryogenesis abundant 26 PE=1 SV=1	2		Q9SH75	R.VAIVVEPK.D		$202-3	A0A178VUX3	tr|A0A178VUX3|A0A178VUX3_ARATH Prohibitin OS=Arabidopsis thaliana OX=3702 GN=AXX17_At2g15860 PE=3 SV=1	6		Q9FJA6	K.IMLDWDPK.G
$110-1	A0A178VUS5	tr|A0A178VUS5|A0A178VUS5_ARATH Uncharacterized protein OS=Arabidopsis thaliana OX=3702 GN=At2g44060 PE=3 SV=1	2		Q9S9Z6	K.TLFGER.F		$203-1	Q9SJY5	sp|Q9SJY5|PUMP5_ARATH Mitochondrial uncoupling protein 5 OS=Arabidopsis thaliana OX=3702 GN=PUMP5 PE=2 SV=1	6		Q9FJA6	K.IM#LDWDPK.G
$109-3	Q9SLA8	sp|Q9SLA8|FABI_ARATH Enoyl-[acyl-carrier-protein] reductase [NADH], chloroplastic OS=Arabidopsis thaliana OX=3702 GN=MOD1 PE=1 SV=1	2		A0A5S9XXN0	R.WARTR.R ! K.WARTR.T		$203-2	Q8LDF6	tr|Q8LDF6|Q8LDF6_ARATH Putative Mitochondrial dicarboxylate carrier protein OS=Arabidopsis thaliana OX=3702 PE=2 SV=1	6		O65639	R.SLTVGDAVEFAITQGSDGK.T
$109-2	A0A654ETR6	tr|A0A654ETR6|A0A654ETR6_ARATH Uncharacterized protein OS=Arabidopsis thaliana OX=3702 GN=AN1_LOCUS7603 PE=3 SV=1	2		Q9FI87	R.YIEIR.G ! R.YLEIR.L ! R.YLEIR.G ! K.YLELR.E		$203-3	A0A178W292	tr|A0A178W292|A0A178W292_ARATH UCP5 OS=Arabidopsis thaliana OX=3702 GN=AXX17_At2g18100 PE=3 SV=1	6		O65639	R.SGGGGSGTCYSCGGVGHIAR.D ! R.SGGGGSGTCYSCGGVGHIAR.E
$109-1	A0A178VTH6	tr|A0A178VTH6|A0A178VTH6_ARATH MOD1 OS=Arabidopsis thaliana OX=3702 GN=AXX17_At2g05030 PE=3 SV=1	2		A0A654FYD2	K.M#DKKAK.K		$204-1	Q9XF89	sp|Q9XF89|CB5_ARATH Chlorophyll a-b binding protein CP26, chloroplastic OS=Arabidopsis thaliana OX=3702 GN=LHCB5 PE=1 SV=1	6		O65639	R.RGGGGSGCYNCGELGHISK.D
$108-4	A0A5S9X1A4	tr|A0A5S9X1A4|A0A5S9X1A4_ARATH Uncharacterized protein OS=Arabidopsis thaliana OX=3702 GN=C24_LOCUS8746 PE=3 SV=1	2		A0A178VER6	K.GSFSSVVSDK.S		$204-2	A0A178UW55	tr|A0A178UW55|A0A178UW55_ARATH Chlorophyll a-b binding protein, chloroplastic OS=Arabidopsis thaliana OX=3702 GN=AXX17_At4g11600 PE=3 SV=1	6		O65639	R.GSGGGGNDNACYK.C
$108-3	Q8VYJ7	sp|Q8VYJ7|CLPB4_ARATH Chaperone protein ClpB4, Mitochondrial OS=Arabidopsis thaliana OX=3702 GN=CLPB4 PE=2 SV=1	2		Q9LJT5	K.IINQSR.N		$204-3	A0A5S9XRN5	tr|A0A5S9XRN5|A0A5S9XRN5_ARATH Chlorophyll a-b binding protein, chloroplastic OS=Arabidopsis thaliana OX=3702 GN=C24_LOCUS17515 PE=3 SV=1	6		O65639	R.GGEGCYNCGDTGHFAR.D
$108-2	A0A654EXJ3	tr|A0A654EXJ3|A0A654EXJ3_ARATH Uncharacterized protein OS=Arabidopsis thaliana OX=3702 GN=AN1_LOCUS8896 PE=3 SV=1	2		Q9LH00	R.DDEIAAR.E		$205-1	A0A178U9Y3	tr|A0A178U9Y3|A0A178U9Y3_ARATH SYP132 OS=Arabidopsis thaliana OX=3702 GN=AXX17_At5g07850 PE=3 SV=1	6		O65639	R.GCYQCGGSGHLAR.D
$108-1	A0A178VSB4	tr|A0A178VSB4|A0A178VSB4_ARATH HSP98.7 OS=Arabidopsis thaliana OX=3702 GN=AXX17_At2g20870 PE=3 SV=1	2		Q3S4A7	K.EELKNLDR.Q ! R.EELKNLDR.Q		$205-2	Q8VZU2	sp|Q8VZU2|SY132_ARATH Syntaxin-132 OS=Arabidopsis thaliana OX=3702 GN=SYP132 PE=1 SV=1	6		O65639	R.DCTSAGNGDQR.G
$107-9	P12411	sp|P12411|TBB1_ARATH Tubulin beta-1 chain OS=Arabidopsis thaliana OX=3702 GN=TUBB1 PE=2 SV=1	2		Q8LEI1	R.SLLTPK.V		$205-3	F4K9K2	tr|F4K9K2|F4K9K2_ARATH Syntaxin of plants 132 OS=Arabidopsis thaliana OX=3702 GN=SYP132 PE=1 SV=1	6		O65639	R.DCDQR.G
$107-8	P29515	sp|P29515|TBB7_ARATH Tubulin beta-7 chain OS=Arabidopsis thaliana OX=3702 GN=TUBB7 PE=2 SV=1	2		A0A178VFF9	R.FEILR.N ! K.FEILR.V ! K.FEILR.H ! R.FELIR.H ! K.FELIR.I ! K.FELLR.A ! R.FELLR.N		$206-1	A0A178UIU7	tr|A0A178UIU7|A0A178UIU7_ARATH DUF1995 domain-containing protein OS=Arabidopsis thaliana OX=3702 GN=AXX17_At5g47470 PE=4 SV=1	6		O65639	R.DCDQR.G
$107-7	P29514	sp|P29514|TBB6_ARATH Tubulin beta-6 chain OS=Arabidopsis thaliana OX=3702 GN=TUBB6 PE=2 SV=1	2		Q9LZ54	K.AAPNNAK.K		$206-2	Q94F50	tr|Q94F50|Q94F50_ARATH AT5g48790/K24G6_12 OS=Arabidopsis thaliana OX=3702 GN=At5g48790 PE=1 SV=1	6		O65639	K.VNWFNASK.G
$107-6	A0A178UGW7	tr|A0A178UGW7|A0A178UGW7_ARATH Tubulin beta chain OS=Arabidopsis thaliana OX=3702 GN=AXX17_At5g42470 PE=3 SV=1	2		A0A178VC99	R.ELLNLLR.W		$206-3	A0A654G9K1	tr|A0A654G9K1|A0A654G9K1_ARATH DUF1995 domain-containing protein OS=Arabidopsis thaliana OX=3702 GN=AN1_LOCUS25123 PE=4 SV=1	6		O65639	K.VAAGNVR.S
$107-5	A0A178UPR2	tr|A0A178UPR2|A0A178UPR2_ARATH Tubulin beta chain OS=Arabidopsis thaliana OX=3702 GN=AXX17_At5g11980 PE=3 SV=1	2		Q940F5	K.ITTGRQR.R		$207-1	A0A178UW18	tr|A0A178UW18|A0A178UW18_ARATH ATRBP45C OS=Arabidopsis thaliana OX=3702 GN=AXX17_At4g31150 PE=4 SV=1	6		O65639	K.SVGNGDQR.G
$107-4	A0A178UP81	tr|A0A178UP81|A0A178UP81_ARATH Tubulin beta chain OS=Arabidopsis thaliana OX=3702 GN=AXX17_At5g62230 PE=3 SV=1	2		A0A178VPN4	K.LATERK.Q		$207-2	A0A5S9XW72	tr|A0A5S9XW72|A0A5S9XW72_ARATH Uncharacterized protein OS=Arabidopsis thaliana OX=3702 GN=C24_LOCUS19358 PE=4 SV=1	6		O65639	K.GYGFITPDDGSVELFVHQSSIVSEGYR.S
$107-3	A0A178UU99	tr|A0A178UU99|A0A178UU99_ARATH Tubulin beta chain OS=Arabidopsis thaliana OX=3702 GN=AXX17_At4g24220 PE=3 SV=1	2		B9DHX0	K.LTPPPR.L		$207-3	Q93W34	sp|Q93W34|RP45C_ARATH Polyadenylate-binding protein RBP45C OS=Arabidopsis thaliana OX=3702 GN=RBP45C PE=2 SV=1	6		O65639	K.GGNDGCYTCGDVGHFAR.D
$107-21	A0A178ULE0	tr|A0A178ULE0|A0A178ULE0_ARATH Tubulin beta chain OS=Arabidopsis thaliana OX=3702 GN=AXX17_At5g62240 PE=3 SV=1	2		A0A5S9Y6V3	K.TPPIMERSLK.R		$208-1	A0A178VCP4	tr|A0A178VCP4|A0A178VCP4_ARATH WD_REPEATS_REGION domain-containing protein OS=Arabidopsis thaliana OX=3702 GN=AXX17_At3g00430 PE=3 SV=1	6		O65639	K.EGHFAR.E
$107-20	Q42060	tr|Q42060|Q42060_ARATH Tubulin beta chain: TUB5 (Fragment) OS=Arabidopsis thaliana OX=3702 PE=2 SV=1	2		Q9SRH5	K.VPDQNSGK.V		$208-2	Q9SRI1	sp|Q9SRI1|SC13A_ARATH Protein transport protein SEC13 homolog A OS=Arabidopsis thaliana OX=3702 GN=SEC13A PE=1 SV=1	6		O65639	K.EGHFAR.E
$107-2	A0A178W9M8	tr|A0A178W9M8|A0A178W9M8_ARATH Tubulin beta chain OS=Arabidopsis thaliana OX=3702 GN=AXX17_At1g20990 PE=3 SV=1	2		Q8LA37	K.AKLQVR.V		$209-1	A0A1P8ATL2	tr|A0A1P8ATL2|A0A1P8ATL2_ARATH Chloroplast RNA binding protein OS=Arabidopsis thaliana OX=3702 GN=CRB PE=1 SV=1	6		O65639	K.AVNVTAPGGGSLKK.E
$107-19	Q8GY15	tr|Q8GY15|Q8GY15_ARATH Tubulin beta chain OS=Arabidopsis thaliana OX=3702 GN=At5g12250/MXC9_21 PE=2 SV=1	2		Q8L8B2	K.KDXDESGGGFKAK.T		$209-2	Q9SA52	sp|Q9SA52|CP41B_ARATH Chloroplast stem-loop binding protein of 41 kDa b, chloroplastic OS=Arabidopsis thaliana OX=3702 GN=CSP41B PE=1 SV=1	6		O65639	K.AVNVTAPGGGSLKK.E
$107-18	A0A178WQG2	tr|A0A178WQG2|A0A178WQG2_ARATH Tubulin beta chain OS=Arabidopsis thaliana OX=3702 GN=AXX17_At1g70230 PE=3 SV=1	2		Q8GWD9	R.NLNFAR.R		$209-3	A0A178W6T5	tr|A0A178W6T5|A0A178W6T5_ARATH HIP1.3 OS=Arabidopsis thaliana OX=3702 GN=AXX17_At1g09240 PE=4 SV=1	6		O65639	K.AVNVTAPGGGSLK.K
$107-17	A0A178UKM5	tr|A0A178UKM5|A0A178UKM5_ARATH Tubulin beta chain OS=Arabidopsis thaliana OX=3702 GN=AXX17_At5g23450 PE=3 SV=1	2		Q67Z29	-.M#IEKGNAK.E		$210-1	A0A1P8BC80	tr|A0A1P8BC80|A0A1P8BC80_ARATH D-aminoacid aminotransferase-like PLP-dependent enzymes superfamily protein OS=Arabidopsis thaliana OX=3702 GN=ADCL PE=1 SV=1	6		O50008	R.IPSSEEIADR.V
$107-16	B9DI08	tr|B9DI08|B9DI08_ARATH Tubulin beta chain (Fragment) OS=Arabidopsis thaliana OX=3702 GN=At4g20890 PE=2 SV=1	2		A0A5S9X9H5	R.KMSYK.D		$210-2	A0A5S9YF52	tr|A0A5S9YF52|A0A5S9YF52_ARATH Uncharacterized protein OS=Arabidopsis thaliana OX=3702 GN=C24_LOCUS25901 PE=4 SV=1	6		O50008	K.SFELLSLLPK.I
$107-15	Q9ASR0	sp|Q9ASR0|TBB3_ARATH Tubulin beta-3 chain OS=Arabidopsis thaliana OX=3702 GN=TUBB3 PE=2 SV=2	2		A0A5S9YFT8	R.TEVDLK.D		$210-3	A0A654GCF2	tr|A0A654GCF2|A0A654GCF2_ARATH Uncharacterized protein OS=Arabidopsis thaliana OX=3702 GN=AN1_LOCUS26076 PE=4 SV=1	6		O50008	K.NMVDAAK.L
$107-14	Q56YW9	sp|Q56YW9|TBB2_ARATH Tubulin beta-2 chain OS=Arabidopsis thaliana OX=3702 GN=TUBB2 PE=2 SV=2	2		Q43316	R.TPIAGYASK.D		$210-4	Q8L493	sp|Q8L493|DAAA_ARATH D-amino-acid transaminase, chloroplastic OS=Arabidopsis thaliana OX=3702 GN=DAAT PE=1 SV=1	6		O50008	K.NM#VDAAK.L
$107-13	P29516	sp|P29516|TBB8_ARATH Tubulin beta-8 chain OS=Arabidopsis thaliana OX=3702 GN=TUBB8 PE=2 SV=2	2		P94040	R.LDLAPK.G		$210-5	Q0WW83	tr|Q0WW83|Q0WW83_ARATH Branched-chain amino acid aminotransferase like protein OS=Arabidopsis thaliana OX=3702 GN=At5g57850 PE=2 SV=1	6		O50008	K.KVSEEDYVK.A
$107-12	P29513	sp|P29513|TBB5_ARATH Tubulin beta-5 chain OS=Arabidopsis thaliana OX=3702 GN=TUBB5 PE=2 SV=1	2		Q94B39	R.AEIAAALNK.M		$210-6	A0A178UUA2	tr|A0A178UUA2|A0A178UUA2_ARATH ADCL OS=Arabidopsis thaliana OX=3702 GN=AXX17_At5g57140 PE=4 SV=1	6		O50008	K.KVSEEDYVK.A
$107-11	P29517	sp|P29517|TBB9_ARATH Tubulin beta-9 chain OS=Arabidopsis thaliana OX=3702 GN=TUBB9 PE=1 SV=1	2		P56779	R.QGIPLITGR.F		$211-1	A0A384KWM4	tr|A0A384KWM4|A0A384KWM4_ARATH SYP71 OS=Arabidopsis thaliana OX=3702 GN=AXX17_At3g09410 PE=3 SV=1	6		O50008	K.EVITELK.A ! K.EVITELK.Q
$107-10	P24636	sp|P24636|TBB4_ARATH Tubulin beta-4 chain OS=Arabidopsis thaliana OX=3702 GN=TUBB4 PE=2 SV=2	2		Q07473	K.FFDPLGLAADPEK.T		$211-2	Q2HIU8	tr|Q2HIU8|Q2HIU8_ARATH At3g09740 OS=Arabidopsis thaliana OX=3702 PE=2 SV=1	6		P42645	R.GNSDHVSIIK.D
$107-1	A0A178VS27	tr|A0A178VS27|A0A178VS27_ARATH Tubulin beta chain OS=Arabidopsis thaliana OX=3702 GN=AXX17_At2g25630 PE=3 SV=1	2		A0A178USY2	R.NAAVEDVR.R		$211-3	Q9SF29	sp|Q9SF29|SYP71_ARATH Syntaxin-71 OS=Arabidopsis thaliana OX=3702 GN=SYP71 PE=1 SV=1	6		P42645	R.GKIETELSK.I
$106-4	P34791	sp|P34791|CP20C_ARATH Peptidyl-prolyl cis-trans isomerase CYP20-3, chloroplastic OS=Arabidopsis thaliana OX=3702 GN=CYP20-3 PE=1 SV=1	2		O65247	K.KMVNQETFLQQR.I		$212-1	A0A5S9WJS1	tr|A0A5S9WJS1|A0A5S9WJS1_ARATH tRNA_edit domain-containing protein OS=Arabidopsis thaliana OX=3702 GN=C24_LOCUS3666 PE=3 SV=1	6		P42645	R.GKIETELSK.I
$106-3	F4IX28	tr|F4IX28|F4IX28_ARATH Peptidyl-prolyl cis-trans isomerase OS=Arabidopsis thaliana OX=3702 GN=ROC4 PE=1 SV=1	2		A0A178USE0	R.VLGGSNK.V		$212-2	Q8GXG9	tr|Q8GXG9|Q8GXG9_ARATH YbaK/aminoacyl-tRNA synthetase-associated domain-containing protein OS=Arabidopsis thaliana OX=3702 GN=At1g44835 PE=1 SV=1	6		P42645	R.EENVYLAK.L
$106-2	F4IX26	tr|F4IX26|F4IX26_ARATH Peptidylprolyl isomerase OS=Arabidopsis thaliana OX=3702 GN=ROC4 PE=1 SV=1	2		Q8L7S8	K.FLVLAPTR.E		$213-1	F4JJY7	tr|F4JJY7|F4JJY7_ARATH Cyclin delta-3 OS=Arabidopsis thaliana OX=3702 GN=At4g34090 PE=1 SV=1	6		P42645	R.DNLTLWTSDLNDEAGDDIK.E
$106-1	A0A178VJX5	tr|A0A178VJX5|A0A178VJX5_ARATH Peptidyl-prolyl cis-trans isomerase OS=Arabidopsis thaliana OX=3702 GN=AXX17_At3g56320 PE=3 SV=1	2		A0A5S9YAG2	K.QLEGQIK.L		$213-2	Q94JY0	sp|Q94JY0|PAB_ARATH Protein IN CHLOROPLAST ATPase BIOGENESIS, chloroplastic OS=Arabidopsis thaliana OX=3702 GN=PAB PE=1 SV=1	6		P42645	K.TVETEELTVEER.N
$105-2	Q9LUT2	sp|Q9LUT2|METK4_ARATH S-adenosylmethionine synthase 4 OS=Arabidopsis thaliana OX=3702 GN=METK4 PE=1 SV=1	2		F4JP67	K.KDQSSIS.-		$213-3	A0A178V1V1	tr|A0A178V1V1|A0A178V1V1_ARATH Uncharacterized protein OS=Arabidopsis thaliana OX=3702 GN=AXX17_At4g38980 PE=4 SV=1	6		P42645	K.SAQDIALADLAPTHPIR.L
$105-1	A0A178VIP8	tr|A0A178VIP8|A0A178VIP8_ARATH S-adenosylmethionine synthase OS=Arabidopsis thaliana OX=3702 GN=AXX17_At3g18350 PE=3 SV=1	2		Q8GYV0	K.QREEIK.S		$213-4	Q3E7I4	tr|Q3E7I4|Q3E7I4_ARATH Cyclin delta-3 OS=Arabidopsis thaliana OX=3702 GN=At4g34090 PE=1 SV=3	6		Q9FMU6	R.GWVPTLLGYSAQGACK.F
$104-2	Q9FKA5	sp|Q9FKA5|Y5957_ARATH Uncharacterized protein At5g39570 OS=Arabidopsis thaliana OX=3702 GN=At5g39570 PE=1 SV=1	2		Q9C9U5	R.MALDAAR.G		$213-5	A0A654FVC4	tr|A0A654FVC4|A0A654FVC4_ARATH Uncharacterized protein OS=Arabidopsis thaliana OX=3702 GN=AN1_LOCUS20241 PE=4 SV=1	6		Q9FMU6	R.GM#SDGFPK.F
$104-1	A0A178UBQ9	tr|A0A178UBQ9|A0A178UBQ9_ARATH Uncharacterized protein OS=Arabidopsis thaliana OX=3702 GN=AXX17_At5g37020 PE=4 SV=1	2		Q9SL15	R.YQGGGGR.Y ! R.YQGGGGR.Q		$214-1	O22581	tr|O22581|O22581_ARATH Putative aldolase OS=Arabidopsis thaliana OX=3702 PE=2 SV=1	6		Q9FMU6	K.YAIPNPK.S
$103-7	Q9M339	sp|Q9M339|RS32_ARATH 40S Ribosomal protein S3-2 OS=Arabidopsis thaliana OX=3702 GN=RPS3B PE=1 SV=1	2		Q9SDS7	R.VADNFR.I		$214-2	Q8LB55	tr|Q8LB55|Q8LB55_ARATH Putative aldolase OS=Arabidopsis thaliana OX=3702 PE=2 SV=1	6		Q9FMU6	K.YAIPNPK.S
$103-6	B9DHB0	tr|B9DHB0|B9DHB0_ARATH At5g35530 protein OS=Arabidopsis thaliana OX=3702 GN=At5g35530 PE=2 SV=1	2		Q9LHB9	R.DTIVNELR.S		$214-3	A0A654FMY7	tr|A0A654FMY7|A0A654FMY7_ARATH HpcH_HpaI domain-containing protein OS=Arabidopsis thaliana OX=3702 GN=AN1_LOCUS17664 PE=4 SV=1	6		Q9FMU6	K.VFVGLPTTGGVAPAPAIAATEAK.A
$103-5	Q9SIP7	sp|Q9SIP7|RS31_ARATH 40S Ribosomal protein S3-1 OS=Arabidopsis thaliana OX=3702 GN=RPS3A PE=1 SV=1	2		B9DHQ0	R.LSVDYGK.K		$214-4	O82487	tr|O82487|O82487_ARATH Phosphoenolpyruvate carboxylase family protein OS=Arabidopsis thaliana OX=3702 GN=T12H20.10 PE=1 SV=1	6		Q9FMU6	K.SISSGFGILLK.E
$103-4	Q9FJA6	sp|Q9FJA6|RS33_ARATH 40S Ribosomal protein S3-3 OS=Arabidopsis thaliana OX=3702 GN=RPS3C PE=1 SV=1	2		P30182	K.VEELLADRDK.M		$215-1	Q8LDP9	tr|Q8LDP9|Q8LDP9_ARATH J domain-containing protein OS=Arabidopsis thaliana OX=3702 PE=2 SV=1	6		Q9FMU6	K.KTYSDLAGPEYTAK.Y
$103-3	A0A178VT49	tr|A0A178VT49|A0A178VT49_ARATH KH type-2 domain-containing protein OS=Arabidopsis thaliana OX=3702 GN=AXX17_At2g27850 PE=3 SV=1	2		A0A654EB14	K.DPAASSSSPR.W		$215-2	A0A1P8B2U5	tr|A0A1P8B2U5|A0A1P8B2U5_ARATH Chaperone DnaJ-domain superfamily protein OS=Arabidopsis thaliana OX=3702 GN=At2g01710 PE=1 SV=1	6		Q9FMU6	K.IGMVGLFTR.G
$103-2	A0A178VLH7	tr|A0A178VLH7|A0A178VLH7_ARATH KH type-2 domain-containing protein OS=Arabidopsis thaliana OX=3702 GN=AXX17_At3g48240 PE=3 SV=1	2		Q0WPB4	K.DTLIVK.E		$215-3	A0A178VT02	tr|A0A178VT02|A0A178VT02_ARATH J domain-containing protein OS=Arabidopsis thaliana OX=3702 GN=AXX17_At2g00690 PE=4 SV=1	6		Q9FMU6	K.GLAPLWGR.Q
$103-1	A0A178U7F3	tr|A0A178U7F3|A0A178U7F3_ARATH KH type-2 domain-containing protein OS=Arabidopsis thaliana OX=3702 GN=AXX17_At5g32680 PE=3 SV=1	2		Q948K6	K.TDVNNGKPR.V		$215-4	A0A5S9WWD3	tr|A0A5S9WWD3|A0A5S9WWD3_ARATH J domain-containing protein OS=Arabidopsis thaliana OX=3702 GN=C24_LOCUS7100 PE=4 SV=1	6		Q9FMU6	K.GLAPLWGR.Q
$102-2	A0A178WCN8	tr|A0A178WCN8|A0A178WCN8_ARATH PSBS OS=Arabidopsis thaliana OX=3702 GN=AXX17_At1g40380 PE=4 SV=1	2		Q8GUG7	R.SSYSR.D ! R.SSYSR.R ! K.SSYSR.S		$215-5	A0A654ESN8	tr|A0A654ESN8|A0A654ESN8_ARATH J domain-containing protein OS=Arabidopsis thaliana OX=3702 GN=AN1_LOCUS7217 PE=4 SV=1	6		Q9FMU6	K.GATVGDAVK.K
$102-1	Q9XF91	sp|Q9XF91|PSBS_ARATH Photosystem II 22 kDa protein, chloroplastic OS=Arabidopsis thaliana OX=3702 GN=PSBS PE=2 SV=1	2		A0A178UHL4	R.SELRKQSR.S		$215-6	Q9ZU99	tr|Q9ZU99|Q9ZU99_ARATH At2g01710/T8O11.12 OS=Arabidopsis thaliana OX=3702 GN=At2g01710 PE=1 SV=1	6		Q9FMU6	K.FGFYEYFK.K
$101-3	A0A178WB32	tr|A0A178WB32|A0A178WB32_ARATH PSI-F OS=Arabidopsis thaliana OX=3702 GN=AXX17_At1g31980 PE=3 SV=1	2		Q9FYE4	R.IDVNELR.D		$216-1	Q9LNP0	tr|Q9LNP0|Q9LNP0_ARATH F1L3.35 OS=Arabidopsis thaliana OX=3702 PE=4 SV=1	6		Q9FMU6	K.FASFETIVEMIYK.Y
$101-2	A0A5S9WGW9	tr|A0A5S9WGW9|A0A5S9WGW9_ARATH PSI-F OS=Arabidopsis thaliana OX=3702 GN=C24_LOCUS3097 PE=3 SV=1	2		A0A654FUD9	K.SGGGSSSGDAPK.V		$216-2	A0A178WM95	tr|A0A178WM95|A0A178WM95_ARATH GR2 OS=Arabidopsis thaliana OX=3702 GN=AXX17_At1g18560 PE=4 SV=1	6		Q9FMU6	K.FASFETIVEM#IYK.Y
$101-1	Q9SHE8	sp|Q9SHE8|PSAF_ARATH Photosystem I reaction center subunit III, chloroplastic OS=Arabidopsis thaliana OX=3702 GN=PSAF PE=1 SV=1	2		A0A5S9WHT5	M.ASFER.F ! K.ASFER.W		$216-3	A0A654ELI4	tr|A0A654ELI4|A0A654ELI4_ARATH Uncharacterized protein OS=Arabidopsis thaliana OX=3702 GN=AN1_LOCUS1901 PE=4 SV=1	6		Q9FMU6	K.CNMQIDPAK.Y
$100-2	A0A178UPG9	tr|A0A178UPG9|A0A178UPG9_ARATH Pentose-5-phosphate 3-epimerase OS=Arabidopsis thaliana OX=3702 GN=AXX17_At5g60890 PE=3 SV=1	2		A0A5S9XTL0	K.TFIVR.S ! R.TFLVR.H ! K.TFLVR.V		$216-4	A0A1P8AS42	tr|A0A1P8AS42|A0A1P8AS42_ARATH Glyoxylate reductase 2 OS=Arabidopsis thaliana OX=3702 GN=GLYR2 PE=1 SV=1	6		Q9FMU6	K.CNM#QIDPAK.Y
$100-1	Q9SAU2	sp|Q9SAU2|RPE_ARATH Ribulose-5-phosphate-3-epimerase, chloroplastic OS=Arabidopsis thaliana OX=3702 GN=RPE PE=2 SV=1	2		O23564	K.KEEEEQIK.E		$216-5	F4I907	sp|F4I907|GLYR2_ARATH Glyoxylate/succinic semialdehyde reductase 2, chloroplastic OS=Arabidopsis thaliana OX=3702 GN=GLYR2 PE=1 SV=1	6		Q01908	R.RPYIPVDK.Y
$386-7	Q9LKB6	tr|Q9LKB6|Q9LKB6_ARATH DNA-binding protein-like protein OS=Arabidopsis thaliana OX=3702 GN=At3g14880 PE=2 SV=1	1		O04616	K.ELAEDIESLK.K		$220-1	O65502	sp|O65502|HC244_ARATH Protein HIGH CHLOROPHYLL FLUORESCENCE PHENOTYPE 244, chloroplastic OS=Arabidopsis thaliana OX=3702 GN=HCF244 PE=1 SV=1	6		Q01908	R.MSAMSSASDNASDLKK.S
$386-6	Q4PSP3	tr|Q4PSP3|Q4PSP3_ARATH DNA-binding protein-related OS=Arabidopsis thaliana OX=3702 GN=At3g14880 PE=2 SV=1	1		O22265	R.GLTALELAR.E		$220-2	A0A178UXV2	tr|A0A178UXV2|A0A178UXV2_ARATH HCF244 OS=Arabidopsis thaliana OX=3702 GN=AXX17_At4g40280 PE=1 SV=1	6		Q01908	R.MSAMSSASDNASDLK.K
$386-5	A0A384KNW4	tr|A0A384KNW4|A0A384KNW4_ARATH DOG1 domain-containing protein OS=Arabidopsis thaliana OX=3702 GN=AXX17_At3g15520 PE=4 SV=1	1		Q9LTZ0	R.DMVIRLKK.E		$221-1	P48348	sp|P48348|14338_ARATH 14-3-3-like protein GF14 kappa OS=Arabidopsis thaliana OX=3702 GN=GRF8 PE=1 SV=2	6		Q01908	R.M#SAM#SSASDNASDLKK.S
$386-4	A0A178UYQ1	tr|A0A178UYQ1|A0A178UYQ1_ARATH Uncharacterized protein OS=Arabidopsis thaliana OX=3702 GN=At4g18810 PE=3 SV=1	1		Q38953	R.EVTVIDPK.W		$221-2	F4KHY7	tr|F4KHY7|F4KHY7_ARATH General regulatory factor 8 OS=Arabidopsis thaliana OX=3702 GN=GRF8 PE=1 SV=1	6		Q01908	R.DRIDSVK.N
$386-3	Q8VYA4	tr|Q8VYA4|Q8VYA4_ARATH At4g18810 OS=Arabidopsis thaliana OX=3702 GN=At4g18810 PE=1 SV=1	1		Q9LUD6	K.RNLEAK.E		$221-3	A0A178UEJ8	tr|A0A178UEJ8|A0A178UEJ8_ARATH GRF8 OS=Arabidopsis thaliana OX=3702 GN=AXX17_At5g65250 PE=3 SV=1	6		Q01908	R.ALQESLASELAAR.M
$386-2	F4JRN8	tr|F4JRN8|F4JRN8_ARATH NAD(P)-binding Rossmann-fold superfamily protein OS=Arabidopsis thaliana OX=3702 GN=At4g18810 PE=1 SV=1	1		A0A654F6C3	R.EVIAQTLLK.N		$222-1	Q05212	sp|Q05212|DR102_ARATH DNA damage-repair/toleration protein DRT102 OS=Arabidopsis thaliana OX=3702 GN=DRT102 PE=1 SV=2	6		Q01908	K.VELLYTK.F
$386-1	Q9SN34	tr|Q9SN34|Q9SN34_ARATH Uncharacterized protein AT4g18810 OS=Arabidopsis thaliana OX=3702 GN=F28A21.220 PE=3 SV=1	1		U3N151	R.LISEAR.K ! R.LLSEAR.E		$223-1	Q8VZ87	sp|Q8VZ87|CB1B_ARATH Chlorophyll a-b binding protein 3, chloroplastic OS=Arabidopsis thaliana OX=3702 GN=LHCB1.2 PE=1 SV=2	6		Q01908	K.VALVVVTGDR.G
$385-8	A0A178UVJ3	tr|A0A178UVJ3|A0A178UVJ3_ARATH Uncharacterized protein OS=Arabidopsis thaliana OX=3702 GN=AXX17_At4g45400 PE=3 SV=1	1		Q9SKK2	K.SVQILDLR.N		$223-2	Q9C8S5	tr|Q9C8S5|Q9C8S5_ARATH Chlorophyll a-b binding protein, chloroplastic (Fragment) OS=Arabidopsis thaliana OX=3702 GN=T1P2.1 PE=3 SV=1	6		Q01908	K.VALVVVTGDR.G
$385-7	A0A5S9Y0X2	tr|A0A5S9Y0X2|A0A5S9Y0X2_ARATH J domain-containing protein OS=Arabidopsis thaliana OX=3702 GN=C24_LOCUS20762 PE=4 SV=1	1		O82194	R.QESWGR.K		$223-3	P0CJ48	sp|P0CJ48|CB1A_ARATH Chlorophyll a-b binding protein 2, chloroplastic OS=Arabidopsis thaliana OX=3702 GN=LHCB1.1 PE=1 SV=1	6		Q01908	K.VALVVVTGDR.G
$385-6	Q9SJZ7	sp|Q9SJZ7|DNJA6_ARATH Chaperone protein dnaJ A6, chloroplastic OS=Arabidopsis thaliana OX=3702 GN=DJA6 PE=2 SV=2	1		Q9ZQ81	R.KIRDAAIR.E		$223-4	P04778	sp|P04778|CB1C_ARATH Chlorophyll a-b binding protein 1, chloroplastic OS=Arabidopsis thaliana OX=3702 GN=LHCB1.3 PE=1 SV=1	6		Q01908	K.SLSMVYNR.K
$385-5	A0A178VNU6	tr|A0A178VNU6|A0A178VNU6_ARATH Uncharacterized protein OS=Arabidopsis thaliana OX=3702 GN=AXX17_At2g17930 PE=3 SV=1	1		Q9FVX2	K.M#IKVCEPDADTYTMVIK.M		$223-5	A0A178VRB0	tr|A0A178VRB0|A0A178VRB0_ARATH Chlorophyll a-b binding protein, chloroplastic OS=Arabidopsis thaliana OX=3702 GN=At2g34420 PE=3 SV=1	6		Q01908	K.SLSMVYNR.K
$385-4	Q940V1	tr|Q940V1|Q940V1_ARATH AT4g39960/T5J17_130 OS=Arabidopsis thaliana OX=3702 GN=DJA5 PE=1 SV=1	1		Q9LQR7	K.ADTPIDANEIR.I		$223-6	A0A178W2T0	tr|A0A178W2T0|A0A178W2T0_ARATH Chlorophyll a-b binding protein, chloroplastic OS=Arabidopsis thaliana OX=3702 GN=AXX17_At1g30300 PE=3 SV=1	6		Q01908	K.SLSM#VYNR.K
$385-3	A0A654EV56	tr|A0A654EV56|A0A654EV56_ARATH J domain-containing protein OS=Arabidopsis thaliana OX=3702 GN=AN1_LOCUS8615 PE=4 SV=1	1		Q9XIQ0	K.SSGKSSVR.W		$223-7	Q39141	tr|Q39141|Q39141_ARATH Chlorophyll a-b binding protein, chloroplastic OS=Arabidopsis thaliana OX=3702 GN=Lhb1B2 PE=1 SV=1	6		Q01908	K.SEPVIHTLLPLSPK.G
$385-2	A0A654FX39	tr|A0A654FX39|A0A654FX39_ARATH J domain-containing protein OS=Arabidopsis thaliana OX=3702 GN=AN1_LOCUS20865 PE=4 SV=1	1		Q0WN60	R.KDIEM#GR.K		$223-8	A0A178WKX1	tr|A0A178WKX1|A0A178WKX1_ARATH Chlorophyll a-b binding protein, chloroplastic OS=Arabidopsis thaliana OX=3702 GN=AXX17_At1g30320 PE=3 SV=1	6		Q01908	K.SEPVIHTLLPLSPK.G
$385-1	Q9SMQ9	tr|Q9SMQ9|Q9SMQ9_ARATH DnaJ-like protein OS=Arabidopsis thaliana OX=3702 GN=T5J17.130 PE=3 SV=1	1		A0A178WK12	R.GSNGSSANRSR.G		$224-1	Q9M7Q7	sp|Q9M7Q7|PCNA1_ARATH Proliferating cellular nuclear antigen 1 OS=Arabidopsis thaliana OX=3702 GN=PCNA PE=1 SV=2	6		Q01908	K.GLGLEYTVISVGK.K
$384-1	Q9SIX9	tr|Q9SIX9|Q9SIX9_ARATH Putative retroelement gag/pol polyprotein OS=Arabidopsis thaliana OX=3702 GN=At2g11940 PE=4 SV=1	1		Q8VZ74	K.KLEWYEK.F		$224-2	A0A178W9N0	tr|A0A178W9N0|A0A178W9N0_ARATH Proliferating cell nuclear antigen OS=Arabidopsis thaliana OX=3702 GN=AXX17_At1g07000 PE=3 SV=1	6		Q9C4Z6	R.QIVSASR.D
$383-1	Q9SH75	tr|Q9SH75|Q9SH75_ARATH ATP-dependent DNA helicase OS=Arabidopsis thaliana OX=3702 GN=At2g07620 PE=3 SV=1	1		Q9LL84	R.IDKVR.Y ! R.LDKVR.S ! K.LDKVR.E		$224-3	A0A6B7JDQ1	tr|A0A6B7JDQ1|A0A6B7JDQ1_ARATH Proliferating cell nuclear antigen OS=Arabidopsis thaliana OX=3702 GN=PCNA PE=2 SV=1	6		Q9C4Z6	R.QIVSASR.D
$382-1	Q9S9Z6	tr|Q9S9Z6|Q9S9Z6_ARATH F21H2.5 OS=Arabidopsis thaliana OX=3702 GN=F21H2.5 PE=3 SV=1	1		Q39202	R.LDLDNEK.E		$225-1	A0A5S9WZ26	tr|A0A5S9WZ26|A0A5S9WZ26_ARATH EF1_GNE domain-containing protein OS=Arabidopsis thaliana OX=3702 GN=C24_LOCUS8017 PE=3 SV=1	6		Q9C4Z6	R.QIVSASR.D
$381-9	A0A5S9XXN0	tr|A0A5S9XXN0|A0A5S9XXN0_ARATH SCP domain-containing protein OS=Arabidopsis thaliana OX=3702 GN=C24_LOCUS19848 PE=4 SV=1	1		Q6USK2	K.VIVTER.A		$225-2	A0A654F4N0	tr|A0A654F4N0|A0A654F4N0_ARATH EF1_GNE domain-containing protein OS=Arabidopsis thaliana OX=3702 GN=AN1_LOCUS8172 PE=3 SV=1	6		Q9C4Z6	R.LWDLATGESTR.R
$381-8	Q9SV22	tr|Q9SV22|Q9SV22_ARATH CAP (Cysteine-rich secretory proteins, Antigen 5, and Pathogenesis-related 1 protein) superfamily protein OS=Arabidopsis thaliana OX=3702 GN=At4g31470 PE=4 SV=1	1		Q0WTY4	K.KKTTPK.D		$225-3	Q9SI20	sp|Q9SI20|EF1D2_ARATH Elongation factor 1-delta 2 OS=Arabidopsis thaliana OX=3702 GN=At2g18110 PE=1 SV=1	6		Q9C4Z6	R.FVGHTK.D
$381-7	A0A654FYD0	tr|A0A654FYD0|A0A654FYD0_ARATH Uncharacterized protein OS=Arabidopsis thaliana OX=3702 GN=AN1_LOCUS21139 PE=3 SV=1	1		Q9FI21	R.LEAPEAR.L		$226-1	A0A654EKK4	tr|A0A654EKK4|A0A654EKK4_ARATH Uncharacterized protein OS=Arabidopsis thaliana OX=3702 GN=AN1_LOCUS5168 PE=3 SV=1	6		Q9C4Z6	R.FVGHTK.D
$381-6	A0A1P8BEZ1	tr|A0A1P8BEZ1|A0A1P8BEZ1_ARATH Ca2+dependent plant phosphoribosyltransferase family protein OS=Arabidopsis thaliana OX=3702 GN=At5g03435 PE=4 SV=1	1		Q9LXG1	R.LDSELK.L ! K.LDSELK.L		$226-2	A0A178WAK8	tr|A0A178WAK8|A0A178WAK8_ARATH OST3/6 OS=Arabidopsis thaliana OX=3702 GN=AXX17_At1g55030 PE=3 SV=1	6		Q9C4Z6	R.FVGHTK.D
$381-5	A0A178V0S6	tr|A0A178V0S6|A0A178V0S6_ARATH SCP domain-containing protein OS=Arabidopsis thaliana OX=3702 GN=At4g31470 PE=4 SV=1	1		Q8RX37	K.IEEAVK.R ! K.IEEAVK.I ! R.LEEAVK.E ! K.LEEAVK.S ! R.LEEAVK.F		$226-3	Q9SYB5	sp|Q9SYB5|OST3B_ARATH Probable dolichyl-diphosphooligosaccharide--protein glycosyltransferase subunit 3B OS=Arabidopsis thaliana OX=3702 GN=OST3B PE=2 SV=1	6		Q9C4Z6	R.FSPNTLVPTIVSASWDK.T
$381-4	A0A5S9XMU4	tr|A0A5S9XMU4|A0A5S9XMU4_ARATH Uncharacterized protein OS=Arabidopsis thaliana OX=3702 GN=C24_LOCUS16426 PE=3 SV=1	1		A0A178UZN8	R.ATNISR.K ! K.ATNLSR.S		$227-1	Q0WW97	tr|Q0WW97|Q0WW97_ARATH Chlorophyll a-b binding protein, chloroplastic OS=Arabidopsis thaliana OX=3702 GN=At5g01530 PE=2 SV=1	6		Q9C4Z6	R.FSPNTLVPTIVSASWDK.T
$381-3	A0A384KTT2	tr|A0A384KTT2|A0A384KTT2_ARATH Uncharacterized protein OS=Arabidopsis thaliana OX=3702 GN=AXX17_At3g56010 PE=3 SV=1	1		Q9LYE3	K.DQESEVKK.Q		$227-2	A0A384LC70	tr|A0A384LC70|A0A384LC70_ARATH Chlorophyll a-b binding protein, chloroplastic OS=Arabidopsis thaliana OX=3702 GN=AXX17_At5g00570 PE=3 SV=1	6		Q9C4Z6	K.YTISEADGHK.E
$381-2	Q9LZE5	tr|Q9LZE5|Q9LZE5_ARATH Anthranilate phosphoribosyltransferase-like protein OS=Arabidopsis thaliana OX=3702 GN=F12E4_180 PE=3 SV=1	1		F4K295	M.ENLVKSCAGIEK.K		$227-3	Q07473	sp|Q07473|CB4A_ARATH Chlorophyll a-b binding protein CP29.1, chloroplastic OS=Arabidopsis thaliana OX=3702 GN=LHCB4.1 PE=1 SV=1	6		Q9C4Z6	K.YTISEADGHK.E
$381-1	Q9M366	tr|Q9M366|Q9M366_ARATH Ca2+dependent plant phosphoribosyltransferase family protein OS=Arabidopsis thaliana OX=3702 GN=F15G16.110 PE=3 SV=1	1		Q9LSQ1	K.IFTVK.R ! K.IFTVK.S		$260-1	O04951	sp|O04951|PP2A5_ARATH Serine/threonine-protein phosphatase PP2A-5 catalytic subunit OS=Arabidopsis thaliana OX=3702 GN=PP2A5 PE=1 SV=1	6		Q9C4Z6	K.TDGSTGIGNK.T
$380-9	A0A178WKS8	tr|A0A178WKS8|A0A178WKS8_ARATH TIM50 OS=Arabidopsis thaliana OX=3702 GN=AXX17_At1g50540 PE=4 SV=1	1		Q9FFN2	K.IYVYK.E		$260-2	A0A178WFY3	tr|A0A178WFY3|A0A178WFY3_ARATH Serine/threonine-protein phosphatase OS=Arabidopsis thaliana OX=3702 GN=AXX17_At1g64120 PE=3 SV=1	6		Q9C4Z6	K.SVVEDLKVDLK.A ! K.SVVEDLKVDLK.S
$380-8	F4KIR0	tr|F4KIR0|F4KIR0_ARATH FBD / Leucine Rich Repeat domains containing protein OS=Arabidopsis thaliana OX=3702 GN=MNF13.30 PE=4 SV=1	1		Q940A6	R.LLNEM#R.E		$261-1	A0A1B1W4U0	tr|A0A1B1W4U0|A0A1B1W4U0_ARATH Photosystem II D2 protein OS=Arabidopsis thaliana OX=3702 GN=psbD PE=3 SV=1	6		Q9C4Z6	K.SVVEDLKVDLK.A ! K.SVVEDLKVDLK.S
$380-7	Q8LD55	tr|Q8LD55|Q8LD55_ARATH Uncharacterized protein OS=Arabidopsis thaliana OX=3702 PE=2 SV=1	1		Q8VZF4	K.IIIYR.D ! K.ILLYR.G ! K.ILLYR.K ! K.LLIYR.D		$261-2	Q8HT12	tr|Q8HT12|Q8HT12_ARATH Photosystem II D2 protein (Fragment) OS=Arabidopsis thaliana OX=3702 GN=psbD PE=3 SV=1	6		Q9C4Z6	K.SVVEDLK.V
$380-6	Q9FM24	tr|Q9FM24|Q9FM24_ARATH Emb|CAB67662.1 OS=Arabidopsis thaliana OX=3702 PE=4 SV=1	1		Q93VB8	R.GAIILAK.L		$261-3	P56761	sp|P56761|PSBD_ARATH Photosystem II D2 protein OS=Arabidopsis thaliana OX=3702 GN=psbD PE=1 SV=3	6		Q9C4Z6	K.SVVEDLK.V
$380-5	A0A5S9YC39	tr|A0A5S9YC39|A0A5S9YC39_ARATH FBD domain-containing protein OS=Arabidopsis thaliana OX=3702 GN=C24_LOCUS24072 PE=4 SV=1	1		Q39061	R.LNLASER.E		$262-1	Q42264	tr|Q42264|Q42264_ARATH Carrier protein (Fragment) OS=Arabidopsis thaliana OX=3702 PE=2 SV=1	6		Q9C4Z6	K.SIILWK.L
$380-4	A0A178UK87	tr|A0A178UK87|A0A178UK87_ARATH Uncharacterized protein OS=Arabidopsis thaliana OX=3702 GN=AXX17_At5g01150 PE=4 SV=1	1		F4IXX2	K.TEEINR.K		$603-1	A0A5S9XRI0	tr|A0A5S9XRI0|A0A5S9XRI0_ARATH NB-ARC domain-containing protein OS=Arabidopsis thaliana OX=3702 GN=C24_LOCUS17694 PE=3 SV=1	6		Q9C4Z6	K.SIILWK.L
$380-3	Q8VYE2	sp|Q8VYE2|TIM50_ARATH Mitochondrial import inner membrane translocase subunit TIM50 OS=Arabidopsis thaliana OX=3702 GN=TIM50 PE=1 SV=1	1		P38418	R.ITVEDYAQR.V		$228-1	O04200	sp|O04200|PXN_ARATH Peroxisomal nicotinamide adenine dinucleotide carrier OS=Arabidopsis thaliana OX=3702 GN=PXN PE=1 SV=1	5		Q9C4Z6	K.SIILWK.L
$380-2	A0A654FXH2	tr|A0A654FXH2|A0A654FXH2_ARATH Uncharacterized protein OS=Arabidopsis thaliana OX=3702 GN=AN1_LOCUS20994 PE=4 SV=1	1		Q9SD76	R.VDLEDK.I		$228-2	A0A178VUN6	tr|A0A178VUN6|A0A178VUN6_ARATH PXN OS=Arabidopsis thaliana OX=3702 GN=AXX17_At2g36970 PE=3 SV=1	5		Q9C4Z6	K.LYSLEAGSIIHSLCFSPNR.Y
$380-12	Q9FI87	tr|Q9FI87|Q9FI87_ARATH AT5g05990/K18J17_19 OS=Arabidopsis thaliana OX=3702 GN=At5g05990 PE=1 SV=1	1		F4JS90	R.VTLLDR.M		$229-1	P15459	sp|P15459|2SS3_ARATH 2S seed storage protein 3 OS=Arabidopsis thaliana OX=3702 GN=AT2S3 PE=1 SV=1	5		Q9C4Z6	K.LYSLEAGSIIHSLCFSPNR.Y
$380-11	A0A178U753	tr|A0A178U753|A0A178U753_ARATH Uncharacterized protein OS=Arabidopsis thaliana OX=3702 GN=AXX17_At5g05510 PE=4 SV=1	1		A0A178VC65	K.LQQKVVELDVT.-		$229-2	A0A178UUE6	tr|A0A178UUE6|A0A178UUE6_ARATH SESA3 OS=Arabidopsis thaliana OX=3702 GN=AXX17_At4g31310 PE=3 SV=1	5		Q9C4Z6	K.LWNTLGECK.Y
$380-10	F4I3H1	tr|F4I3H1|F4I3H1_ARATH Haloacid dehalogenase-like hydrolase (HAD) superfamily protein OS=Arabidopsis thaliana OX=3702 GN=TIM50 PE=1 SV=1	1		A0A5S9X5W8	K.TLIYQDK.W		$230-1	P24100	sp|P24100|CDKA1_ARATH Cyclin-dependent kinase A-1 OS=Arabidopsis thaliana OX=3702 GN=CDKA-1 PE=1 SV=1	5		Q9C4Z6	K.LWNTLGECK.Y
$380-1	Q9LZM6	tr|Q9LZM6|Q9LZM6_ARATH At5g02050 OS=Arabidopsis thaliana OX=3702 GN=At5g02050 PE=1 SV=1	1		Q3EBJ8	K.ADTINKTLARYK.L		$230-2	A0A654FHK1	tr|A0A654FHK1|A0A654FHK1_ARATH Protein kinase domain-containing protein OS=Arabidopsis thaliana OX=3702 GN=AN1_LOCUS15220 PE=4 SV=1	5		Q9C4Z6	K.LWNTLGECK.Y
$379-3	A0A178U9K0	tr|A0A178U9K0|A0A178U9K0_ARATH Uncharacterized protein OS=Arabidopsis thaliana OX=3702 GN=AXX17_At5g03980 PE=4 SV=1	1		Q84VG7	R.TAVVETIK.E		$230-3	A0A178VG41	tr|A0A178VG41|A0A178VG41_ARATH CDKA OS=Arabidopsis thaliana OX=3702 GN=AXX17_At3g42890 PE=3 SV=1	5		Q9C4Z6	K.EWVSCVR.F
$379-2	A0A654FYD2	tr|A0A654FYD2|A0A654FYD2_ARATH Uncharacterized protein OS=Arabidopsis thaliana OX=3702 GN=AN1_LOCUS21261 PE=4 SV=1	1		A0A5S9WXW8	K.LGACVDLLGGLVK.I		$231-1	Q05728	sp|Q05728|PUR5_ARATH Phosphoribosylformylglycinamidine cyclo-ligase, chloroplastic OS=Arabidopsis thaliana OX=3702 GN=PUR5 PE=1 SV=2	5		Q9C4Z6	K.EWVSCVR.F
$379-1	Q9LZ71	tr|Q9LZ71|Q9LZ71_ARATH AT5g04550/T32M21_140 OS=Arabidopsis thaliana OX=3702 GN=At5g04550 PE=1 SV=1	1		A0A5S9WWN7	-.MIDLLK.R		$232-1	Q06588	sp|Q06588|ACCO4_ARATH 1-aminocyclopropane-1-carboxylate oxidase 4 OS=Arabidopsis thaliana OX=3702 GN=ACO4 PE=1 SV=2	5		Q9C4Z6	K.DVLSVAFSTDNR.Q
$378-8	A0A1I9LPP1	tr|A0A1I9LPP1|A0A1I9LPP1_ARATH Calcium-dependent lipid-binding (CaLB domain) family protein OS=Arabidopsis thaliana OX=3702 GN=NTMC2T6.2 PE=1 SV=1	1		O64530	K.VWVLDGGLPR.W		$232-2	A0A178WHU2	tr|A0A178WHU2|A0A178WHU2_ARATH EFE OS=Arabidopsis thaliana OX=3702 GN=AXX17_At1g04380 PE=3 SV=1	5		Q9C4Z6	K.DVLSVAFSTDNR.Q
$378-7	A0A1I9LPP2	tr|A0A1I9LPP2|A0A1I9LPP2_ARATH Calcium-dependent lipid-binding (CaLB domain) family protein OS=Arabidopsis thaliana OX=3702 GN=NTMC2T6.2 PE=1 SV=1	1		Q9MAX3	K.AASLPR.I		$233-1	Q43349	sp|Q43349|CP29A_ARATH 29 kDa ribonucleoprotein, chloroplastic OS=Arabidopsis thaliana OX=3702 GN=CP29A PE=2 SV=2	5		Q9C4Z6	K.DVLSVAFSTDNR.Q
$378-6	A0A178VER6	tr|A0A178VER6|A0A178VER6_ARATH NTMC2TYPE6.2 OS=Arabidopsis thaliana OX=3702 GN=AXX17_At3g15220 PE=4 SV=1	1		Q9LM82	K.AETATKK.R		$233-2	A0A178VFP8	tr|A0A178VFP8|A0A178VFP8_ARATH CP29 OS=Arabidopsis thaliana OX=3702 GN=AXX17_At3g47850 PE=4 SV=1	5		Q9C4Z6	K.DVLSVAFSTDNR.Q
$378-5	B3H4I1	tr|B3H4I1|B3H4I1_ARATH Calcium-dependent lipid-binding (CaLB domain) family protein OS=Arabidopsis thaliana OX=3702 GN=NTMC2T6.2 PE=1 SV=1	1		Q9T030	K.EAGNVK.R ! K.EAGNVK.V		$233-3	A0A5S9XKG3	tr|A0A5S9XKG3|A0A5S9XKG3_ARATH Uncharacterized protein OS=Arabidopsis thaliana OX=3702 GN=AN1_LOCUS15717 PE=4 SV=1	5		Q9C4Z6	K.DGVILLWDLAEGKK.L
$378-4	Q67XP8	tr|Q67XP8|Q67XP8_ARATH Calcium-dependent lipid-binding (CaLB domain) family protein OS=Arabidopsis thaliana OX=3702 GN=NTMC2T6.2 PE=1 SV=1	1		Q94K43	K.VVYADSIVYCTGYK.Y		$233-4	F4JAF3	tr|F4JAF3|F4JAF3_ARATH Chloroplast RNA-binding protein 29 OS=Arabidopsis thaliana OX=3702 GN=CP29 PE=1 SV=1	5		Q9C4Z6	K.DGVILLWDLAEGKK.L
$378-3	A0A654F885	tr|A0A654F885|A0A654F885_ARATH C2 domain-containing protein OS=Arabidopsis thaliana OX=3702 GN=AN1_LOCUS12829 PE=4 SV=1	1		A0A5S9WRT2	K.DSGIFLK.D		$234-1	Q56YA5	sp|Q56YA5|SGAT_ARATH Serine--glyoxylate aminotransferase OS=Arabidopsis thaliana OX=3702 GN=AGT1 PE=1 SV=2	5		Q9FN48	R.VISIPLEELPNK.V
$378-2	F4IW75	tr|F4IW75|F4IW75_ARATH Calcium-dependent lipid-binding (CaLB domain) family protein OS=Arabidopsis thaliana OX=3702 GN=NTMC2T6.2 PE=1 SV=1	1		P36428	K.ITDIIK.E		$234-2	A0A178VX39	tr|A0A178VX39|A0A178VX39_ARATH Alanine--glyoxylate aminotransferase OS=Arabidopsis thaliana OX=3702 GN=AXX17_At2g08510 PE=3 SV=1	5		Q9FN48	R.VFQVVGDALKPALDTALPIAK.Q
$378-1	Q9LUD5	tr|Q9LUD5|Q9LUD5_ARATH C2 domain-containing protein OS=Arabidopsis thaliana OX=3702 PE=4 SV=1	1		Q9FVQ1	R.FGSGGGR.G		$235-1	Q8GYN9	sp|Q8GYN9|MENB_ARATH 1,4-dihydroxy-2-naphthoyl-CoA synthase, peroxisomal OS=Arabidopsis thaliana OX=3702 GN=MENB PE=1 SV=2	5		Q9FN48	R.VFQVVGDALKPALDTALPIAK.Q
$377-2	A0A178VEX7	tr|A0A178VEX7|A0A178VEX7_ARATH Uncharacterized protein OS=Arabidopsis thaliana OX=3702 GN=AXX17_At3g34770 PE=4 SV=1	1		Q9S7N7	K.EYVSLLK.S		$235-2	A0A178WJJ6	tr|A0A178WJJ6|A0A178WJJ6_ARATH ECHID OS=Arabidopsis thaliana OX=3702 GN=AXX17_At1g53620 PE=3 SV=1	5		Q9FN48	R.LPSNAK.N
$377-1	Q9LJT5	tr|Q9LJT5|Q9LJT5_ARATH tRNA-synt_2 domain-containing protein OS=Arabidopsis thaliana OX=3702 PE=4 SV=1	1		F4HPN2	K.GTKLSR.W		$235-3	A0A654EL98	tr|A0A654EL98|A0A654EL98_ARATH Uncharacterized protein OS=Arabidopsis thaliana OX=3702 GN=AN1_LOCUS5025 PE=4 SV=1	5		Q9FN48	R.LGTDSYNFSFAQVLSPSR.I
$376-1	Q9LH00	tr|Q9LH00|Q9LH00_ARATH En/Spm transposon protein-like OS=Arabidopsis thaliana OX=3702 PE=4 SV=1	1		A0A654FC04	R.QKVEEKISNGEIK.T ! R.QKVEEKISNGEIK.I		$235-4	A0A5S9WNA7	tr|A0A5S9WNA7|A0A5S9WNA7_ARATH Uncharacterized protein OS=Arabidopsis thaliana OX=3702 GN=C24_LOCUS4905 PE=4 SV=1	5		Q9FN48	R.LGTDSYNFSFAQVLSPSR.I
$375-8	Q3S4A7	sp|Q3S4A7|AHK5_ARATH Histidine kinase 5 OS=Arabidopsis thaliana OX=3702 GN=AHK5 PE=1 SV=1	1		O49290	R.ALVDVLK.T ! R.ALVDVLK.I		$236-1	Q9AV97	sp|Q9AV97|KDSA1_ARATH 2-dehydro-3-deoxyphosphooctonate aldolase 1 OS=Arabidopsis thaliana OX=3702 GN=KDSA1 PE=1 SV=2	5		Q9FN48	R.IIPAASR.S
$375-7	A0A5S9XXV7	tr|A0A5S9XXV7|A0A5S9XXV7_ARATH Uncharacterized protein OS=Arabidopsis thaliana OX=3702 GN=C24_LOCUS19928 PE=4 SV=1	1		A0A5S9UJU3	R.QCILPK.L		$236-2	A0A178W4C4	tr|A0A178W4C4|A0A178W4C4_ARATH 3-deoxy-8-phosphooctulonate synthase OS=Arabidopsis thaliana OX=3702 GN=AXX17_At1g74290 PE=3 SV=1	5		Q9FN48	R.GWLQSR.L
$375-6	A0A654G068	tr|A0A654G068|A0A654G068_ARATH Uncharacterized protein OS=Arabidopsis thaliana OX=3702 GN=AN1_LOCUS21861 PE=4 SV=1	1		F4JRJ6	K.VVEIR.D ! R.VVEIR.A ! K.VVELR.F ! K.VVELR.N ! K.VVELR.G		$236-3	A0A654EQE3	tr|A0A654EQE3|A0A654EQE3_ARATH 3-deoxy-8-phosphooctulonate synthase OS=Arabidopsis thaliana OX=3702 GN=AN1_LOCUS6997 PE=3 SV=1	5		Q9FN48	K.TVTDVAQQTSK.A
$375-5	A0A178ULC2	tr|A0A178ULC2|A0A178ULC2_ARATH HK5 OS=Arabidopsis thaliana OX=3702 GN=AXX17_At5g10370 PE=4 SV=1	1		A0A178WK84	K.RPSLEDK.R		$236-4	A0A5S9WVS2	tr|A0A5S9WVS2|A0A5S9WVS2_ARATH 3-deoxy-8-phosphooctulonate synthase OS=Arabidopsis thaliana OX=3702 GN=C24_LOCUS6884 PE=3 SV=1	5		Q9FN48	K.RVEAEIAALK.I
$375-4	A0A5S9Y3R1	tr|A0A5S9Y3R1|A0A5S9Y3R1_ARATH Uncharacterized protein OS=Arabidopsis thaliana OX=3702 GN=AN1_LOCUS21866 PE=4 SV=1	1		Q8RX88	R.AYSLDK.S		$237-1	Q9LFG2	sp|Q9LFG2|DAPF_ARATH Diaminopimelate epimerase, chloroplastic OS=Arabidopsis thaliana OX=3702 GN=DAPF PE=1 SV=1	5		Q9FN48	K.RVEAEIAALK.I
$375-3	A0A178UAA9	tr|A0A178UAA9|A0A178UAA9_ARATH Uncharacterized protein OS=Arabidopsis thaliana OX=3702 GN=AXX17_At5g10330 PE=4 SV=1	1		A0A1P8AVH1	K.SPVTSAEVSQDGR.Y		$237-2	A0A654FFI7	tr|A0A654FFI7|A0A654FFI7_ARATH Uncharacterized protein OS=Arabidopsis thaliana OX=3702 GN=AN1_LOCUS15729 PE=3 SV=1	5		Q9FN48	K.QAGEEAMK.L
$375-2	A0A178UXA4	tr|A0A178UXA4|A0A178UXA4_ARATH Uncharacterized protein OS=Arabidopsis thaliana OX=3702 GN=AXX17_At4g36920 PE=4 SV=1	1		P28297	R.TDAVAATLIQSNIDAR.D		$237-3	A0A178VGB4	tr|A0A178VGB4|A0A178VGB4_ARATH Diaminopimelate epimerase OS=Arabidopsis thaliana OX=3702 GN=AXX17_At3g47960 PE=3 SV=1	5		Q9FN48	K.NYLM#VDIR.S
$375-1	Q9FT64	tr|Q9FT64|Q9FT64_ARATH Calmodulin-binding protein-like protein OS=Arabidopsis thaliana OX=3702 GN=MAJ23.40 PE=2 SV=1	1		Q9C667	K.ALVLELK.S		$237-4	A0A5S9XKI6	tr|A0A5S9XKI6|A0A5S9XKI6_ARATH Uncharacterized protein OS=Arabidopsis thaliana OX=3702 GN=C24_LOCUS15613 PE=3 SV=1	5		Q9FN48	K.NCYIVTDGFSGGR.G
$374-3	A0A178UA35	tr|A0A178UA35|A0A178UA35_ARATH C2H2-type domain-containing protein OS=Arabidopsis thaliana OX=3702 GN=AXX17_At5g50880 PE=1 SV=1	1		Q0WTB8	R.SSVGRPSR.H		$238-1	Q9LHE7	sp|Q9LHE7|FYPP3_ARATH Phytochrome-associated serine/threonine-protein phosphatase 3 OS=Arabidopsis thaliana OX=3702 GN=FYPP3 PE=1 SV=1	5		Q9FN48	K.LASPAFSEASK.K
$374-2	Q8LEI1	tr|Q8LEI1|Q8LEI1_ARATH C2H2-type domain-containing protein OS=Arabidopsis thaliana OX=3702 GN=At5g52010 PE=2 SV=1	1		A0A1P8BDY0	K.GKGIIDGR.G		$238-2	A0A178VAH8	tr|A0A178VAH8|A0A178VAH8_ARATH Serine/threonine-protein phosphatase OS=Arabidopsis thaliana OX=3702 GN=AXX17_At3g21290 PE=3 SV=1	5		Q9FN48	K.LASPAFSEASK.K
$374-1	Q9FJ91	tr|Q9FJ91|Q9FJ91_ARATH AT5g52010/MSG15_9 OS=Arabidopsis thaliana OX=3702 GN=MSG15.9 PE=1 SV=1	1		F4KAK5	K.M#SSVESAQK.I		$239-1	A0A178UAN3	tr|A0A178UAN3|A0A178UAN3_ARATH Succinate dehydrogenase [ubiquinone] flavoprotein subunit, Mitochondrial OS=Arabidopsis thaliana OX=3702 GN=AXX17_At5g66760 PE=3 SV=1	5		Q9FN48	K.AQEAMQSSGFDSEPVFNAAK.T
$373-9	A0A1P8B345	tr|A0A1P8B345|A0A1P8B345_ARATH UDP-XYL synthase 6 OS=Arabidopsis thaliana OX=3702 GN=UXS6 PE=1 SV=1	1		Q9FJL4	K.LSSVNDTR.L		$239-2	O82663	sp|O82663|SDHA1_ARATH Succinate dehydrogenase [ubiquinone] flavoprotein subunit 1, Mitochondrial OS=Arabidopsis thaliana OX=3702 GN=SDH1-1 PE=1 SV=1	5		Q9ZP06	R.TQDGGTEVVEAK.A
$373-8	Q0WLT0	tr|Q0WLT0|Q0WLT0_ARATH Uncharacterized protein At5g06220 (Fragment) OS=Arabidopsis thaliana OX=3702 GN=At5g06220 PE=2 SV=1	1		A0A178UYF7	R.NIEGALR.V		$240-1	A0A178UCE0	tr|A0A178UCE0|A0A178UCE0_ARATH Ribosom_S30AE_C domain-containing protein OS=Arabidopsis thaliana OX=3702 GN=At5g24490 PE=1 SV=1	5		Q9ZP06	R.TFYAGK.A ! R.TFYAGK.S
$373-7	A0A1P8B9X6	tr|A0A1P8B9X6|A0A1P8B9X6_ARATH LETM1-like protein OS=Arabidopsis thaliana OX=3702 GN=MBL20.10 PE=1 SV=1	1		O49711	K.KVNSALK.V		$240-2	Q94K97	tr|Q94K97|Q94K97_ARATH 30S Ribosomal protein OS=Arabidopsis thaliana OX=3702 GN=At5g24490 PE=1 SV=1	5		Q9ZP06	R.SEVVGYM#GDDNLAK.A
$373-6	A0A654FZA6	tr|A0A654FZA6|A0A654FZA6_ARATH LETM1 domain-containing protein OS=Arabidopsis thaliana OX=3702 GN=AN1_LOCUS21437 PE=4 SV=1	1		Q9SB63	R.EEGQLDSR.G		$240-3	Q9FLV3	tr|Q9FLV3|Q9FLV3_ARATH Similarity to Ribosomal protein 30S subunit OS=Arabidopsis thaliana OX=3702 GN=At5g24490 PE=3 SV=1	5		Q9ZP06	R.DDLFNINAGIVK.N
$373-5	F4K2D7	tr|F4K2D7|F4K2D7_ARATH LETM1-like protein OS=Arabidopsis thaliana OX=3702 GN=MBL20.10 PE=1 SV=1	1		A0A178VYK1	R.SLESEK.N		$241-1	A0A178UXU0	tr|A0A178UXU0|A0A178UXU0_ARATH Thioredoxin reductase OS=Arabidopsis thaliana OX=3702 GN=AXX17_At4g40490 PE=3 SV=1	5		Q9ZP06	K.VAILGAAGGIGQPLALLMK.L
$373-43	O22235	tr|O22235|O22235_ARATH Uncharacterized protein T32N15.5 (Fragment) OS=Arabidopsis thaliana OX=3702 GN=T32N15.5 PE=4 SV=1	1		Q9XIN1	K.AMKEM#SISLK.K		$241-2	A0A654FVT6	tr|A0A654FVT6|A0A654FVT6_ARATH Thioredoxin reductase OS=Arabidopsis thaliana OX=3702 GN=AN1_LOCUS20386 PE=3 SV=1	5		Q9ZP06	K.VAILGAAGGIGQPLALLMK.L
$373-42	A0A5S9XHV2	tr|A0A5S9XHV2|A0A5S9XHV2_ARATH Uncharacterized protein OS=Arabidopsis thaliana OX=3702 GN=C24_LOCUS14686 PE=4 SV=1	1		O80770	R.VELEAK.I		$241-3	Q39243	sp|Q39243|TRXB1_ARATH Thioredoxin reductase 1, Mitochondrial OS=Arabidopsis thaliana OX=3702 GN=NTR1 PE=1 SV=3	5		Q9ZP06	K.VAILGAAGGIGQPLALLM#K.L
$373-41	Q56Y53	tr|Q56Y53|Q56Y53_ARATH Uncharacterized protein At3g11560 (Fragment) OS=Arabidopsis thaliana OX=3702 GN=At3g11560 PE=2 SV=1	1		A0A1P8ATG6	R.LNPLAR.Q		$242-1	A0A178UY74	tr|A0A178UY74|A0A178UY74_ARATH Prohibitin OS=Arabidopsis thaliana OX=3702 GN=AXX17_At4g32830 PE=3 SV=1	5		Q9ZP06	K.RTQDGGTEVVEAK.A
$373-40	F4J496	tr|F4J496|F4J496_ARATH Cysteine proteinases superfamily protein OS=Arabidopsis thaliana OX=3702 GN=At3g44780 PE=4 SV=1	1		Q8L627	K.VEQLAK.L		$242-2	O49460	sp|O49460|PHB1_ARATH Prohibitin-1, Mitochondrial OS=Arabidopsis thaliana OX=3702 GN=PHB1 PE=1 SV=1	5		Q9ZP06	K.NLCTAIAK.Y
$373-4	A0A178UA61	tr|A0A178UA61|A0A178UA61_ARATH LETM1 domain-containing protein OS=Arabidopsis thaliana OX=3702 GN=AXX17_At5g05730 PE=4 SV=1	1		A0A5S9WNY7	R.LLGIQGSR.S		$243-1	A0A178UYC1	tr|A0A178UYC1|A0A178UYC1_ARATH VIP3 OS=Arabidopsis thaliana OX=3702 GN=AXX17_At4g34220 PE=4 SV=1	5		Q9ZP06	K.KAGMYDEK.K
$373-39	A0A654FI71	tr|A0A654FI71|A0A654FI71_ARATH Uncharacterized protein OS=Arabidopsis thaliana OX=3702 GN=AN1_LOCUS14802 PE=4 SV=1	1		O64780	R.SELDVNK.R		$243-2	Q9SZQ5	sp|Q9SZQ5|VIP3_ARATH WD repeat-containing protein VIP3 OS=Arabidopsis thaliana OX=3702 GN=VIP3 PE=1 SV=1	5		Q9ZP06	K.EGLEALKPELK.S
$373-38	Q8VZC0	sp|Q8VZC0|UXS1_ARATH UDP-glucuronic acid decarboxylase 1 OS=Arabidopsis thaliana OX=3702 GN=UXS1 PE=1 SV=1	1		A0A1I9LS39	K.VSTLSAVR.R		$244-1	A0A178V5V9	tr|A0A178V5V9|A0A178V5V9_ARATH Uncharacterized protein OS=Arabidopsis thaliana OX=3702 GN=AXX17_At3g43870 PE=4 SV=1	5		Q9ZP06	K.ALEGADLVIIPAGVPR.K
$373-37	Q9FIE8	sp|Q9FIE8|UXS3_ARATH UDP-glucuronic acid decarboxylase 3 OS=Arabidopsis thaliana OX=3702 GN=UXS3 PE=1 SV=1	1		Q8LGU1	K.LSSLGRK.R		$244-2	Q9M2Y6	sp|Q9M2Y6|CGR2_ARATH Probable pectin methylesterase CGR2 OS=Arabidopsis thaliana OX=3702 GN=CGR2 PE=2 SV=1	5		Q9ZP06	K.ALEGADLVIIPAGVPR.K
$373-36	A0A5S9XPJ3	tr|A0A5S9XPJ3|A0A5S9XPJ3_ARATH ANK_REP_REGION domain-containing protein OS=Arabidopsis thaliana OX=3702 GN=C24_LOCUS17031 PE=4 SV=1	1		Q9LHB1	R.EAENETQR.K		$245-1	A0A178VCB8	tr|A0A178VCB8|A0A178VCB8_ARATH Eukaryotic translation initiation factor 3 subunit G OS=Arabidopsis thaliana OX=3702 GN=AXX17_At3g11290 PE=3 SV=1	5		Q9ZP06	K.AGMYDEK.K
$373-35	A0A654FLK8	tr|A0A654FLK8|A0A654FLK8_ARATH Uncharacterized protein OS=Arabidopsis thaliana OX=3702 GN=AN1_LOCUS17154 PE=4 SV=1	1		A0A178V0C4	K.GGGIGGGIGK.G		$245-2	F4J6A1	tr|F4J6A1|F4J6A1_ARATH Eukaryotic translation initiation factor 3 subunit G OS=Arabidopsis thaliana OX=3702 GN=EIF3G1 PE=1 SV=1	5		O04314	R.ADVLLHK.I
$373-34	A0A178VFF9	tr|A0A178VFF9|A0A178VFF9_ARATH LETM1 domain-containing protein OS=Arabidopsis thaliana OX=3702 GN=AXX17_At3g11490 PE=4 SV=1	1		P62090	R.TEDCVGCK.R		$245-3	A0A654FGL7	tr|A0A654FGL7|A0A654FGL7_ARATH RRM domain-containing protein OS=Arabidopsis thaliana OX=3702 GN=AN1_LOCUS12462 PE=4 SV=1	5		O04314	K.VEAQGGK.G
$373-33	Q8H0W4	tr|Q8H0W4|Q8H0W4_ARATH AT3G11560 protein OS=Arabidopsis thaliana OX=3702 GN=At3g11560 PE=1 SV=1	1		P56792	K.EAIPNTPLER.S		$245-4	Q9C5Y9	tr|Q9C5Y9|Q9C5Y9_ARATH Eukaryotic translation initiation factor 3 subunit G OS=Arabidopsis thaliana OX=3702 PE=2 SV=1	5		O04314	K.VEAQGGK.G
$373-32	A0A654F645	tr|A0A654F645|A0A654F645_ARATH LETM1 domain-containing protein OS=Arabidopsis thaliana OX=3702 GN=AN1_LOCUS12478 PE=4 SV=1	1		P56773	R.GSASVGQSTLTR.F		$245-5	Q9SSJ0	tr|Q9SSJ0|Q9SSJ0_ARATH Eukaryotic translation initiation factor 3 subunit G OS=Arabidopsis thaliana OX=3702 GN=F24K9.7 PE=1 SV=1	5		O04314	K.VEAQGGK.G
$373-31	Q9CAX2	tr|Q9CAX2|Q9CAX2_ARATH Uncharacterized protein F24K9.23 OS=Arabidopsis thaliana OX=3702 GN=F24K9.23 PE=4 SV=1	1		P56760	R.QPEAEGK.I		$246-1	A0A178VQY4	tr|A0A178VQY4|A0A178VQY4_ARATH Uncharacterized protein OS=Arabidopsis thaliana OX=3702 GN=AXX17_At2g24550 PE=4 SV=1	5		O04314	K.VEAQGGK.G
$373-30	A0A178VIP0	tr|A0A178VIP0|A0A178VIP0_ARATH LETM1 domain-containing protein OS=Arabidopsis thaliana OX=3702 GN=AXX17_At3g11490 PE=4 SV=1	1		P0C2D0	K.FKLVDTK.C		$246-2	A0A654EWZ2	tr|A0A654EWZ2|A0A654EWZ2_ARATH Uncharacterized protein OS=Arabidopsis thaliana OX=3702 GN=AN1_LOCUS9252 PE=4 SV=1	5		O04314	K.VEAQGGK.G
$373-3	A0A5S9Y2P7	tr|A0A5S9Y2P7|A0A5S9Y2P7_ARATH LETM1 domain-containing protein OS=Arabidopsis thaliana OX=3702 GN=C24_LOCUS21332 PE=4 SV=1	1		A0A178WN77	K.VDLQAK.V		$246-3	Q9SK09	sp|Q9SK09|VCL22_ARATH Vicilin-like seed storage protein At2g28490 OS=Arabidopsis thaliana OX=3702 GN=At2g28490 PE=2 SV=1	5		O04314	K.QTSPPFGLEAGTVFELK.E
$373-29	Q9SN95	sp|Q9SN95|UXS5_ARATH UDP-glucuronic acid decarboxylase 5 OS=Arabidopsis thaliana OX=3702 GN=UXS5 PE=2 SV=1	1		A0A654F4E3	R.AFSISR.Q ! R.AFSLSR.E		$246-4	A0A5S9X266	tr|A0A5S9X266|A0A5S9X266_ARATH Uncharacterized protein OS=Arabidopsis thaliana OX=3702 GN=C24_LOCUS9102 PE=4 SV=1	5		O04314	K.QLTAFGSDDGTVWDDGAYVGVK.K
$373-28	A0A178V880	tr|A0A178V880|A0A178V880_ARATH RNase H domain-containing protein OS=Arabidopsis thaliana OX=3702 GN=AXX17_At3g33880 PE=4 SV=1	1		Q9MAL1	K.FVLLAR.F ! K.FVLLAR.A		$247-1	A0A178VTB9	tr|A0A178VTB9|A0A178VTB9_ARATH SKL2 OS=Arabidopsis thaliana OX=3702 GN=AXX17_At2g32070 PE=4 SV=1	5		O04314	K.NGQPEQAPLR.G
$373-27	A0A178V8I0	tr|A0A178V8I0|A0A178V8I0_ARATH Ribonuclease H OS=Arabidopsis thaliana OX=3702 GN=AXX17_At3g33880 PE=4 SV=1	1		A0A178WHX7	K.SGGGGGDTGWR.V		$247-2	O82290	sp|O82290|SKL2_ARATH Probable inactive shikimate kinase like 2, chloroplastic OS=Arabidopsis thaliana OX=3702 GN=SKL2 PE=2 SV=2	5		O04314	K.IIGFHGSAGGNLNSLGAYFAPLTTTTPLTPAK.Q
$373-26	A0A178UDR3	tr|A0A178UDR3|A0A178UDR3_ARATH UXS3 OS=Arabidopsis thaliana OX=3702 GN=AXX17_At5g58680 PE=4 SV=1	1		Q9C9I3	R.VFYGSK.Q ! K.VFYGSK.R		$248-1	A0A178VUA1	tr|A0A178VUA1|A0A178VUA1_ARATH Serine/threonine-protein phosphatase OS=Arabidopsis thaliana OX=3702 GN=AXX17_At2g36820 PE=3 SV=1	5		O04314	K.GANLWDDGSTHDAVTK.I
$373-25	A0A178VW86	tr|A0A178VW86|A0A178VW86_ARATH UXS6 OS=Arabidopsis thaliana OX=3702 GN=AXX17_At2g24870 PE=4 SV=1	1		A8MQR0	K.KVNSLEK.Q		$248-2	P48484	sp|P48484|PP14_ARATH Serine/threonine-protein phosphatase PP1 isozyme 4 OS=Arabidopsis thaliana OX=3702 GN=TOPP4 PE=1 SV=1	5		Q9XEE2	R.YEGDDVNMMLAR.S
$373-24	A0A178VDJ4	tr|A0A178VDJ4|A0A178VDJ4_ARATH UXS5 OS=Arabidopsis thaliana OX=3702 GN=AXX17_At3g40260 PE=4 SV=1	1		Q94BS2	K.FTVGDR.V		$249-1	A0A178W3W2	tr|A0A178W3W2|A0A178W3W2_ARATH Lipase_GDSL domain-containing protein OS=Arabidopsis thaliana OX=3702 GN=AXX17_At1g30020 PE=3 SV=1	5		Q9XEE2	R.YEGDDVNMM#LAR.S ! R.YEGDDVNM#MLAR.S
$373-23	A0A178W0P7	tr|A0A178W0P7|A0A178W0P7_ARATH Uncharacterized protein OS=Arabidopsis thaliana OX=3702 GN=AXX17_At1g41600 PE=3 SV=1	1		F4I2H2	K.GMEILEFSRWVLSASPFDR.E		$249-2	Q9C7N5	sp|Q9C7N5|GDL14_ARATH GDSL esterase/lipase At1g29660 OS=Arabidopsis thaliana OX=3702 GN=At1g29660 PE=1 SV=1	5		Q9XEE2	R.TEVDMER.I
$373-22	A0A178UBE5	tr|A0A178UBE5|A0A178UBE5_ARATH LETM1 domain-containing protein OS=Arabidopsis thaliana OX=3702 GN=AXX17_At5g05730 PE=4 SV=1	1		Q9FRH4	K.DFEKAK.R		$250-1	A0A178W4F8	tr|A0A178W4F8|A0A178W4F8_ARATH Uncharacterized protein OS=Arabidopsis thaliana OX=3702 GN=AXX17_At1g73490 PE=4 SV=1	5		Q9XEE2	R.SVYAATYNEDLLK.A
$373-21	A0A178W0P5	tr|A0A178W0P5|A0A178W0P5_ARATH Uncharacterized protein OS=Arabidopsis thaliana OX=3702 GN=AXX17_At1g41600 PE=3 SV=1	1		Q9LMG5	R.KSSSVK.K		$250-2	A0A654ERT4	tr|A0A654ERT4|A0A654ERT4_ARATH Bulb-type lectin domain-containing protein OS=Arabidopsis thaliana OX=3702 GN=AN1_LOCUS6926 PE=4 SV=1	5		Q9XEE2	R.NSIPLDR.A
$373-20	Q9ZQQ3	tr|Q9ZQQ3|Q9ZQQ3_ARATH Putative retroelement pol polyprotein OS=Arabidopsis thaliana OX=3702 GN=At2g14400 PE=4 SV=1	1		Q70X85	R.KDEIHTGR.K		$250-3	Q9ZVA1	sp|Q9ZVA1|EP1L1_ARATH EP1-like glycoprotein 1 OS=Arabidopsis thaliana OX=3702 GN=At1g78820 PE=2 SV=1	5		Q9XEE2	R.IKEEYQR.R
$373-2	F4K2D8	tr|F4K2D8|F4K2D8_ARATH LETM1-like protein OS=Arabidopsis thaliana OX=3702 GN=MBL20.10 PE=1 SV=1	1		O24457	R.DPIAALK.K		$250-4	A0A5S9WVN6	tr|A0A5S9WVN6|A0A5S9WVN6_ARATH Bulb-type lectin domain-containing protein OS=Arabidopsis thaliana OX=3702 GN=C24_LOCUS6812 PE=4 SV=1	5		Q9XEE2	R.IKEEYQR.R
$373-19	Q9SX87	tr|Q9SX87|Q9SX87_ARATH F16N3.16 OS=Arabidopsis thaliana OX=3702 GN=F16N3.16 PE=4 SV=1	1		Q42029	K.VQVPAK.W		$251-1	A0A178W8U0	tr|A0A178W8U0|A0A178W8U0_ARATH NRP2 OS=Arabidopsis thaliana OX=3702 GN=At1g18800 PE=3 SV=1	5		Q9XEE2	R.DAYLAK.E
$373-18	F4JAG3	tr|F4JAG3|F4JAG3_ARATH UDP-glucuronic acid decarboxylase 1 OS=Arabidopsis thaliana OX=3702 GN=UXS1 PE=1 SV=1	1		Q9FFU7	R.IINDLR.A ! K.LINDLR.S		$251-2	Q8LC68	sp|Q8LC68|NRP2_ARATH NAP1-related protein 2 OS=Arabidopsis thaliana OX=3702 GN=NRP2 PE=1 SV=2	5		Q9XEE2	K.SIEEDVAQHTSGDLR.K
$373-17	A0A178V9J6	tr|A0A178V9J6|A0A178V9J6_ARATH UXS1 OS=Arabidopsis thaliana OX=3702 GN=AXX17_At3g47910 PE=4 SV=1	1		Q66GR8	K.IEIER.L ! K.IEIER.V ! R.IEIER.W ! K.IEIER.S ! K.IELER.T ! K.LEIER.L ! R.LEIER.R ! R.LEIER.I ! R.LELER.R ! K.LELER.L ! K.LELER.E ! K.LELER.Q ! R.LELER.K ! R.LELER.F ! K.LELER.G		$251-3	A0A178W8J9	tr|A0A178W8J9|A0A178W8J9_ARATH NRP2 OS=Arabidopsis thaliana OX=3702 GN=AXX17_At1g19750 PE=3 SV=1	5		Q9XEE2	K.MGTDEWGLTR.V
$373-16	A0A1P8BFL8	tr|A0A1P8BFL8|A0A1P8BFL8_ARATH UDP-glucuronic acid decarboxylase 3 OS=Arabidopsis thaliana OX=3702 GN=UXS3 PE=1 SV=1	1		A0A178W289	K.KMDLSMSKNLK.E		$252-1	A0A178WHC3	tr|A0A178WHC3|A0A178WHC3_ARATH Phosphoglycerate kinase OS=Arabidopsis thaliana OX=3702 GN=AXX17_At1g74350 PE=3 SV=1	5		Q9XEE2	K.LLLPLVSTFR.Y
$373-15	Q9ZV36	sp|Q9ZV36|UXS6_ARATH UDP-glucuronic acid decarboxylase 6 OS=Arabidopsis thaliana OX=3702 GN=UXS6 PE=2 SV=1	1		P31166	R.AIIIDDLIATGGTLAAAIR.L		$252-2	Q9SAJ4	sp|Q9SAJ4|PGKY3_ARATH Phosphoglycerate kinase 3, cytosolic OS=Arabidopsis thaliana OX=3702 GN=PGK3 PE=1 SV=1	5		Q9XEE2	K.LIISILAHR.N
$373-14	A0A5S9X2M8	tr|A0A5S9X2M8|A0A5S9X2M8_ARATH NAD(P)-bd_dom domain-containing protein OS=Arabidopsis thaliana OX=3702 GN=C24_LOCUS9131 PE=4 SV=1	1		Q0WQW5	K.VIDDR.L ! K.VLDDR.R		$252-3	A0A5S9WVT0	tr|A0A5S9WVT0|A0A5S9WVT0_ARATH Phosphoglycerate kinase OS=Arabidopsis thaliana OX=3702 GN=C24_LOCUS6889 PE=3 SV=1	5		Q9XEE2	K.ELSSDFER.A
$373-13	B3H4I6	tr|B3H4I6|B3H4I6_ARATH UDP-glucuronic acid decarboxylase 1 OS=Arabidopsis thaliana OX=3702 GN=UXS1 PE=1 SV=1	1		Q56YA5	K.LSQDENHTIK.A		$253-1	A0A384KNJ3	tr|A0A384KNJ3|A0A384KNJ3_ARATH PKS_ER domain-containing protein OS=Arabidopsis thaliana OX=3702 GN=At3g56460 PE=3 SV=1	5		Q9XEE2	K.DTSGDYEDMLVALLGHGDA.-
$373-12	A0A654FFG3	tr|A0A654FFG3|A0A654FFG3_ARATH NAD(P)-bd_dom domain-containing protein OS=Arabidopsis thaliana OX=3702 GN=AN1_LOCUS15723 PE=4 SV=1	1		A0A654FCE5	R.GGGREEGEASSAVSR.M		$253-2	Q9LXZ4	tr|Q9LXZ4|Q9LXZ4_ARATH GroES-like zinc-binding alcohol dehydrogenase family protein OS=Arabidopsis thaliana OX=3702 GN=T5P19_110 PE=1 SV=1	5		Q9XEE2	K.ALDKELSSDFER.A
$373-11	F4KHU8	tr|F4KHU8|F4KHU8_ARATH UDP-glucuronic acid decarboxylase 3 OS=Arabidopsis thaliana OX=3702 GN=UXS3 PE=1 SV=1	1		Q8L7S3	K.AFAEGAR.A		$254-1	A0A5S9WUD3	tr|A0A5S9WUD3|A0A5S9WUD3_ARATH Uncharacterized protein OS=Arabidopsis thaliana OX=3702 GN=C24_LOCUS6386 PE=3 SV=1	5		Q9XEE2	K.AFSGWGTNEK.L
$373-10	A0A1P8BFI1	tr|A0A1P8BFI1|A0A1P8BFI1_ARATH UDP-glucuronic acid decarboxylase 3 OS=Arabidopsis thaliana OX=3702 GN=UXS3 PE=1 SV=1	1		Q9ZVQ8	K.KSLWIEK.A		$254-2	Q9CA59	sp|Q9CA59|NRP1_ARATH NAP1-related protein 1 OS=Arabidopsis thaliana OX=3702 GN=NRP1 PE=1 SV=1	5		A0A178UT81	M.GNESYEDAIEALKK.L
$373-1	Q9FFZ5	tr|Q9FFZ5|Q9FFZ5_ARATH Gb|AAF00669.1 OS=Arabidopsis thaliana OX=3702 PE=4 SV=1	1		Q9SYX2	K.SSIGISLR.E		$254-3	A0A178WEU8	tr|A0A178WEU8|A0A178WEU8_ARATH NRP1 OS=Arabidopsis thaliana OX=3702 GN=AXX17_At1g68940 PE=3 SV=1	5		A0A178UT81	M.GNESYEDAIEALK.K
$372-3	Q9LZ54	tr|Q9LZ54|Q9LZ54_ARATH Uncharacterized protein T22P11_70 OS=Arabidopsis thaliana OX=3702 GN=T22P11_70 PE=4 SV=1	1		A0A178UQR8	K.IPRSR.Y ! K.LPRSR.I ! R.LPRSR.G		$255-1	A0A654EMR4	tr|A0A654EMR4|A0A654EMR4_ARATH Carbonic anhydrase OS=Arabidopsis thaliana OX=3702 GN=AN1_LOCUS6076 PE=3 SV=1	5		Q08682	R.TDHQPIK.E
$372-2	A0A178UFX7	tr|A0A178UFX7|A0A178UFX7_ARATH Uncharacterized protein OS=Arabidopsis thaliana OX=3702 GN=AXX17_At5g01610 PE=4 SV=1	1		P46643	K.VNVGVGAYR.D		$255-2	Q94CE4	sp|Q94CE4|BCA4_ARATH Beta Carbonic anhydrase 4 OS=Arabidopsis thaliana OX=3702 GN=BCA4 PE=1 SV=1	5		Q08682	R.RNDGIYIFNLGK.T
$372-1	Q9C5N0	tr|Q9C5N0|Q9C5N0_ARATH AT5g02480/T22P11_70 OS=Arabidopsis thaliana OX=3702 GN=At5g02480 PE=1 SV=1	1		A0A5S9XZ38	K.EDIAR.W ! K.EDIAR.K ! R.EDLAR.V		$255-3	A0A5S9WT29	tr|A0A5S9WT29|A0A5S9WT29_ARATH Carbonic anhydrase OS=Arabidopsis thaliana OX=3702 GN=C24_LOCUS5965 PE=3 SV=1	5		Q08682	R.RNDGIYIFNLGK.T
$371-5	A0A178VC99	tr|A0A178VC99|A0A178VC99_ARATH RRM domain-containing protein OS=Arabidopsis thaliana OX=3702 GN=AXX17_At3g22690 PE=4 SV=1	1		Q9LKA5	K.TLAQIVGSEDEAR.M		$256-1	A0A654G510	tr|A0A654G510|A0A654G510_ARATH PALP domain-containing protein OS=Arabidopsis thaliana OX=3702 GN=AN1_LOCUS23541 PE=4 SV=1	5		Q08682	R.NDGIYIFNLGK.T
$371-4	A0A5S9XEE6	tr|A0A5S9XEE6|A0A5S9XEE6_ARATH Uncharacterized protein OS=Arabidopsis thaliana OX=3702 GN=C24_LOCUS13390 PE=4 SV=1	1		A0A178VF69	R.VSMAVK.T		$257-1	B0ZV62	tr|B0ZV62|B0ZV62_ARATH Accelerated cell death 2 (Fragment) OS=Arabidopsis thaliana OX=3702 GN=ACD2 PE=4 SV=1	5		Q08682	R.LLILTDPR.T
$371-3	A0A654FB63	tr|A0A654FB63|A0A654FB63_ARATH Uncharacterized protein OS=Arabidopsis thaliana OX=3702 GN=AN1_LOCUS13552 PE=4 SV=1	1		P59259	K.IFLENVIR.D		$258-1	B3H4S6	tr|B3H4S6|B3H4S6_ARATH Dicarboxylate transporter 1 OS=Arabidopsis thaliana OX=3702 GN=DiT1 PE=1 SV=1	5		Q08682	R.LLILTDPR.T
$371-2	Q9LU37	tr|Q9LU37|Q9LU37_ARATH RNA-binding (RRM/RBD/RNP motifs) family protein OS=Arabidopsis thaliana OX=3702 GN=At3g21215 PE=1 SV=1	1		Q94A18	R.IKLPTVEVR.F		$258-2	Q9LXV3	sp|Q9LXV3|DIT1_ARATH Dicarboxylate transporter 1, chloroplastic OS=Arabidopsis thaliana OX=3702 GN=DIT1 PE=1 SV=1	5		Q08682	R.HTPGTFTNQM#QTSFSEPR.L
$371-1	Q9ASW4	tr|Q9ASW4|Q9ASW4_ARATH AT3G21215 protein OS=Arabidopsis thaliana OX=3702 GN=At3g21215 PE=1 SV=1	1		Q9SMM9	K.TPVDDK.E		$258-3	A0A178UA33	tr|A0A178UA33|A0A178UA33_ARATH DiT1 OS=Arabidopsis thaliana OX=3702 GN=AXX17_At5g12290 PE=3 SV=1	5		Q08682	R.GTIAAGQK.W
$370-1	Q940F5	tr|Q940F5|Q940F5_ARATH Uncharacterized protein At4g38260 OS=Arabidopsis thaliana OX=3702 GN=At4g38260 PE=2 SV=1	1		Q9LF98	K.LFVDILK.E		$259-1	Q9FFW9	tr|Q9FFW9|Q9FFW9_ARATH Alpha/beta-Hydrolases superfamily protein OS=Arabidopsis thaliana OX=3702 GN=MBB18.5 PE=1 SV=1	5		Q08682	R.FVDIGIPANNK.G
$369-4	A0A178VPN4	tr|A0A178VPN4|A0A178VPN4_ARATH Uncharacterized protein OS=Arabidopsis thaliana OX=3702 GN=AXX17_At2g29120 PE=4 SV=1	1		Q43735	R.TGVLTGK.A		$259-2	F4KBJ3	tr|F4KBJ3|F4KBJ3_ARATH Alpha/beta-Hydrolases superfamily protein OS=Arabidopsis thaliana OX=3702 GN=MBB18.5 PE=1 SV=1	5		Q08682	R.FVDIGIPANNK.G
$369-3	A0A654EY94	tr|A0A654EY94|A0A654EY94_ARATH Uncharacterized protein OS=Arabidopsis thaliana OX=3702 GN=AN1_LOCUS9701 PE=4 SV=1	1		O23309	K.INNDIK.I		$259-3	A0A654G649	tr|A0A654G649|A0A654G649_ARATH AB hydrolase-1 domain-containing protein OS=Arabidopsis thaliana OX=3702 GN=AN1_LOCUS24010 PE=4 SV=1	5		Q08682	K.NCNYQMER.Y
$369-2	A0A178VMR3	tr|A0A178VMR3|A0A178VMR3_ARATH Uncharacterized protein OS=Arabidopsis thaliana OX=3702 GN=AXX17_At2g29120 PE=4 SV=1	1		O22993	R.FTLSR.R		$259-4	Q8LD65	tr|Q8LD65|Q8LD65_ARATH AB hydrolase-1 domain-containing protein OS=Arabidopsis thaliana OX=3702 PE=2 SV=1	5		Q08682	K.NCNYQM#ER.Y
$369-1	Q8S9J3	tr|Q8S9J3|Q8S9J3_ARATH At2g32760 OS=Arabidopsis thaliana OX=3702 GN=At2g32755 PE=1 SV=1	1		Q9M2E8	K.M#AQTR.E ! R.M#AQTR.F		$263-1	P56773	sp|P56773|CYB6_ARATH Cytochrome b6 OS=Arabidopsis thaliana OX=3702 GN=petB PE=1 SV=1	5		Q08682	K.LQMAAR.V
$368-6	A0A178VXQ5	tr|A0A178VXQ5|A0A178VXQ5_ARATH RING-type domain-containing protein OS=Arabidopsis thaliana OX=3702 GN=AXX17_At2g17000 PE=4 SV=1	1		O23146	K.ELSSTTPNR.S		$264-1	Q42545	sp|Q42545|FTSZ1_ARATH Cell division protein FtsZ homolog 1, chloroplastic OS=Arabidopsis thaliana OX=3702 GN=FTSZ1 PE=1 SV=2	5		Q08682	K.FAQYTGANAIAGR.H
$368-5	A0A5S9X045	tr|A0A5S9X045|A0A5S9X045_ARATH RING-type domain-containing protein OS=Arabidopsis thaliana OX=3702 GN=C24_LOCUS8378 PE=4 SV=1	1		A0A654FR45	R.DLQNLFK.R		$264-2	A0A178U8G2	tr|A0A178U8G2|A0A178U8G2_ARATH FTSZ1-1 OS=Arabidopsis thaliana OX=3702 GN=AXX17_At5g54420 PE=3 SV=1	5		Q08682	K.EGALGNIPIIAFCDTDSPMR.F
$368-4	B9DHX0	tr|B9DHX0|B9DHX0_ARATH AT2G21500 protein (Fragment) OS=Arabidopsis thaliana OX=3702 GN=At2g21500 PE=2 SV=1	1		A0A178V1P3	M.VDLDQLQQIR.D		$265-1	Q8LCE1	sp|Q8LCE1|GLN12_ARATH Glutamine synthetase cytosolic isozyme 1-2 OS=Arabidopsis thaliana OX=3702 GN=GLN1-2 PE=1 SV=2	5		Q08682	K.EGALGNIPIIAFCDTDSPM#R.F
$368-3	Q9SJS9	tr|Q9SJS9|Q9SJS9_ARATH Uncharacterized protein At2g21500 OS=Arabidopsis thaliana OX=3702 GN=At2g21500 PE=4 SV=1	1		P47998	R.YLSTVLFDATR.K		$265-2	Q0WWL2	tr|Q0WWL2|Q0WWL2_ARATH Glutamine synthetase OS=Arabidopsis thaliana OX=3702 GN=At1g66200 PE=2 SV=1	5		P47998	R.YLSTVLFDATR.K
$368-2	A0A654EUU0	tr|A0A654EUU0|A0A654EUU0_ARATH RING-type domain-containing protein OS=Arabidopsis thaliana OX=3702 GN=AN1_LOCUS8528 PE=4 SV=1	1		F4JM19	R.YHLDR.Q ! K.YHLDR.D		$265-3	F4ID91	tr|F4ID91|F4ID91_ARATH Glutamine synthetase OS=Arabidopsis thaliana OX=3702 GN=GSR2 PE=1 SV=1	5		P47998	R.YLSTVLFDATR.K
$368-1	Q8RWF9	tr|Q8RWF9|Q8RWF9_ARATH At2g21560 OS=Arabidopsis thaliana OX=3702 GN=At2g21500 PE=2 SV=1	1		Q9ZT91	K.VGEEVEILGLR.E		$265-4	A0A178W9R9	tr|A0A178W9R9|A0A178W9R9_ARATH Glutamine synthetase OS=Arabidopsis thaliana OX=3702 GN=AXX17_At1g59890 PE=3 SV=1	5		P47998	R.IGFSMISDAEKK.G
$367-8	A0A5S9Y6V3	tr|A0A5S9Y6V3|A0A5S9Y6V3_ARATH Uncharacterized protein OS=Arabidopsis thaliana OX=3702 GN=C24_LOCUS22270 PE=4 SV=1	1		A4GSN8	K.SYLDK.I ! K.SYLDK.N		$266-1	Q9FHM9	sp|Q9FHM9|EXOL3_ARATH Protein EXORDIUM-like 3 OS=Arabidopsis thaliana OX=3702 GN=EXL3 PE=2 SV=1	5		P47998	R.IGFSMISDAEK.K
$367-7	A0A1P8BBG8	tr|A0A1P8BBG8|A0A1P8BBG8_ARATH Mental retardation GTPase activating protein OS=Arabidopsis thaliana OX=3702 GN=At5g16030 PE=1 SV=1	1		Q1JPM5	K.FGSIPMSLDSIK.K		$266-2	A0A178UHF0	tr|A0A178UHF0|A0A178UHF0_ARATH EXL3 OS=Arabidopsis thaliana OX=3702 GN=AXX17_At5g50370 PE=3 SV=1	5		P47998	R.IGFSM#ISDAEK.K
$367-6	A0A1P8BBH8	tr|A0A1P8BBH8|A0A1P8BBH8_ARATH Mental retardation GTPase activating protein OS=Arabidopsis thaliana OX=3702 GN=At5g16030 PE=1 SV=1	1		Q9FJN9	R.VTILTDK.F		$267-1	A0A178V3C7	tr|A0A178V3C7|A0A178V3C7_ARATH AB hydrolase-1 domain-containing protein OS=Arabidopsis thaliana OX=3702 GN=AXX17_At4g02950 PE=4 SV=1	5		P47998	R.IGFSM#ISDAEK.K
$367-5	B3H6N4	tr|B3H6N4|B3H6N4_ARATH Mental retardation GTPase activating protein OS=Arabidopsis thaliana OX=3702 GN=At5g16030 PE=1 SV=1	1		Q9FGX7	R.TQAERAAAAAAR.N		$267-2	O81299	tr|O81299|O81299_ARATH AT4g02340 protein OS=Arabidopsis thaliana OX=3702 GN=At4g02340 PE=1 SV=1	5		P47998	K.LYGVEPVESAILSGGKPGPHK.I
$367-4	Q8LBX5	tr|Q8LBX5|Q8LBX5_ARATH Uncharacterized protein OS=Arabidopsis thaliana OX=3702 PE=2 SV=1	1		Q0WSG5	R.LSLEPR.I		$268-1	A0A178W1X5	tr|A0A178W1X5|A0A178W1X5_ARATH Chlorophyll a-b binding protein, chloroplastic OS=Arabidopsis thaliana OX=3702 GN=AXX17_At2g04230 PE=3 SV=1	5		P47998	K.LYGVEPVESAILSGGKPGPHK.I
$367-3	A0A178UR76	tr|A0A178UR76|A0A178UR76_ARATH Uncharacterized protein OS=Arabidopsis thaliana OX=3702 GN=AXX17_At5g15600 PE=4 SV=1	1		O82660	R.YVAVSSR.G		$268-2	A0A178VHN7	tr|A0A178VHN7|A0A178VHN7_ARATH Chlorophyll a-b binding protein, chloroplastic OS=Arabidopsis thaliana OX=3702 GN=AXX17_At3g30210 PE=3 SV=1	5		P47998	K.LFVAIFPSFGER.Y
$367-2	Q9LFS1	tr|Q9LFS1|Q9LFS1_ARATH Mental retardation GTPase activating protein OS=Arabidopsis thaliana OX=3702 GN=At5g16030 PE=1 SV=1	1		Q9FG85	R.GEIALK.H		$268-3	A0A654ETC9	tr|A0A654ETC9|A0A654ETC9_ARATH Chlorophyll a-b binding protein, chloroplastic OS=Arabidopsis thaliana OX=3702 GN=AN1_LOCUS7538 PE=3 SV=1	5		P47998	K.LAQRPENAGK.L
$367-1	Q8RWE0	tr|Q8RWE0|Q8RWE0_ARATH Mental retardation GTPase activating protein OS=Arabidopsis thaliana OX=3702 GN=At5g16030 PE=1 SV=1	1		Q93Y40	K.EDAEEEAQKGR.W		$268-4	Q9S7J7	sp|Q9S7J7|CB22_ARATH Chlorophyll a-b binding protein 2.2, chloroplastic OS=Arabidopsis thaliana OX=3702 GN=LHCB2.2 PE=1 SV=1	5		P47998	K.LAQRPENAGK.L
$366-3	A0A178VE16	tr|A0A178VE16|A0A178VE16_ARATH VDAC1 OS=Arabidopsis thaliana OX=3702 GN=AXX17_At3g00320 PE=3 SV=1	1		Q9M8N2	R.SIIISLK.D ! K.SLILSLK.N		$268-5	A0A1I9LMB4	tr|A0A1I9LMB4|A0A1I9LMB4_ARATH Chlorophyll a-b binding protein, chloroplastic OS=Arabidopsis thaliana OX=3702 GN=LHCB2.3 PE=3 SV=1	5		P47998	K.IDGFVSGIGTGGTITGAGK.Y
$366-2	Q9SRH5	sp|Q9SRH5|VDAC1_ARATH Mitochondrial outer membrane protein porin 1 OS=Arabidopsis thaliana OX=3702 GN=VDAC1 PE=1 SV=3	1		Q93VH9	K.IVEFIK.F ! K.IVEFLK.D ! R.LVEFLK.S		$268-6	Q9SHR7	sp|Q9SHR7|CB21_ARATH Chlorophyll a-b binding protein 2.1, chloroplastic OS=Arabidopsis thaliana OX=3702 GN=LHCB2.1 PE=1 SV=1	5		P47998	K.IDGFVSGIGTGGTITGAGK.Y
$366-1	Q8LA84	tr|Q8LA84|Q8LA84_ARATH Putative porin OS=Arabidopsis thaliana OX=3702 PE=2 SV=1	1		Q9FG35	K.VYEAR.G		$268-7	A0A178VT95	tr|A0A178VT95|A0A178VT95_ARATH Chlorophyll a-b binding protein, chloroplastic OS=Arabidopsis thaliana OX=3702 GN=AXX17_At2g04220 PE=3 SV=1	5		Q42112	R.IHSENTGNTAILNLLPLLQGNVGLIFTK.G
$365-4	Q9C8X4	tr|Q9C8X4|Q9C8X4_ARATH GrpE protein homolog OS=Arabidopsis thaliana OX=3702 GN=At1g36390 PE=1 SV=1	1		P42697	K.IDDGTR.E		$268-8	Q9XF87	sp|Q9XF87|CB24_ARATH Chlorophyll a-b binding protein 2.4, chloroplastic OS=Arabidopsis thaliana OX=3702 GN=LHCB2.4 PE=1 SV=1	5		Q42112	R.IHSENTGNTAILNLLPLLQGNVGLIFTK.G
$365-3	A0A5S9WM58	tr|A0A5S9WM58|A0A5S9WM58_ARATH GrpE protein homolog OS=Arabidopsis thaliana OX=3702 GN=C24_LOCUS3506 PE=3 SV=1	1		Q42191	K.LALMRPR.L		$269-1	Q8LAW5	tr|Q8LAW5|Q8LAW5_ARATH Geranylgeranyl pyrophosphate synthase OS=Arabidopsis thaliana OX=3702 PE=2 SV=1	5		Q42112	K.NALAIAVATEYTFPQAEK.V
$365-2	A0A178WEB6	tr|A0A178WEB6|A0A178WEB6_ARATH GrpE protein homolog OS=Arabidopsis thaliana OX=3702 GN=AXX17_At1g37100 PE=3 SV=1	1		Q9XJ27	K.VPLVTLGYENSYDIFVK.A		$269-2	A0A384KAT6	tr|A0A384KAT6|A0A384KAT6_ARATH LSU OS=Arabidopsis thaliana OX=3702 GN=AXX17_At4g41920 PE=3 SV=1	5		Q42112	K.NALAIAVATEYTFPQAEK.V
$365-1	Q8LA37	tr|Q8LA37|Q8LA37_ARATH GrpE protein homolog OS=Arabidopsis thaliana OX=3702 PE=2 SV=1	1		Q9SYA0	R.VLTSWK.S ! R.VLTSWK.T		$269-3	Q0WUL9	tr|Q0WUL9|Q0WUL9_ARATH Geranylgeranyl pyrophosphate synthase OS=Arabidopsis thaliana OX=3702 GN=At4g36810 PE=2 SV=1	5		Q42112	K.KIAYDTK.L ! K.KIAYDTK.I
$364-1	Q8L8B2	tr|Q8L8B2|Q8L8B2_ARATH Uncharacterized protein At2g42650/F14N22.8 OS=Arabidopsis thaliana OX=3702 GN=At2g42650/F14N22.8 PE=2 SV=1	1		Q9SHY8	R.TTGGGSTGTVR.N		$269-4	P34802	sp|P34802|GGPP1_ARATH Heterodimeric geranylgeranyl pyrophosphate synthase large subunit 1, chloroplastic OS=Arabidopsis thaliana OX=3702 GN=GGPPS1 PE=1 SV=2	5		Q42112	K.KIAYDTK.L ! K.KIAYDTK.I
$363-5	Q9SZD0	tr|Q9SZD0|Q9SZD0_ARATH At4g28990 OS=Arabidopsis thaliana OX=3702 GN=At4g28990 PE=1 SV=1	1		Q9SA56	R.EGPNLLK.L		$270-1	O04603	sp|O04603|RK5_ARATH 50S Ribosomal protein L5, chloroplastic OS=Arabidopsis thaliana OX=3702 GN=RPL5 PE=2 SV=1	4		Q42112	K.IAYDTK.L ! K.IAYDTK.I
$363-4	F4JM55	tr|F4JM55|F4JM55_ARATH RNA-binding protein-like protein OS=Arabidopsis thaliana OX=3702 GN=At4g28990 PE=1 SV=1	1		Q9LYA9	K.TNLPEDLKER.F		$270-2	A0A178V3W4	tr|A0A178V3W4|A0A178V3W4_ARATH 50S Ribosomal protein L5, chloroplastic OS=Arabidopsis thaliana OX=3702 GN=AXX17_At4g01660 PE=3 SV=1	4		Q42112	K.IAYDTK.L ! K.IAYDTK.I
$363-3	A0A178UYY4	tr|A0A178UYY4|A0A178UYY4_ARATH RanBP2-type domain-containing protein OS=Arabidopsis thaliana OX=3702 GN=AXX17_At4g33310 PE=4 SV=1	1		Q9LT08	K.VVIDAFR.S		$271-1	O50061	sp|O50061|RK4_ARATH 50S Ribosomal protein L4, chloroplastic OS=Arabidopsis thaliana OX=3702 GN=RPL4 PE=2 SV=2	4		Q42112	K.FAVASVAAVSADAGGGAPAAAK.V
$363-2	A0A178UXJ3	tr|A0A178UXJ3|A0A178UXJ3_ARATH RanBP2-type domain-containing protein OS=Arabidopsis thaliana OX=3702 GN=AXX17_At4g33310 PE=1 SV=1	1		Q9LRR5	R.ISRFENLK.T		$271-2	A0A5S9T2G6	tr|A0A5S9T2G6|A0A5S9T2G6_ARATH Uncharacterized protein OS=Arabidopsis thaliana OX=3702 GN=C24_LOCUS708 PE=3 SV=1	4		Q42112	K.FAVASVAAVSADAGGGAPAAAK.V
$363-1	Q8GWD9	tr|Q8GWD9|Q8GWD9_ARATH Uncharacterized protein At4g28990/F19B15_20 OS=Arabidopsis thaliana OX=3702 GN=At4g28990/F19B15_20 PE=2 SV=1	1		Q9LRB0	K.KAVDAK.L		$271-3	Q3EDH2	tr|Q3EDH2|Q3EDH2_ARATH Ribosomal protein L4 OS=Arabidopsis thaliana OX=3702 GN=RPL4 PE=1 SV=1	4		Q42112	K.FAVASVAAVSADAGGGAPAAAK.V
$362-1	Q67Z29	tr|Q67Z29|Q67Z29_ARATH Uncharacterized protein At2g16750 OS=Arabidopsis thaliana OX=3702 GN=At2g16750 PE=2 SV=1	1		Q9LIF9	K.LM#KYIK.D		$271-4	Q0WW46	tr|Q0WW46|Q0WW46_ARATH Uncharacterized protein At1g07320 OS=Arabidopsis thaliana OX=3702 GN=At1g07320 PE=2 SV=1	4		Q42112	K.EYLKDPSK.F
$361-4	A0A5S9X9H5	tr|A0A5S9X9H5|A0A5S9X9H5_ARATH Uncharacterized protein OS=Arabidopsis thaliana OX=3702 GN=C24_LOCUS11714 PE=4 SV=1	1		Q9LE38	R.NSRRLR.D		$271-5	A0A384KN11	tr|A0A384KN11|A0A384KN11_ARATH RPL4 OS=Arabidopsis thaliana OX=3702 GN=AXX17_At1g06940 PE=3 SV=1	4		P21240	K.MSVEFDNCK.L
$361-3	A0A178V8J3	tr|A0A178V8J3|A0A178V8J3_ARATH Uncharacterized protein OS=Arabidopsis thaliana OX=3702 GN=AXX17_At3g05340 PE=4 SV=1	1		Q9FNG6	K.ADHALK.G		$271-6	A0A178WRI5	tr|A0A178WRI5|A0A178WRI5_ARATH RPL4 OS=Arabidopsis thaliana OX=3702 GN=At1g07320 PE=3 SV=1	4		Q93VB8	R.SPYQEHTDFLSTK.A
$361-2	A0A654F4D7	tr|A0A654F4D7|A0A654F4D7_ARATH Uncharacterized protein OS=Arabidopsis thaliana OX=3702 GN=AN1_LOCUS11880 PE=4 SV=1	1		Q9FMH8	K.EGAVADVK.D		$271-7	Q2V4Q4	tr|Q2V4Q4|Q2V4Q4_ARATH AT1G07320 protein OS=Arabidopsis thaliana OX=3702 GN=RPL4 PE=1 SV=1	4		Q93VB8	R.LVADNK.I
$361-1	Q5XVC1	tr|Q5XVC1|Q5XVC1_ARATH Uncharacterized protein OS=Arabidopsis thaliana OX=3702 GN=At3g05725 PE=2 SV=1	1		Q9C8H1	K.SLRLTNK.A		$272-1	O80574	sp|O80574|DAPB1_ARATH 4-hydroxy-tetrahydrodipicolinate reductase 1, chloroplastic OS=Arabidopsis thaliana OX=3702 GN=DAPB1 PE=1 SV=2	4		Q93VB8	R.GSGIVAAR.V
$360-4	A0A5S9YFT8	tr|A0A5S9YFT8|A0A5S9YFT8_ARATH SANT domain-containing protein OS=Arabidopsis thaliana OX=3702 GN=C24_LOCUS25953 PE=4 SV=1	1		O24412	K.ELGIPTK.A		$272-2	A0A5S9X6T2	tr|A0A5S9X6T2|A0A5S9X6T2_ARATH Uncharacterized protein OS=Arabidopsis thaliana OX=3702 GN=AN1_LOCUS10919 PE=3 SV=1	4		Q93VB8	R.GSGIVAAR.V
$360-3	A0A654GC66	tr|A0A654GC66|A0A654GC66_ARATH SANT domain-containing protein OS=Arabidopsis thaliana OX=3702 GN=AN1_LOCUS26128 PE=4 SV=1	1		Q9C5R8	R.GLFIIDK.E		$272-3	A0A178VU41	tr|A0A178VU41|A0A178VU41_ARATH Uncharacterized protein OS=Arabidopsis thaliana OX=3702 GN=AXX17_At2g41580 PE=3 SV=1	4		Q93VB8	R.GAIILAK.L
$360-2	A0A178UH59	tr|A0A178UH59|A0A178UH59_ARATH HTH myb-type domain-containing protein OS=Arabidopsis thaliana OX=3702 GN=AXX17_At5g57680 PE=4 SV=1	1		Q9C5M0	K.GLSAGLLR.Q		$273-1	O82662	sp|O82662|SUCB_ARATH Succinate--CoA ligase [ADP-forming] subunit beta, Mitochondrial OS=Arabidopsis thaliana OX=3702 GN=At2g20420 PE=1 SV=1	4		Q93VB8	R.GAIILAK.L
$360-1	Q5XUY3	tr|Q5XUY3|Q5XUY3_ARATH Myb-like HTH transcriptional regulator family protein OS=Arabidopsis thaliana OX=3702 GN=MCK7.21 PE=1 SV=1	1		Q8W4L0	R.IDTNELR.D		$273-2	A0A654EW41	tr|A0A654EW41|A0A654EW41_ARATH Uncharacterized protein OS=Arabidopsis thaliana OX=3702 GN=AN1_LOCUS8399 PE=3 SV=1	4		Q93VB8	K.VLQFAGIDDVFTSSR.G
$359-4	A0A178UG85	tr|A0A178UG85|A0A178UG85_ARATH Hydroxymethylbilane synthase OS=Arabidopsis thaliana OX=3702 GN=AXX17_At5g08070 PE=3 SV=1	1		Q8LAP6	K.LIDALIGIQGR.G		$273-3	A0A178VU56	tr|A0A178VU56|A0A178VU56_ARATH Succinate--CoA ligase [ADP-forming] subunit beta, Mitochondrial OS=Arabidopsis thaliana OX=3702 GN=AXX17_At2g15740 PE=3 SV=1	4		Q93VB8	K.VLQFAGIDDVFTSSR.G
$359-3	A0A654FZE6	tr|A0A654FZE6|A0A654FZE6_ARATH Hydroxymethylbilane synthase OS=Arabidopsis thaliana OX=3702 GN=AN1_LOCUS21651 PE=3 SV=1	1		Q8L7A9	K.EFLDLVK.S		$273-4	Q56Z20	tr|Q56Z20|Q56Z20_ARATH AT2G20420 protein (Fragment) OS=Arabidopsis thaliana OX=3702 GN=At2g20420 PE=2 SV=1	4		Q93VB8	K.TYGFLTPEFWK.E
$359-2	Q43316	sp|Q43316|HEM3_ARATH Porphobilinogen deaminase, chloroplastic OS=Arabidopsis thaliana OX=3702 GN=HEMC PE=1 SV=1	1		Q8H113	K.ITPTAGYR.G		$274-1	P25873	sp|P25873|RK15_ARATH 50S Ribosomal protein L15, chloroplastic OS=Arabidopsis thaliana OX=3702 GN=RPL15 PE=1 SV=2	4		Q93VB8	K.TYGFLTPEFWK.E
$359-1	Q56ZT3	tr|Q56ZT3|Q56ZT3_ARATH Hydroxymethylbilane synthase OS=Arabidopsis thaliana OX=3702 GN=At5g08280 PE=2 SV=1	1		Q84JR3	R.LWDLEK.D		$274-2	A0A178VFT9	tr|A0A178VFT9|A0A178VFT9_ARATH RPL15 OS=Arabidopsis thaliana OX=3702 GN=AXX17_At3g28030 PE=3 SV=1	4		Q93VB8	K.TLGNFVK.A
$358-4	A0A384L3S4	tr|A0A384L3S4|A0A384L3S4_ARATH Germin-like protein OS=Arabidopsis thaliana OX=3702 GN=AXX17_At1g66780 PE=3 SV=1	1		Q3MKM6	K.KGIGAKR.R		$275-1	P83484	sp|P83484|ATPBN_ARATH ATP synthase subunit beta-2, Mitochondrial OS=Arabidopsis thaliana OX=3702 GN=At5g08690 PE=1 SV=1	4		Q93VB8	K.TLGNFVK.A
$358-3	Q8VZ99	tr|Q8VZ99|Q8VZ99_ARATH Germin-like protein OS=Arabidopsis thaliana OX=3702 GN=At1g72610 PE=2 SV=1	1		P0CH33	K.QLEDGR.T ! -.QLEDGR.T ! K.QLEDGR.X		$275-2	P83483	sp|P83483|ATPBM_ARATH ATP synthase subunit beta-1, Mitochondrial OS=Arabidopsis thaliana OX=3702 GN=At5g08670 PE=1 SV=1	4		Q93VB8	K.LSVVPVR.R
$358-2	P94040	sp|P94040|GL31_ARATH Germin-like protein subfamily 3 member 1 OS=Arabidopsis thaliana OX=3702 GN=GLP1 PE=1 SV=1	1		Q05762	R.LNVVLTR.S		$275-3	A0A654FZJ9	tr|A0A654FZJ9|A0A654FZJ9_ARATH ATP synthase subunit beta OS=Arabidopsis thaliana OX=3702 GN=AN1_LOCUS21698 PE=3 SV=1	4		Q93VB8	K.LSVVPVR.R
$358-1	Q549N9	tr|Q549N9|Q549N9_ARATH Germin-like protein OS=Arabidopsis thaliana OX=3702 PE=2 SV=1	1		Q02166	R.VQTLAEGVTVAR.E		$275-4	A0A178UB86	tr|A0A178UB86|A0A178UB86_ARATH ATP synthase subunit beta OS=Arabidopsis thaliana OX=3702 GN=AXX17_At5g08590 PE=3 SV=1	4		Q93VB8	K.KVLQFAGIDDVFTSSR.G
$357-3	A0A178V017	tr|A0A178V017|A0A178V017_ARATH PDE334 OS=Arabidopsis thaliana OX=3702 GN=At4g32260 PE=1 SV=1	1		P92964	R.DDRNGGR.S		$275-5	A0A178UQU4	tr|A0A178UQU4|A0A178UQU4_ARATH ATP synthase subunit beta OS=Arabidopsis thaliana OX=3702 GN=AXX17_At5g08610 PE=3 SV=1	4		Q93VB8	K.KVLQFAGIDDVFTSSR.G
$357-2	Q94B39	tr|Q94B39|Q94B39_ARATH H+-transporting ATP synthase-like protein OS=Arabidopsis thaliana OX=3702 GN=F10M6.100 PE=2 SV=1	1		P58047	R.LHPPGPLSIPR.Q		$276-1	Q8RWN9	sp|Q8RWN9|ODP22_ARATH Dihydrolipoyllysine-residue acetyltransferase component 2 of pyruvate dehydrogenase complex, Mitochondrial OS=Arabidopsis thaliana OX=3702 GN=At3g13930 PE=1 SV=2	4		Q93VB8	K.IMPVQK.Q
$357-1	Q42139	tr|Q42139|Q42139_ARATH AT4g32260/F10M6_100 OS=Arabidopsis thaliana OX=3702 GN=PDE334 PE=1 SV=2	1		P56762	R.SNLYGTR.N		$276-2	A0A178VAA8	tr|A0A178VAA8|A0A178VAA8_ARATH Acetyltransferase component of pyruvate dehydrogenase complex OS=Arabidopsis thaliana OX=3702 GN=At3g13930 PE=3 SV=1	4		Q93VB8	K.IMPVQK.Q
$356-3	P56779	sp|P56779|PSBE_ARATH Cytochrome b559 subunit alpha OS=Arabidopsis thaliana OX=3702 GN=psbE PE=1 SV=4	1		P49243	K.NVLVIGADSLSR.F		$276-3	A0A654F6Y5	tr|A0A654F6Y5|A0A654F6Y5_ARATH Dihydrolipoyllysine-residue acetyltransferase OS=Arabidopsis thaliana OX=3702 GN=AN1_LOCUS12752 PE=3 SV=1	4		Q93VB8	K.EYQIIDHLVGPTLK.D
$356-2	A0A1B1W4W2	tr|A0A1B1W4W2|A0A1B1W4W2_ARATH Cytochrome b559 subunit alpha OS=Arabidopsis thaliana OX=3702 GN=psbE PE=3 SV=1	1		P46645	R.VGALSIVCK.S		$276-4	A0A5S9XC59	tr|A0A5S9XC59|A0A5S9XC59_ARATH Dihydrolipoyllysine-residue acetyltransferase OS=Arabidopsis thaliana OX=3702 GN=C24_LOCUS12584 PE=3 SV=1	4		Q93VB8	K.EVATAIR.G
$356-1	Q3ZVB1	tr|Q3ZVB1|Q3ZVB1_ARATH PSII reaction center subunit V (Fragment) OS=Arabidopsis thaliana OX=3702 GN=psbE PE=4 SV=1	1		P39207	R.GDFAIDIGR.N		$277-1	Q8W034	sp|Q8W034|RNP1_ARATH Heterogeneous nuclear ribonucleoprotein 1 OS=Arabidopsis thaliana OX=3702 GN=RNP1 PE=1 SV=1	4		Q93VB8	K.EVATAIR.G
$355-3	A0A384LC70	tr|A0A384LC70|A0A384LC70_ARATH Chlorophyll a-b binding protein, chloroplastic OS=Arabidopsis thaliana OX=3702 GN=AXX17_At5g00570 PE=3 SV=1	1		P36212	K.ELIEGLPK.K		$277-2	A0A5S9XS80	tr|A0A5S9XS80|A0A5S9XS80_ARATH Uncharacterized protein OS=Arabidopsis thaliana OX=3702 GN=AN1_LOCUS18065 PE=4 SV=1	4		Q93VB8	K.CGSVTVR.M
$355-2	Q07473	sp|Q07473|CB4A_ARATH Chlorophyll a-b binding protein CP29.1, chloroplastic OS=Arabidopsis thaliana OX=3702 GN=LHCB4.1 PE=1 SV=1	1		P27202	R.DGVDASGR.K		$277-3	A0A178UTT8	tr|A0A178UTT8|A0A178UTT8_ARATH RRM domain-containing protein OS=Arabidopsis thaliana OX=3702 GN=At4g14300 PE=4 SV=1	4		Q93VB8	K.CGSVTVR.M
$355-1	Q0WW97	tr|Q0WW97|Q0WW97_ARATH Chlorophyll a-b binding protein, chloroplastic OS=Arabidopsis thaliana OX=3702 GN=At5g01530 PE=2 SV=1	1		P16127	R.GDIVTNR.A		$278-1	Q93VG5	sp|Q93VG5|RS81_ARATH 40S Ribosomal protein S8-1 OS=Arabidopsis thaliana OX=3702 GN=RPS8A PE=1 SV=1	4		Q93VB8	K.ATFDCLQK.T
$354-6	A0A654FMY7	tr|A0A654FMY7|A0A654FMY7_ARATH HpcH_HpaI domain-containing protein OS=Arabidopsis thaliana OX=3702 GN=AN1_LOCUS17664 PE=4 SV=1	1		P0DKC3	K.ISDFLSPK.A		$278-2	A0A178UCD3	tr|A0A178UCD3|A0A178UCD3_ARATH 40S Ribosomal protein S8 OS=Arabidopsis thaliana OX=3702 GN=AXX17_At5g20270 PE=3 SV=1	4		Q93VB8	K.ATFDCLQK.T
$354-5	Q8LB55	tr|Q8LB55|Q8LB55_ARATH Putative aldolase OS=Arabidopsis thaliana OX=3702 PE=2 SV=1	1		O82243	R.AISYLEK.K		$279-1	Q9FFH5	sp|Q9FFH5|PHB7_ARATH Prohibitin-7, Mitochondrial OS=Arabidopsis thaliana OX=3702 GN=PHB7 PE=1 SV=1	4		P42644	R.GKIESELSK.I
$354-4	A0A178USY2	tr|A0A178USY2|A0A178USY2_ARATH HpcH_HpaI domain-containing protein OS=Arabidopsis thaliana OX=3702 GN=AXX17_At4g12100 PE=4 SV=1	1		O82204	K.TVTIQAADKDQAVVLATTK.T		$279-2	A0A178UGA6	tr|A0A178UGA6|A0A178UGA6_ARATH Prohibitin OS=Arabidopsis thaliana OX=3702 GN=AXX17_At5g42270 PE=3 SV=1	4		P42644	R.ACSLAK.Q
$354-3	A0A5S9XRS4	tr|A0A5S9XRS4|A0A5S9XRS4_ARATH HpcH_HpaI domain-containing protein OS=Arabidopsis thaliana OX=3702 GN=C24_LOCUS17554 PE=4 SV=1	1		O65719	R.NTTIPTK.K		$279-3	A0A5S9YB08	tr|A0A5S9YB08|A0A5S9YB08_ARATH Prohibitin OS=Arabidopsis thaliana OX=3702 GN=C24_LOCUS24450 PE=3 SV=1	4		P42644	R.ACSLAK.Q
$354-2	O22581	tr|O22581|O22581_ARATH Putative aldolase OS=Arabidopsis thaliana OX=3702 PE=2 SV=1	1		O65438	K.LALANLVKR.F		$280-1	Q9FHM7	sp|Q9FHM7|HIR4_ARATH Hypersensitive-induced response protein 4 OS=Arabidopsis thaliana OX=3702 GN=HIR4 PE=1 SV=1	4		P42644	K.TVDVEELSVEER.N
$354-1	O82487	tr|O82487|O82487_ARATH Phosphoenolpyruvate carboxylase family protein OS=Arabidopsis thaliana OX=3702 GN=T12H20.10 PE=1 SV=1	1		O24454	K.KTGVIAPK.R		$280-2	A0A178UM06	tr|A0A178UM06|A0A178UM06_ARATH PHB domain-containing protein OS=Arabidopsis thaliana OX=3702 GN=AXX17_At5g50390 PE=4 SV=1	4		P42644	K.SASDIATAELAPTHPIR.L
$353-5	A0A5S9Y7J1	tr|A0A5S9Y7J1|A0A5S9Y7J1_ARATH MADS-box domain-containing protein OS=Arabidopsis thaliana OX=3702 GN=C24_LOCUS23280 PE=4 SV=1	1		O04204	K.GTVEIITPVELIK.K ! K.GTVEIITPVELIK.Q		$281-1	Q9FX93	sp|Q9FX93|CXE4_ARATH Probable carboxylesterase 4, Mitochondrial OS=Arabidopsis thaliana OX=3702 GN=CXE4 PE=1 SV=1	4		P42644	K.IESELSK.I
$353-4	Q7XJK7	tr|Q7XJK7|Q7XJK7_ARATH MADS-box protein AGL35 OS=Arabidopsis thaliana OX=3702 GN=At5g26630 PE=2 SV=1	1		Q8RWV0	R.FLAIDAVEK.A		$282-1	Q9LYU8	sp|Q9LYU8|AK1_ARATH Aspartokinase 1, chloroplastic OS=Arabidopsis thaliana OX=3702 GN=AK1 PE=1 SV=1	4		P42644	K.IESELSK.I
$353-3	A0A178UR48	tr|A0A178UR48|A0A178UR48_ARATH MADS-box domain-containing protein OS=Arabidopsis thaliana OX=3702 GN=AXX17_At5g26590 PE=4 SV=1	1		F4IRM4	K.VAVM#DK.E		$282-2	A0A178UUC2	tr|A0A178UUC2|A0A178UUC2_ARATH Aspartate kinase OS=Arabidopsis thaliana OX=3702 GN=AXX17_At5g12690 PE=4 SV=1	4		P42644	K.EAAESTLVAYK.S
$353-2	A0A654G4B1	tr|A0A654G4B1|A0A654G4B1_ARATH MADS-box domain-containing protein OS=Arabidopsis thaliana OX=3702 GN=AN1_LOCUS23403 PE=4 SV=1	1					$283-1	Q9S7C0	sp|Q9S7C0|HSP7O_ARATH Heat shock 70 kDa protein 14 OS=Arabidopsis thaliana OX=3702 GN=HSP70-14 PE=1 SV=1	4		P42644	K.EAAESTLVAYK.S
$353-1	O65247	tr|O65247|O65247_ARATH F21E10.9 protein OS=Arabidopsis thaliana OX=3702 GN=F21E10.9 PE=4 SV=1	1					$283-2	A0A5S9WVZ0	tr|A0A5S9WVZ0|A0A5S9WVZ0_ARATH Uncharacterized protein OS=Arabidopsis thaliana OX=3702 GN=C24_LOCUS6926 PE=4 SV=1	4		P27140	R.VCPSHVLDFQPGDAFVVR.N
$352-2	A0A178USE0	tr|A0A178USE0|A0A178USE0_ARATH Uncharacterized protein OS=Arabidopsis thaliana OX=3702 GN=AXX17_At4g35880 PE=4 SV=1	1					$283-3	F4HQD4	sp|F4HQD4|HSP7P_ARATH Heat shock 70 kDa protein 15 OS=Arabidopsis thaliana OX=3702 GN=HSP70-15 PE=1 SV=1	4		P27140	K.YGGVGAAIEYAVLHLK.V
$352-1	O49584	tr|O49584|O49584_ARATH Predicted protein OS=Arabidopsis thaliana OX=3702 GN=At4g31350 PE=4 SV=1	1					$283-4	A0A5S9WVX1	tr|A0A5S9WVX1|A0A5S9WVX1_ARATH Uncharacterized protein OS=Arabidopsis thaliana OX=3702 GN=C24_LOCUS6927 PE=4 SV=1	4		P27140	K.VEQITAALQTGTSSDKK.A
$351-4	A0A178URN6	tr|A0A178URN6|A0A178URN6_ARATH RNA helicase OS=Arabidopsis thaliana OX=3702 GN=At5g26742 PE=3 SV=1	1					$283-5	A0A654EVM8	tr|A0A654EVM8|A0A654EVM8_ARATH Uncharacterized protein OS=Arabidopsis thaliana OX=3702 GN=AN1_LOCUS7039 PE=4 SV=1	4		P27140	K.VEQITAALQTGTSSDK.K
$351-3	A0A178UT03	tr|A0A178UT03|A0A178UT03_ARATH RNA helicase OS=Arabidopsis thaliana OX=3702 GN=AXX17_At5g26440 PE=3 SV=1	1					$283-6	A0A178W9Z4	tr|A0A178W9Z4|A0A178W9Z4_ARATH Hsp70-15 OS=Arabidopsis thaliana OX=3702 GN=AXX17_At1g74770 PE=4 SV=1	4		P27140	K.GGYYDFVK.G
$351-2	Q8L7S8	sp|Q8L7S8|RH3_ARATH DEAD-box ATP-dependent RNA helicase 3, chloroplastic OS=Arabidopsis thaliana OX=3702 GN=RH3 PE=1 SV=2	1					$283-7	A0A654EQK1	tr|A0A654EQK1|A0A654EQK1_ARATH Uncharacterized protein OS=Arabidopsis thaliana OX=3702 GN=AN1_LOCUS7040 PE=4 SV=1	4		P27140	K.AFDPVETIK.Q
$351-1	F4K180	tr|F4K180|F4K180_ARATH RNA helicase OS=Arabidopsis thaliana OX=3702 GN=emb1138 PE=1 SV=1	1					$284-1	Q9SLA8	sp|Q9SLA8|FABI_ARATH Enoyl-[acyl-carrier-protein] reductase [NADH], chloroplastic OS=Arabidopsis thaliana OX=3702 GN=MOD1 PE=1 SV=1	4		P42737	R.NIANMVPPFDK.V
$350-3	Q9FLL5	tr|Q9FLL5|Q9FLL5_ARATH Myosin heavy chain-related protein OS=Arabidopsis thaliana OX=3702 GN=MEE6.21 PE=1 SV=1	1					$284-2	A0A654ETR6	tr|A0A654ETR6|A0A654ETR6_ARATH Uncharacterized protein OS=Arabidopsis thaliana OX=3702 GN=AN1_LOCUS7603 PE=3 SV=1	4		P42737	R.NIANMVPPFDK.V
$350-2	A0A5S9YAG2	tr|A0A5S9YAG2|A0A5S9YAG2_ARATH C2 NT-type domain-containing protein OS=Arabidopsis thaliana OX=3702 GN=C24_LOCUS24119 PE=4 SV=1	1					$284-3	A0A178VTH6	tr|A0A178VTH6|A0A178VTH6_ARATH MOD1 OS=Arabidopsis thaliana OX=3702 GN=AXX17_At2g05030 PE=3 SV=1	4		P42737	R.NIANMVPPFDK.V
$350-1	F4JWY3	tr|F4JWY3|F4JWY3_ARATH Myosin heavy chain-related protein OS=Arabidopsis thaliana OX=3702 GN=MEE6.21 PE=1 SV=1	1					$285-1	Q9SMX3	sp|Q9SMX3|VDAC3_ARATH Mitochondrial outer membrane protein porin 3 OS=Arabidopsis thaliana OX=3702 GN=VDAC3 PE=1 SV=3	4		P42737	R.NIANMVPPFDK.V
$349-1	F4JP67	tr|F4JP67|F4JP67_ARATH PPPDE putative thiol peptidase family protein OS=Arabidopsis thaliana OX=3702 GN=At4g17486 PE=3 SV=1	1					$286-1	Q9T030	sp|Q9T030|PBER1_ARATH Phenylcoumaran benzylic ether reductase 1 OS=Arabidopsis thaliana OX=3702 GN=PCBER1 PE=1 SV=1	4		P42737	R.NIANMVPPFDK.V
$348-5	Q8GYV0	tr|Q8GYV0|Q8GYV0_ARATH Uncharacterized protein At4g17240/dl4655c OS=Arabidopsis thaliana OX=3702 GN=At4g17240/dl4655c PE=2 SV=1	1					$286-2	A0A5S9Y0N1	tr|A0A5S9Y0N1|A0A5S9Y0N1_ARATH NmrA domain-containing protein OS=Arabidopsis thaliana OX=3702 GN=C24_LOCUS20683 PE=4 SV=1	4		P42737	R.NIANMVPPFDK.V
$348-4	O23567	tr|O23567|O23567_ARATH Uncharacterized protein AT4g17240 OS=Arabidopsis thaliana OX=3702 GN=dl4655c PE=4 SV=1	1					$287-1	Q9ZR03	sp|Q9ZR03|UCRIA_ARATH Cytochrome b6-f complex iron-sulfur subunit, chloroplastic OS=Arabidopsis thaliana OX=3702 GN=petC PE=1 SV=1	4		P42737	R.EAVNVSLANLLTYPFVR.E
$348-3	F4JNF7	tr|F4JNF7|F4JNF7_ARATH Structural maintenance of chromosomes protein OS=Arabidopsis thaliana OX=3702 GN=At4g17240 PE=4 SV=1	1					$287-2	E0Y422	tr|E0Y422|E0Y422_ARATH Plastoquinol--plastocyanin reductase OS=Arabidopsis thaliana OX=3702 GN=At4g03280 PE=3 SV=1	4		P42737	R.EAVNVSLANLLTYPFVR.E
$348-2	A0A178V511	tr|A0A178V511|A0A178V511_ARATH Uncharacterized protein OS=Arabidopsis thaliana OX=3702 GN=At4g17240 PE=4 SV=1	1					$287-3	A0A178UTT2	tr|A0A178UTT2|A0A178UTT2_ARATH Plastoquinol--plastocyanin reductase OS=Arabidopsis thaliana OX=3702 GN=AXX17_At4g04070 PE=3 SV=1	4		P42737	R.EAVNVSLANLLTYPFVR.E
$348-1	F4JNF8	tr|F4JNF8|F4JNF8_ARATH Structural maintenance of chromosomes protein OS=Arabidopsis thaliana OX=3702 GN=At4g17240 PE=1 SV=1	1					$288-1	A0A178U9D2	tr|A0A178U9D2|A0A178U9D2_ARATH Uncharacterized protein OS=Arabidopsis thaliana OX=3702 GN=AXX17_At5g60450 PE=4 SV=1	4		P42737	R.EAVNVSLANLLTYPFVR.E
$347-9	Q9LMS1	tr|Q9LMS1|Q9LMS1_ARATH T10F20.16 protein OS=Arabidopsis thaliana OX=3702 GN=T10F20.16 PE=4 SV=1	1					$288-2	Q9FME2	sp|Q9FME2|NTF2_ARATH Nuclear transport factor 2 OS=Arabidopsis thaliana OX=3702 GN=NTF2 PE=1 SV=1	4		P42737	R.EAVNVSLANLLTYPFVR.E
$347-8	A0A178W902	tr|A0A178W902|A0A178W902_ARATH Protein kinase domain-containing protein OS=Arabidopsis thaliana OX=3702 GN=AXX17_At1g67920 PE=4 SV=1	1					$288-3	A0A654GD21	tr|A0A654GD21|A0A654GD21_ARATH RRM domain-containing protein OS=Arabidopsis thaliana OX=3702 GN=AN1_LOCUS26406 PE=4 SV=1	4		P42737	R.EAVNVSLANLLTYPFVR.E
$347-7	Q8LPH3	tr|Q8LPH3|Q8LPH3_ARATH MAP kinase, putative OS=Arabidopsis thaliana OX=3702 PE=2 SV=1	1					$288-4	A0A178U8D7	tr|A0A178U8D7|A0A178U8D7_ARATH Uncharacterized protein OS=Arabidopsis thaliana OX=3702 GN=AXX17_At5g60450 PE=4 SV=1	4		P42737	K.YM#VFACSDSR.V
$347-6	A0A5S9V0H0	tr|A0A5S9V0H0|A0A5S9V0H0_ARATH Protein kinase domain-containing protein OS=Arabidopsis thaliana OX=3702 GN=C24_LOCUS1865 PE=4 SV=1	1					$289-1	A0A178UEA4	tr|A0A178UEA4|A0A178UEA4_ARATH Cysteine synthase OS=Arabidopsis thaliana OX=3702 GN=AXX17_At5g28190 PE=3 SV=1	4		P42737	K.YM#VFACSDSR.V
$347-5	Q9C9U5	sp|Q9C9U5|SIS8_ARATH Probable serine/threonine-protein kinase SIS8 OS=Arabidopsis thaliana OX=3702 GN=SIS8 PE=1 SV=1	1					$289-2	F4K5T2	sp|F4K5T2|CGL_ARATH Bifunctional cystathionine gamma-lyase/Cysteine synthase OS=Arabidopsis thaliana OX=3702 GN=DES1 PE=1 SV=1	4		P42737	K.YM#VFACSDSR.V
$347-4	Q9LM32	tr|Q9LM32|Q9LM32_ARATH T10O22.13 OS=Arabidopsis thaliana OX=3702 PE=4 SV=1	1					$289-3	A0A5S9Y7S3	tr|A0A5S9Y7S3|A0A5S9Y7S3_ARATH PALP domain-containing protein OS=Arabidopsis thaliana OX=3702 GN=C24_LOCUS23415 PE=4 SV=1	4		P42737	K.YETNPALYGELAK.G
$347-3	A0A5S9WU41	tr|A0A5S9WU41|A0A5S9WU41_ARATH Protein kinase domain-containing protein OS=Arabidopsis thaliana OX=3702 GN=C24_LOCUS6291 PE=4 SV=1	1					$290-1	A0A178UMG0	tr|A0A178UMG0|A0A178UMG0_ARATH Peroxidase OS=Arabidopsis thaliana OX=3702 GN=AXX17_At5g57740 PE=3 SV=1	4		P42737	K.YETNPALYGELAK.G
$347-2	A0A654ENN1	tr|A0A654ENN1|A0A654ENN1_ARATH Protein kinase domain-containing protein OS=Arabidopsis thaliana OX=3702 GN=AN1_LOCUS6399 PE=4 SV=1	1					$290-2	Q8GYC6	tr|Q8GYC6|Q8GYC6_ARATH Peroxidase OS=Arabidopsis thaliana OX=3702 GN=At5g58390 PE=2 SV=1	4		P42737	K.YETNPALYGELAK.G
$347-11	A0A178WJB4	tr|A0A178WJB4|A0A178WJB4_ARATH Protein kinase domain-containing protein OS=Arabidopsis thaliana OX=3702 GN=At1g18160 PE=4 SV=1	1					$290-3	Q9LVL2	sp|Q9LVL2|PER67_ARATH Peroxidase 67 OS=Arabidopsis thaliana OX=3702 GN=PER67 PE=2 SV=1	4		P42737	K.YAGVGAAIEYAVLHLK.V
$347-10	A0A1P8AP88	tr|A0A1P8AP88|A0A1P8AP88_ARATH Protein kinase superfamily protein OS=Arabidopsis thaliana OX=3702 GN=At1g18160 PE=1 SV=1	1					$291-1	A0A178UN28	tr|A0A178UN28|A0A178UN28_ARATH Uncharacterized protein OS=Arabidopsis thaliana OX=3702 GN=At5g11810 PE=4 SV=1	4		P42737	K.YAGVGAAIEYAVLHLK.V
$347-1	F4IAN2	tr|F4IAN2|F4IAN2_ARATH Protein kinase superfamily protein OS=Arabidopsis thaliana OX=3702 GN=At1g18160 PE=1 SV=1	1					$291-2	Q9LYF0	tr|Q9LYF0|Q9LYF0_ARATH At5g11810 OS=Arabidopsis thaliana OX=3702 GN=T22P22_200 PE=1 SV=1	4		P42737	K.LLIEKDDLK.D
$346-9	A0A178VLH2	tr|A0A178VLH2|A0A178VLH2_ARATH GRP3S OS=Arabidopsis thaliana OX=3702 GN=AXX17_At2g04520 PE=4 SV=1	1					$292-1	A0A178URN6	tr|A0A178URN6|A0A178URN6_ARATH RNA helicase OS=Arabidopsis thaliana OX=3702 GN=At5g26742 PE=3 SV=1	4		P42737	K.LLIEKDDLK.D
$346-8	A0A1P8B1B5	tr|A0A1P8B1B5|A0A1P8B1B5_ARATH Glycine-rich protein 3 short isoform OS=Arabidopsis thaliana OX=3702 GN=GRP3S PE=1 SV=1	1					$292-2	Q8L7S8	sp|Q8L7S8|RH3_ARATH DEAD-box ATP-dependent RNA helicase 3, chloroplastic OS=Arabidopsis thaliana OX=3702 GN=RH3 PE=1 SV=2	4		P42737	K.LLIEKDDLK.D
$346-7	Q8L5Z5	tr|Q8L5Z5|Q8L5Z5_ARATH Uncharacterized protein At2g05380 OS=Arabidopsis thaliana OX=3702 GN=At2g05380 PE=2 SV=1	1					$292-3	F4K180	tr|F4K180|F4K180_ARATH RNA helicase OS=Arabidopsis thaliana OX=3702 GN=emb1138 PE=1 SV=1	4		P42737	K.LLIEKDDLK.D
$346-6	Q9SL15	sp|Q9SL15|GRP3_ARATH Glycine-rich protein 3 OS=Arabidopsis thaliana OX=3702 GN=GRP3 PE=1 SV=1	1					$292-4	A0A178UT03	tr|A0A178UT03|A0A178UT03_ARATH RNA helicase OS=Arabidopsis thaliana OX=3702 GN=AXX17_At5g26440 PE=3 SV=1	4		P42737	K.ITAELQAASSSDSK.S
$346-5	A0A5S9WXC5	tr|A0A5S9WXC5|A0A5S9WXC5_ARATH Uncharacterized protein OS=Arabidopsis thaliana OX=3702 GN=C24_LOCUS7445 PE=4 SV=1	1					$293-1	A0A178UYQ8	tr|A0A178UYQ8|A0A178UYQ8_ARATH PLCXc domain-containing protein OS=Arabidopsis thaliana OX=3702 GN=AXX17_At4g39900 PE=1 SV=1	4		P42737	K.ITAELQAASSSDSK.S
$346-4	F4IHB2	tr|F4IHB2|F4IHB2_ARATH Glycine-rich protein 3 OS=Arabidopsis thaliana OX=3702 GN=GRP-3 PE=4 SV=1	1					$293-2	Q9SW43	tr|Q9SW43|Q9SW43_ARATH AT4g34920/F11I11_160 OS=Arabidopsis thaliana OX=3702 GN=T11I11.160 PE=1 SV=1	4		P42737	K.GTLALK.G
$346-3	Q9ZSJ6	sp|Q9ZSJ6|GRP3S_ARATH Glycine-rich protein 3 short isoform OS=Arabidopsis thaliana OX=3702 GN=GRP3S PE=1 SV=2	1					$293-3	Q8S9L7	tr|Q8S9L7|Q8S9L7_ARATH AT4g34920/F11I11_160 OS=Arabidopsis thaliana OX=3702 GN=At4g34920 PE=2 SV=1	4		P42737	K.GTLALK.G
$346-2	A0A178VS66	tr|A0A178VS66|A0A178VS66_ARATH GRP3 OS=Arabidopsis thaliana OX=3702 GN=AXX17_At2g04610 PE=4 SV=1	1					$294-1	A0A178V993	tr|A0A178V993|A0A178V993_ARATH CCT-theta OS=Arabidopsis thaliana OX=3702 GN=AXX17_At3g03370 PE=3 SV=1	4		P42737	K.GTLALK.G
$346-1	C0Z2S1	tr|C0Z2S1|C0Z2S1_ARATH AT2G05380 protein OS=Arabidopsis thaliana OX=3702 GN=GRP3S PE=1 SV=1	1					$294-2	Q94K05	sp|Q94K05|TCPQ_ARATH T-complex protein 1 subunit theta OS=Arabidopsis thaliana OX=3702 GN=CCT8 PE=1 SV=1	4		P42737	K.EKYETNPALYGELAK.G
$345-4	Q9SDS7	sp|Q9SDS7|VATC_ARATH V-type proton ATPase subunit C OS=Arabidopsis thaliana OX=3702 GN=VHA-C PE=1 SV=1	1					$295-1	A0A178VE16	tr|A0A178VE16|A0A178VE16_ARATH VDAC1 OS=Arabidopsis thaliana OX=3702 GN=AXX17_At3g00320 PE=3 SV=1	4		P42737	K.EKYETNPALYGELAK.G
$345-3	A0A384KX64	tr|A0A384KX64|A0A384KX64_ARATH V-type proton ATPase subunit C OS=Arabidopsis thaliana OX=3702 GN=AXX17_At1g13260 PE=3 SV=1	1					$295-2	Q8LA84	tr|Q8LA84|Q8LA84_ARATH Putative porin OS=Arabidopsis thaliana OX=3702 PE=2 SV=1	4		P42737	K.EKYETNPALYGELAK.G
$345-2	Q0WVA3	tr|Q0WVA3|Q0WVA3_ARATH V-type proton ATPase subunit C (Fragment) OS=Arabidopsis thaliana OX=3702 GN=At1g12840 PE=2 SV=1	1					$295-3	Q9SRH5	sp|Q9SRH5|VDAC1_ARATH Mitochondrial outer membrane protein porin 1 OS=Arabidopsis thaliana OX=3702 GN=VDAC1 PE=1 SV=3	4		P42737	K.EGFVTFK.K
$345-1	C0SUV0	tr|C0SUV0|C0SUV0_ARATH V-type proton ATPase subunit C (Fragment) OS=Arabidopsis thaliana OX=3702 GN=At1g12840 PE=2 SV=1	1					$296-1	A0A178VK60	tr|A0A178VK60|A0A178VK60_ARATH GR1 OS=Arabidopsis thaliana OX=3702 GN=AXX17_At3g27480 PE=4 SV=1	4		P42737	K.EGFVTFK.K
$344-8	A0A5S9XI22	tr|A0A5S9XI22|A0A5S9XI22_ARATH Peroxidase OS=Arabidopsis thaliana OX=3702 GN=AN1_LOCUS14578 PE=3 SV=1	1					$296-2	Q9LSV0	sp|Q9LSV0|GLYR1_ARATH Glyoxylate/succinic semialdehyde reductase 1 OS=Arabidopsis thaliana OX=3702 GN=GLYR1 PE=1 SV=1	4		P93014	R.VVQVR.R ! K.VVQVR.S
$344-7	A0A654FE69	tr|A0A654FE69|A0A654FE69_ARATH Peroxidase OS=Arabidopsis thaliana OX=3702 GN=AN1_LOCUS15256 PE=3 SV=1	1					$296-3	A0A654FAM1	tr|A0A654FAM1|A0A654FAM1_ARATH Uncharacterized protein OS=Arabidopsis thaliana OX=3702 GN=AN1_LOCUS14014 PE=4 SV=1	4		P93014	R.DGFEER.V
$344-6	A0A384KGR2	tr|A0A384KGR2|A0A384KGR2_ARATH Peroxidase OS=Arabidopsis thaliana OX=3702 GN=AXX17_ATUG02000 PE=3 SV=1	1					$296-4	A0A1I9LPQ6	tr|A0A1I9LPQ6|A0A1I9LPQ6_ARATH Glyoxylate reductase 1 OS=Arabidopsis thaliana OX=3702 GN=GLYR1 PE=1 SV=1	4		P93014	R.ATLAAVQQMR.Q
$344-5	Q9LHB9	sp|Q9LHB9|PER32_ARATH Peroxidase 32 OS=Arabidopsis thaliana OX=3702 GN=PER32 PE=1 SV=3	1					$297-1	A0A178VQZ7	tr|A0A178VQZ7|A0A178VQZ7_ARATH S-formylglutathione hydrolase OS=Arabidopsis thaliana OX=3702 GN=AXX17_At2g38800 PE=3 SV=1	4		P93014	R.ATLAAVQQM#R.Q
$344-4	A0A5S9XJF9	tr|A0A5S9XJF9|A0A5S9XJF9_ARATH Peroxidase OS=Arabidopsis thaliana OX=3702 GN=C24_LOCUS15133 PE=3 SV=1	1					$297-2	A0A5S9X665	tr|A0A5S9X665|A0A5S9X665_ARATH S-formylglutathione hydrolase OS=Arabidopsis thaliana OX=3702 GN=C24_LOCUS10494 PE=3 SV=1	4		P93014	R.AIVVVGDK.Q
$344-3	A0A178V4U6	tr|A0A178V4U6|A0A178V4U6_ARATH Peroxidase OS=Arabidopsis thaliana OX=3702 GN=AXX17_At3g43250 PE=3 SV=1	1					$297-3	Q8LAS8	sp|Q8LAS8|SFGH_ARATH S-formylglutathione hydrolase OS=Arabidopsis thaliana OX=3702 GN=SFGH PE=1 SV=2	4		P93014	K.SAIDAR.R
$344-2	P24101	sp|P24101|PER33_ARATH Peroxidase 33 OS=Arabidopsis thaliana OX=3702 GN=PER33 PE=1 SV=1	1					$298-1	A0A178VR05	tr|A0A178VR05|A0A178VR05_ARATH Fe2OG dioxygenase domain-containing protein OS=Arabidopsis thaliana OX=3702 GN=AXX17_At2g21220 PE=3 SV=1	4		P93014	K.QLGSNNALNNAR.A
$344-1	B9DHE0	tr|B9DHE0|B9DHE0_ARATH Peroxidase OS=Arabidopsis thaliana OX=3702 GN=At3g32980 PE=2 SV=1	1					$298-2	A0A5S9X1B4	tr|A0A5S9X1B4|A0A5S9X1B4_ARATH Uncharacterized protein OS=Arabidopsis thaliana OX=3702 GN=C24_LOCUS8784 PE=4 SV=1	4		P93014	K.QGNVGVGCAK.A
$343-9	Q0WV25	sp|Q0WV25|TBA4_ARATH Tubulin alpha-4 chain OS=Arabidopsis thaliana OX=3702 GN=TUBA4 PE=2 SV=2	1					$298-3	Q9SKK4	sp|Q9SKK4|GSL_ARATH Probable 2-oxoacid dependent dioxygenase OS=Arabidopsis thaliana OX=3702 GN=GSL-OH PE=1 SV=1	4		P93014	K.IRDGFEER.V
$343-8	Q944I2	tr|Q944I2|Q944I2_ARATH Tubulin alpha chain OS=Arabidopsis thaliana OX=3702 PE=2 SV=1	1					$298-4	A0A654EX74	tr|A0A654EX74|A0A654EX74_ARATH Uncharacterized protein OS=Arabidopsis thaliana OX=3702 GN=AN1_LOCUS8933 PE=4 SV=1	4		P93014	K.EVVAAVQK.S
$343-7	A0A178UGA1	tr|A0A178UGA1|A0A178UGA1_ARATH Tubulin alpha chain OS=Arabidopsis thaliana OX=3702 GN=AXX17_At5g19700 PE=3 SV=1	1					$299-1	A0A178VV73	tr|A0A178VV73|A0A178VV73_ARATH 60S Ribosomal protein L7a OS=Arabidopsis thaliana OX=3702 GN=AXX17_At2g45400 PE=3 SV=1	4		P93014	K.DIYVM#DSK.H
$343-6	P29511	sp|P29511|TBA6_ARATH Tubulin alpha-6 chain OS=Arabidopsis thaliana OX=3702 GN=TUBA6 PE=1 SV=1	1					$299-2	A0A5S9X840	tr|A0A5S9X840|A0A5S9X840_ARATH 60S Ribosomal protein L7a OS=Arabidopsis thaliana OX=3702 GN=AN1_LOCUS11292 PE=3 SV=1	4		P93014	K.AKEVVAAVQK.S
$343-5	B9DGT7	sp|B9DGT7|TBA2_ARATH Tubulin alpha-2 chain OS=Arabidopsis thaliana OX=3702 GN=TUBA2 PE=2 SV=2	1					$299-3	A0A178V9A8	tr|A0A178V9A8|A0A178V9A8_ARATH 60S Ribosomal protein L7a OS=Arabidopsis thaliana OX=3702 GN=AXX17_At3g57150 PE=3 SV=1	4		Q94C69	R.SGGEGECYMCGDVGHFAR.D
$343-4	A0A178UTQ9	tr|A0A178UTQ9|A0A178UTQ9_ARATH Tubulin alpha chain OS=Arabidopsis thaliana OX=3702 GN=AXX17_At5g19690 PE=3 SV=1	1					$299-4	A0A654FK85	tr|A0A654FK85|A0A654FK85_ARATH 60S Ribosomal protein L7a OS=Arabidopsis thaliana OX=3702 GN=AN1_LOCUS16674 PE=3 SV=1	4		Q94C69	R.SGGEGECYM#CGDVGHFAR.D
$343-3	A0A178W5L2	tr|A0A178W5L2|A0A178W5L2_ARATH Tubulin alpha chain OS=Arabidopsis thaliana OX=3702 GN=AXX17_At1g04150 PE=3 SV=1	1					$299-5	P49692	sp|P49692|RL7A1_ARATH 60S Ribosomal protein L7a-1 OS=Arabidopsis thaliana OX=3702 GN=RPL7AA PE=2 SV=2	4		Q94C69	R.GSGGDGCYM#CGGVGHFAR.D
$343-2	A0A178UXP7	tr|A0A178UXP7|A0A178UXP7_ARATH Tubulin alpha chain OS=Arabidopsis thaliana OX=3702 GN=AXX17_At4g17320 PE=3 SV=1	1					$299-6	Q9LZH9	sp|Q9LZH9|RL7A2_ARATH 60S Ribosomal protein L7a-2 OS=Arabidopsis thaliana OX=3702 GN=RPL7AB PE=1 SV=1	4		Q94C69	R.ACYECGGTGHLAR.D
$343-11	B9DHQ0	sp|B9DHQ0|TBA5_ARATH Tubulin alpha-5 chain OS=Arabidopsis thaliana OX=3702 GN=TUBA5 PE=1 SV=2	1					$300-1	A0A178W0C4	tr|A0A178W0C4|A0A178W0C4_ARATH Serine/threonine-protein phosphatase OS=Arabidopsis thaliana OX=3702 GN=AXX17_At1g44570 PE=3 SV=1	4		Q94C69	K.VSWFSDGK.G
$343-10	Q56WH1	sp|Q56WH1|TBA3_ARATH Tubulin alpha-3 chain OS=Arabidopsis thaliana OX=3702 GN=TUBA3 PE=1 SV=2	1					$300-2	Q9SX52	sp|Q9SX52|FYPP1_ARATH Phytochrome-associated serine/threonine-protein phosphatase 1 OS=Arabidopsis thaliana OX=3702 GN=FYPP1 PE=1 SV=1	4		Q94C69	K.VSWFSDGK.G
$343-1	B9DFF8	tr|B9DFF8|B9DFF8_ARATH Tubulin alpha chain OS=Arabidopsis thaliana OX=3702 GN=TUA6 PE=1 SV=1	1					$301-1	A0A178W1B1	tr|A0A178W1B1|A0A178W1B1_ARATH Aldo_ket_red domain-containing protein OS=Arabidopsis thaliana OX=3702 GN=At2g21250 PE=4 SV=1	4		Q94C69	K.VSWFSDGK.G
$342-4	A0A178VFD9	tr|A0A178VFD9|A0A178VFD9_ARATH DNA topoisomerase 2 OS=Arabidopsis thaliana OX=3702 GN=AXX17_At3g25790 PE=3 SV=1	1					$301-2	Q9SJV2	tr|Q9SJV2|Q9SJV2_ARATH NAD(P)-linked oxidoreductase superfamily protein OS=Arabidopsis thaliana OX=3702 GN=At2g21250 PE=1 SV=1	4		Q94C69	K.SFGGGGGR.R
$342-3	A0A654FHS6	tr|A0A654FHS6|A0A654FHS6_ARATH DNA topoisomerase 2 OS=Arabidopsis thaliana OX=3702 GN=AN1_LOCUS13857 PE=3 SV=1	1					$302-1	A0A178W4F9	tr|A0A178W4F9|A0A178W4F9_ARATH Dihydrolipoamide acetyltransferase component of pyruvate dehydrogenase complex OS=Arabidopsis thaliana OX=3702 GN=AXX17_At1g35370 PE=3 SV=1	4		Q94C69	K.IPSGGGGGGR.A
$342-2	P30182	sp|P30182|TOP2_ARATH DNA topoisomerase 2 OS=Arabidopsis thaliana OX=3702 GN=TOP2 PE=2 SV=2	1					$302-2	A0A654EGW1	tr|A0A654EGW1|A0A654EGW1_ARATH Dihydrolipoamide acetyltransferase component of pyruvate dehydrogenase complex OS=Arabidopsis thaliana OX=3702 GN=AN1_LOCUS3474 PE=3 SV=1	4		Q94C69	K.IPSGGGGGGR.A
$342-1	B3H4G2	tr|B3H4G2|B3H4G2_ARATH DNA topoisomerase 2 OS=Arabidopsis thaliana OX=3702 GN=TOPII PE=1 SV=1	1					$302-3	Q9C8P0	sp|Q9C8P0|ODP25_ARATH Dihydrolipoyllysine-residue acetyltransferase component 5 of pyruvate dehydrogenase complex, chloroplastic OS=Arabidopsis thaliana OX=3702 GN=EMB3003 PE=2 SV=1	4		Q94C69	K.GYGFITPDDGGEELFVHQSSIVSDGFR.S
$341-5	A0A384KGZ0	tr|A0A384KGZ0|A0A384KGZ0_ARATH TRM3 OS=Arabidopsis thaliana OX=3702 GN=At1g18620 PE=4 SV=1	1					$303-1	A0A178W817	tr|A0A178W817|A0A178W817_ARATH Geranylgeranyl reductase OS=Arabidopsis thaliana OX=3702 GN=AXX17_At1g68850 PE=3 SV=1	4		Q94C69	K.AIEVTAPGGGSLNKK.E ! K.AIEVTAPGGGSLNKK.D
$341-4	A0A1P8AUN2	tr|A0A1P8AUN2|A0A1P8AUN2_ARATH LONGIFOLIA protein OS=Arabidopsis thaliana OX=3702 GN=TRM3 PE=1 SV=1	1					$303-2	Q9CA67	sp|Q9CA67|CHLP_ARATH Geranylgeranyl diphosphate reductase, chloroplastic OS=Arabidopsis thaliana OX=3702 GN=CHLP PE=1 SV=1	4		Q94C69	K.AIEVTAPGGGSLNK.K
$341-3	Q9FZ83	tr|Q9FZ83|Q9FZ83_ARATH At1g18620 OS=Arabidopsis thaliana OX=3702 GN=F26I16.4 PE=1 SV=1	1					$304-1	A0A178WIL2	tr|A0A178WIL2|A0A178WIL2_ARATH Lectin_legB domain-containing protein OS=Arabidopsis thaliana OX=3702 GN=AXX17_At1g47380 PE=3 SV=1	4		Q94C69	K.AIEVTAPGGGSLNK.K
$341-2	A0A654EB14	tr|A0A654EB14|A0A654EB14_ARATH Uncharacterized protein OS=Arabidopsis thaliana OX=3702 GN=AN1_LOCUS1996 PE=4 SV=1	1					$304-2	Q9LNN2	sp|Q9LNN2|LECT3_ARATH Lectin-like protein At1g53070 OS=Arabidopsis thaliana OX=3702 GN=At1g53070 PE=2 SV=1	4		P32962	R.TALYAK.G
$341-1	A8MQH9	tr|A8MQH9|A8MQH9_ARATH LONGIFOLIA protein OS=Arabidopsis thaliana OX=3702 GN=TRM3 PE=1 SV=1	1					$305-1	A0A1P8AVH1	tr|A0A1P8AVH1|A0A1P8AVH1_ARATH Transducin/WD40 repeat-like superfamily protein OS=Arabidopsis thaliana OX=3702 GN=At1g52730 PE=1 SV=1	4		P32962	R.TALYAK.G
$340-5	A0A5S9YGG7	tr|A0A5S9YGG7|A0A5S9YGG7_ARATH Uncharacterized protein OS=Arabidopsis thaliana OX=3702 GN=C24_LOCUS26234 PE=4 SV=1	1					$305-2	A0A178WLL7	tr|A0A178WLL7|A0A178WLL7_ARATH WD_REPEATS_REGION domain-containing protein OS=Arabidopsis thaliana OX=3702 GN=At1g52730 PE=4 SV=1	4		P32962	R.TALYAK.G
$340-4	Q9FNR0	tr|Q9FNR0|Q9FNR0_ARATH Emb|CAB62613.1 OS=Arabidopsis thaliana OX=3702 GN=MAF19.5 PE=1 SV=1	1					$305-3	Q9LW17	tr|Q9LW17|Q9LW17_ARATH Expressed protein OS=Arabidopsis thaliana OX=3702 GN=At3g15610 PE=1 SV=1	4		P32962	R.MPLYR.T ! -.MPLYR.T
$340-3	A0A178UNE1	tr|A0A178UNE1|A0A178UNE1_ARATH Uncharacterized protein OS=Arabidopsis thaliana OX=3702 GN=AXX17_At5g60510 PE=4 SV=1	1					$305-4	Q9SSS7	tr|Q9SSS7|Q9SSS7_ARATH AT1G52730 protein OS=Arabidopsis thaliana OX=3702 GN=At1g52730 PE=1 SV=1	4		P32962	R.MPLYR.T ! -.MPLYR.T
$340-2	Q0WPB4	tr|Q0WPB4|Q0WPB4_ARATH Uncharacterized protein At5g61040 OS=Arabidopsis thaliana OX=3702 GN=At5g61040 PE=2 SV=1	1					$305-5	A0A384KUR2	tr|A0A384KUR2|A0A384KUR2_ARATH WD_REPEATS_REGION domain-containing protein OS=Arabidopsis thaliana OX=3702 GN=AXX17_At3g16390 PE=4 SV=1	4		P32962	R.MPLYR.T ! -.MPLYR.T
$340-1	A0A654GDK1	tr|A0A654GDK1|A0A654GDK1_ARATH Uncharacterized protein OS=Arabidopsis thaliana OX=3702 GN=AN1_LOCUS26412 PE=4 SV=1	1					$306-1	A0A1P8B6K1	tr|A0A1P8B6K1|A0A1P8B6K1_ARATH Modifier of snc1 OS=Arabidopsis thaliana OX=3702 GN=MOS1 PE=1 SV=1	4		P32962	R.MPLYR.T ! -.MPLYR.T
$339-3	Q948K6	sp|Q948K6|RABG1_ARATH Ras-related protein RABG1 OS=Arabidopsis thaliana OX=3702 GN=RABG1 PE=2 SV=1	1					$306-2	A0A178V4V5	tr|A0A178V4V5|A0A178V4V5_ARATH MOS1 OS=Arabidopsis thaliana OX=3702 GN=AXX17_At4g28560 PE=4 SV=1	4		P32962	R.MPLYR.T ! -.MPLYR.T
$339-2	A0A5S9Y9F0	tr|A0A5S9Y9F0|A0A5S9Y9F0_ARATH Uncharacterized protein OS=Arabidopsis thaliana OX=3702 GN=C24_LOCUS23950 PE=4 SV=1	1					$306-3	A0A654FSP7	tr|A0A654FSP7|A0A654FSP7_ARATH BAT2_N domain-containing protein OS=Arabidopsis thaliana OX=3702 GN=AN1_LOCUS19210 PE=4 SV=1	4		P32962	R.MPLYR.T ! -.MPLYR.T
$339-1	A0A654G6K3	tr|A0A654G6K3|A0A654G6K3_ARATH Uncharacterized protein OS=Arabidopsis thaliana OX=3702 GN=AN1_LOCUS24126 PE=4 SV=1	1					$306-4	A0A1P8B6K2	tr|A0A1P8B6K2|A0A1P8B6K2_ARATH Modifier of snc1 OS=Arabidopsis thaliana OX=3702 GN=MOS1 PE=1 SV=1	4		P32962	R.M#PLYR.T ! -.M#PLYR.T
$338-9	A0A654F691	tr|A0A654F691|A0A654F691_ARATH Uncharacterized protein OS=Arabidopsis thaliana OX=3702 GN=AN1_LOCUS12030 PE=4 SV=1	1					$306-5	A0A5S9XVX4	tr|A0A5S9XVX4|A0A5S9XVX4_ARATH BAT2_N domain-containing protein OS=Arabidopsis thaliana OX=3702 GN=C24_LOCUS19110 PE=4 SV=1	4		P32962	R.M#PLYR.T ! -.M#PLYR.T
$338-8	A0A178VNK6	tr|A0A178VNK6|A0A178VNK6_ARATH OTP51 OS=Arabidopsis thaliana OX=3702 GN=AXX17_At2g10950 PE=4 SV=1	1					$306-6	Q9SB63	sp|Q9SB63|MOS1_ARATH Protein MODIFIER OF SNC1 1 OS=Arabidopsis thaliana OX=3702 GN=MOS1 PE=1 SV=2	4		P32962	R.M#PLYR.T ! -.M#PLYR.T
$338-7	A0A654ET70	tr|A0A654ET70|A0A654ET70_ARATH LAGLIDADG_2 domain-containing protein OS=Arabidopsis thaliana OX=3702 GN=AN1_LOCUS7945 PE=4 SV=1	1					$307-1	A0A384KW99	tr|A0A384KW99|A0A384KW99_ARATH Uncharacterized protein OS=Arabidopsis thaliana OX=3702 GN=At3g20370 PE=4 SV=1	4		P32962	R.M#PLYR.T ! -.M#PLYR.T
$338-6	A0A178V8Q3	tr|A0A178V8Q3|A0A178V8Q3_ARATH Uncharacterized protein OS=Arabidopsis thaliana OX=3702 GN=AXX17_At3g06860 PE=4 SV=1	1					$307-2	Q9LTQ5	tr|Q9LTQ5|Q9LTQ5_ARATH AT3g20370/MQC12_13 OS=Arabidopsis thaliana OX=3702 GN=At3g20370 PE=1 SV=1	4		P32962	R.M#PLYR.T ! -.M#PLYR.T
$338-5	Q9XIL5	sp|Q9XIL5|PP154_ARATH Pentatricopeptide repeat-containing protein At2g15820, chloroplastic OS=Arabidopsis thaliana OX=3702 GN=OTP51 PE=2 SV=3	1					$307-3	A0A1I9LRA3	tr|A0A1I9LRA3|A0A1I9LRA3_ARATH TRAF-like family protein OS=Arabidopsis thaliana OX=3702 GN=At3g20370 PE=1 SV=1	4		P32962	R.M#PLYR.T ! -.M#PLYR.T
$338-4	A0A5S9Y607	tr|A0A5S9Y607|A0A5S9Y607_ARATH Uncharacterized protein OS=Arabidopsis thaliana OX=3702 GN=C24_LOCUS22789 PE=4 SV=1	1					$308-1	A0A5S9WS47	tr|A0A5S9WS47|A0A5S9WS47_ARATH NERD domain-containing protein OS=Arabidopsis thaliana OX=3702 GN=C24_LOCUS5391 PE=4 SV=1	4		P32962	R.KLMPTSLER.C
$338-3	A0A178U6W8	tr|A0A178U6W8|A0A178U6W8_ARATH Uncharacterized protein OS=Arabidopsis thaliana OX=3702 GN=AXX17_At5g21060 PE=4 SV=1	1					$308-2	A0A178WBR2	tr|A0A178WBR2|A0A178WBR2_ARATH NERD domain-containing protein OS=Arabidopsis thaliana OX=3702 GN=At1g65020 PE=4 SV=1	4		P32962	R.CIWGQGDGSTIPVYDTPIGK.L ! R.CIWGQGDGSTIPVYDTPIGK.I
$338-2	F4K6Z1	tr|F4K6Z1|F4K6Z1_ARATH Uncharacterized protein OS=Arabidopsis thaliana OX=3702 GN=At5g21080 PE=1 SV=1	1					$308-3	Q5XF12	tr|Q5XF12|Q5XF12_ARATH At1g65020 OS=Arabidopsis thaliana OX=3702 GN=At1g65020 PE=1 SV=1	4		P32962	R.CIWGQGDGSTIPVYDTPIGK.L ! R.CIWGQGDGSTIPVYDTPIGK.I
$338-10	Q8GUG7	sp|Q8GUG7|RH50_ARATH DEAD-box ATP-dependent RNA helicase 50 OS=Arabidopsis thaliana OX=3702 GN=RH50 PE=2 SV=2	1					$309-1	A0A5S9WVP6	tr|A0A5S9WVP6|A0A5S9WVP6_ARATH Uncharacterized protein OS=Arabidopsis thaliana OX=3702 GN=AN1_LOCUS6972 PE=4 SV=1	4		P32962	R.CIWGQGDGSTIPVYDTPIGK.L ! R.CIWGQGDGSTIPVYDTPIGK.I
$338-1	A0A654G3M8	tr|A0A654G3M8|A0A654G3M8_ARATH Uncharacterized protein OS=Arabidopsis thaliana OX=3702 GN=AN1_LOCUS22903 PE=4 SV=1	1					$309-2	A0A178WKK0	tr|A0A178WKK0|A0A178WKK0_ARATH Sulfurtransferase OS=Arabidopsis thaliana OX=3702 GN=At1g79230 PE=4 SV=1	4		P32962	K.LMPTSLER.C
$337-4	A0A5S9Y5M4	tr|A0A5S9Y5M4|A0A5S9Y5M4_ARATH Exostosin domain-containing protein OS=Arabidopsis thaliana OX=3702 GN=C24_LOCUS22649 PE=3 SV=1	1					$309-3	O64530	sp|O64530|STR1_ARATH Thiosulfate/3-mercaptopyruvate sulfurtransferase 1, Mitochondrial OS=Arabidopsis thaliana OX=3702 GN=STR1 PE=1 SV=1	4		P32962	K.LMPTSLER.C
$337-3	F4K2K9	tr|F4K2K9|F4K2K9_ARATH Exostosin family protein OS=Arabidopsis thaliana OX=3702 GN=At5g19670 PE=1 SV=1	1					$310-1	A0A5S9WYQ0	tr|A0A5S9WYQ0|A0A5S9WYQ0_ARATH Thioredoxin reductase OS=Arabidopsis thaliana OX=3702 GN=C24_LOCUS7940 PE=3 SV=1	4		P32962	K.GIELYCAPTADGSK.E
$337-2	A0A178UHL4	tr|A0A178UHL4|A0A178UHL4_ARATH Exostosin domain-containing protein OS=Arabidopsis thaliana OX=3702 GN=AXX17_At5g19590 PE=3 SV=1	1					$310-2	A0A654ETL2	tr|A0A654ETL2|A0A654ETL2_ARATH Thioredoxin reductase OS=Arabidopsis thaliana OX=3702 GN=AN1_LOCUS8095 PE=3 SV=1	4		P32962	K.GIELYCAPTADGSK.E
$337-1	A0A654G2L2	tr|A0A654G2L2|A0A654G2L2_ARATH Exostosin domain-containing protein OS=Arabidopsis thaliana OX=3702 GN=AN1_LOCUS22764 PE=3 SV=1	1					$310-3	A0A1P8AZS7	tr|A0A1P8AZS7|A0A1P8AZS7_ARATH Thioredoxin reductase OS=Arabidopsis thaliana OX=3702 GN=NTRA PE=1 SV=1	4		P32962	K.FIVEAASK.G
$336-4	A0A178USZ4	tr|A0A178USZ4|A0A178USZ4_ARATH Uncharacterized protein OS=Arabidopsis thaliana OX=3702 GN=AXX17_At5g03540 PE=4 SV=1	1					$310-4	Q39242	sp|Q39242|TRXB2_ARATH Thioredoxin reductase 2 OS=Arabidopsis thaliana OX=3702 GN=NTR2 PE=2 SV=2	4		P32962	K.FIVEAASK.G
$336-3	Q9FYE4	sp|Q9FYE4|CML50_ARATH Probable calcium-binding protein CML50 OS=Arabidopsis thaliana OX=3702 GN=CML50 PE=2 SV=1	1					$310-5	A0A178VVD7	tr|A0A178VVD7|A0A178VVD7_ARATH Thioredoxin reductase OS=Arabidopsis thaliana OX=3702 GN=AXX17_At2g12620 PE=3 SV=1	4		P83755	R.VINTWADIINR.A
$336-2	A0A5S9Y192	tr|A0A5S9Y192|A0A5S9Y192_ARATH Uncharacterized protein OS=Arabidopsis thaliana OX=3702 GN=C24_LOCUS21117 PE=4 SV=1	1					$311-1	A0A5S9X3K8	tr|A0A5S9X3K8|A0A5S9X3K8_ARATH Uncharacterized protein OS=Arabidopsis thaliana OX=3702 GN=AN1_LOCUS9785 PE=3 SV=1	4		P83755	R.VINTWADIINR.A
$336-1	A0A654FYN0	tr|A0A654FYN0|A0A654FYN0_ARATH Uncharacterized protein OS=Arabidopsis thaliana OX=3702 GN=AN1_LOCUS21220 PE=4 SV=1	1					$311-2	Q8VY01	sp|Q8VY01|SCP46_ARATH Serine carboxypeptidase-like 46 OS=Arabidopsis thaliana OX=3702 GN=SCPL46 PE=2 SV=1	4		P83755	R.LIFQYASFNNSR.S
$335-3	A0A178UZV8	tr|A0A178UZV8|A0A178UZV8_ARATH ENODL12 OS=Arabidopsis thaliana OX=3702 GN=At4g30590 PE=4 SV=1	1					$311-3	A0A178W062	tr|A0A178W062|A0A178W062_ARATH Carboxypeptidase OS=Arabidopsis thaliana OX=3702 GN=AXX17_At2g29990 PE=3 SV=1	4		P83755	R.FCNWITSTENR.L
$335-2	Q9M0A1	tr|Q9M0A1|Q9M0A1_ARATH Early nodulin-like protein 12 OS=Arabidopsis thaliana OX=3702 GN=ENODL12 PE=1 SV=1	1					$312-1	A0A5S9XD98	tr|A0A5S9XD98|A0A5S9XD98_ARATH T-complex protein 1 subunit delta OS=Arabidopsis thaliana OX=3702 GN=C24_LOCUS13055 PE=3 SV=1	4		P83755	R.EWELSFR.L
$335-1	A0A654FUD9	tr|A0A654FUD9|A0A654FUD9_ARATH Phytocyanin domain-containing protein OS=Arabidopsis thaliana OX=3702 GN=AN1_LOCUS19857 PE=4 SV=1	1					$312-2	Q9LV21	sp|Q9LV21|TCPD_ARATH T-complex protein 1 subunit delta OS=Arabidopsis thaliana OX=3702 GN=CCT4 PE=1 SV=1	4		P83755	R.ETTENESANEGYR.F
$334-9	A0A1P8B512	tr|A0A1P8B512|A0A1P8B512_ARATH P-loop containing nucleoside triphosphate hydrolases superfamily protein OS=Arabidopsis thaliana OX=3702 GN=At4g24860 PE=4 SV=1	1					$312-3	A0A178V732	tr|A0A178V732|A0A178V732_ARATH T-complex protein 1 subunit delta OS=Arabidopsis thaliana OX=3702 GN=AXX17_At3g19270 PE=3 SV=1	4		P83755	R.ETTENESANEGYR.F
$334-8	A0A5S9XVK3	tr|A0A5S9XVK3|A0A5S9XVK3_ARATH AAA domain-containing protein OS=Arabidopsis thaliana OX=3702 GN=C24_LOCUS19127 PE=4 SV=1	1					$313-1	A0A5S9XNX2	tr|A0A5S9XNX2|A0A5S9XNX2_ARATH NAD(P)-bd_dom domain-containing protein OS=Arabidopsis thaliana OX=3702 GN=C24_LOCUS16544 PE=4 SV=1	4		P83755	R.ESESLWGR.F
$334-7	A0A178UZF2	tr|A0A178UZF2|A0A178UZF2_ARATH AAA domain-containing protein OS=Arabidopsis thaliana OX=3702 GN=AXX17_At4g28750 PE=4 SV=1	1					$313-2	C0Z2I3	tr|C0Z2I3|C0Z2I3_ARATH AT2G47650 protein OS=Arabidopsis thaliana OX=3702 GN=UXS4 PE=1 SV=1	4		P83755	R.ANLGMEVMHER.N
$334-6	Q0WV78	tr|Q0WV78|Q0WV78_ARATH Proline-, glutamic acid/leucine-rich protein OS=Arabidopsis thaliana OX=3702 GN=At1g30240 PE=1 SV=1	1					$313-3	A0A178VT54	tr|A0A178VT54|A0A178VT54_ARATH UXS4 OS=Arabidopsis thaliana OX=3702 GN=AXX17_At2g45440 PE=4 SV=1	4		P83755	R.ANLGMEVMHER.N
$334-5	Q9C756	tr|Q9C756|Q9C756_ARATH Uncharacterized protein F12P21.4 OS=Arabidopsis thaliana OX=3702 GN=F12P21.4 PE=3 SV=1	1					$313-4	Q9LZI2	sp|Q9LZI2|UXS2_ARATH UDP-glucuronic acid decarboxylase 2 OS=Arabidopsis thaliana OX=3702 GN=UXS2 PE=1 SV=1	4		P83755	R.ANLGMEVM#HER.N
$334-4	A0A1P8B505	tr|A0A1P8B505|A0A1P8B505_ARATH P-loop containing nucleoside triphosphate hydrolases superfamily protein OS=Arabidopsis thaliana OX=3702 GN=At4g24860 PE=4 SV=1	1					$313-5	Q8S8T4	sp|Q8S8T4|UXS4_ARATH UDP-glucuronic acid decarboxylase 4 OS=Arabidopsis thaliana OX=3702 GN=UXS4 PE=2 SV=1	4		P83755	R.ANLGM#EVMHER.N
$334-3	A0A1P8B504	tr|A0A1P8B504|A0A1P8B504_ARATH P-loop containing nucleoside triphosphate hydrolases superfamily protein OS=Arabidopsis thaliana OX=3702 GN=At4g24860 PE=4 SV=1	1					$313-6	A0A5S9X8D6	tr|A0A5S9X8D6|A0A5S9X8D6_ARATH NAD(P)-bd_dom domain-containing protein OS=Arabidopsis thaliana OX=3702 GN=C24_LOCUS11132 PE=4 SV=1	4		P83755	R.ANLGM#EVM#HER.N
$334-2	F4JRR2	tr|F4JRR2|F4JRR2_ARATH P-loop containing nucleoside triphosphate hydrolases superfamily protein OS=Arabidopsis thaliana OX=3702 GN=At4g24860 PE=4 SV=1	1					$313-7	A0A178VKB0	tr|A0A178VKB0|A0A178VKB0_ARATH UXS2 OS=Arabidopsis thaliana OX=3702 GN=AXX17_At3g57120 PE=4 SV=1	4		P21218	R.TETPLDVLVCNAAVYFPTAK.E
$334-15	A0A178W5G9	tr|A0A178W5G9|A0A178W5G9_ARATH RIX1 domain-containing protein OS=Arabidopsis thaliana OX=3702 GN=AXX17_At1g30640 PE=3 SV=1	1					$313-8	A0A654FK66	tr|A0A654FK66|A0A654FK66_ARATH NAD(P)-bd_dom domain-containing protein OS=Arabidopsis thaliana OX=3702 GN=AN1_LOCUS16670 PE=4 SV=1	4		P21218	R.LLLDDLKK.S
$334-14	A8MQA6	tr|A8MQA6|A8MQA6_ARATH Proline-, glutamic acid/leucine-rich protein OS=Arabidopsis thaliana OX=3702 GN=At1g30240 PE=1 SV=1	1					$313-9	A0A654F802	tr|A0A654F802|A0A654F802_ARATH NAD(P)-bd_dom domain-containing protein OS=Arabidopsis thaliana OX=3702 GN=AN1_LOCUS11296 PE=4 SV=1	4		P21218	R.LLLDDLKK.S
$334-13	A0A5S9WHT5	tr|A0A5S9WHT5|A0A5S9WHT5_ARATH RIX1 domain-containing protein OS=Arabidopsis thaliana OX=3702 GN=C24_LOCUS2974 PE=3 SV=1	1					$314-1	A0A5S9XUI9	tr|A0A5S9XUI9|A0A5S9XUI9_ARATH PKS_ER domain-containing protein OS=Arabidopsis thaliana OX=3702 GN=C24_LOCUS18764 PE=4 SV=1	4		P21218	R.LAQVVSDPSLTK.S
$334-12	A0A654EE23	tr|A0A654EE23|A0A654EE23_ARATH RIX1 domain-containing protein OS=Arabidopsis thaliana OX=3702 GN=AN1_LOCUS3066 PE=3 SV=1	1					$314-2	O65423	tr|O65423|O65423_ARATH AT4g21580/F18E5_200 OS=Arabidopsis thaliana OX=3702 GN=F18E5.200 PE=1 SV=1	4		P21218	R.ALFPPFQK.Y
$334-11	Q9SZX6	tr|Q9SZX6|Q9SZX6_ARATH Uncharacterized protein AT4g24860 OS=Arabidopsis thaliana OX=3702 GN=F6I7.70 PE=4 SV=1	1					$314-3	A0A178V300	tr|A0A178V300|A0A178V300_ARATH PKS_ER domain-containing protein OS=Arabidopsis thaliana OX=3702 GN=AXX17_At4g25030 PE=4 SV=1	4		P21218	R.ALFPPFQK.Y
$334-10	A0A178UYY2	tr|A0A178UYY2|A0A178UYY2_ARATH AAA domain-containing protein OS=Arabidopsis thaliana OX=3702 GN=AXX17_At4g28750 PE=4 SV=1	1					$315-1	A0A654EDB7	tr|A0A654EDB7|A0A654EDB7_ARATH Uncharacterized protein OS=Arabidopsis thaliana OX=3702 GN=AN1_LOCUS2801 PE=3 SV=1	4		P21218	K.WNVIMACR.D
$334-1	A0A654FSM2	tr|A0A654FSM2|A0A654FSM2_ARATH AAA domain-containing protein OS=Arabidopsis thaliana OX=3702 GN=AN1_LOCUS19228 PE=4 SV=1	1					$315-2	A0A384L9X3	tr|A0A384L9X3|A0A384L9X3_ARATH Uncharacterized protein OS=Arabidopsis thaliana OX=3702 GN=AXX17_At1g61350 PE=3 SV=1	4		P21218	K.SDYPSKR.L ! K.SDYPSKR.M
$333-9	A0A178UTJ9	tr|A0A178UTJ9|A0A178UTJ9_ARATH J domain-containing protein OS=Arabidopsis thaliana OX=3702 GN=At4g37480 PE=4 SV=1	1					$315-3	Q0WRE5	tr|Q0WRE5|Q0WRE5_ARATH Ribosomal protein L17-like protein OS=Arabidopsis thaliana OX=3702 GN=At1g67430 PE=2 SV=1	4		P21218	K.SDYPSKR.L ! K.SDYPSKR.M
$333-8	A0A178V4F3	tr|A0A178V4F3|A0A178V4F3_ARATH PH domain-containing protein OS=Arabidopsis thaliana OX=3702 GN=AXX17_At4g20190 PE=4 SV=1	1					$315-4	A0A178WJT1	tr|A0A178WJT1|A0A178WJT1_ARATH Uncharacterized protein OS=Arabidopsis thaliana OX=3702 GN=AXX17_At1g27830 PE=3 SV=1	4		P21218	K.SDYPSK.R
$333-7	F4JNE2	tr|F4JNE2|F4JNE2_ARATH Pleckstrin homology (PH) domain-containing protein OS=Arabidopsis thaliana OX=3702 GN=At4g17140 PE=1 SV=1	1					$315-5	P51413	sp|P51413|RL172_ARATH 60S Ribosomal protein L17-2 OS=Arabidopsis thaliana OX=3702 GN=RPL17B PE=2 SV=2	4		P21218	K.SDYPSK.R
$333-6	A0A5S9XTL0	tr|A0A5S9XTL0|A0A5S9XTL0_ARATH PH domain-containing protein OS=Arabidopsis thaliana OX=3702 GN=C24_LOCUS18305 PE=3 SV=1	1					$315-6	Q93VI3	sp|Q93VI3|RL171_ARATH 60S Ribosomal protein L17-1 OS=Arabidopsis thaliana OX=3702 GN=RPL17A PE=2 SV=1	4		P21218	K.GNVVVTGASSGLGLATAK.A
$333-5	F4JNE3	tr|F4JNE3|F4JNE3_ARATH Pleckstrin homology (PH) domain-containing protein OS=Arabidopsis thaliana OX=3702 GN=At4g17140 PE=1 SV=1	1					$316-1	A0A654ELW2	tr|A0A654ELW2|A0A654ELW2_ARATH Uncharacterized protein OS=Arabidopsis thaliana OX=3702 GN=AN1_LOCUS5232 PE=4 SV=1	4		P21218	K.DSYTVMHLDLASLDSVR.Q
$333-4	O23557	tr|O23557|O23557_ARATH Uncharacterized protein AT4g17120 OS=Arabidopsis thaliana OX=3702 GN=dl4595c PE=4 SV=1	1					$316-2	Q41931	sp|Q41931|ACCO2_ARATH 1-aminocyclopropane-1-carboxylate oxidase 2 OS=Arabidopsis thaliana OX=3702 GN=ACO2 PE=1 SV=2	4		P21218	K.ANLGDLR.G
$333-3	F4JS27	tr|F4JS27|F4JS27_ARATH Chaperone DnaJ-domain superfamily protein OS=Arabidopsis thaliana OX=3702 GN=At4g37480 PE=1 SV=1	1					$316-3	I1VCA3	tr|I1VCA3|I1VCA3_ARATH ACC oxidase 2 (Fragment) OS=Arabidopsis thaliana OX=3702 GN=ACO2 PE=2 SV=1	4		P21218	K.ANLGDLR.G
$333-2	F4JNE4	tr|F4JNE4|F4JNE4_ARATH Pleckstrin homology (PH) domain-containing protein OS=Arabidopsis thaliana OX=3702 GN=At4g17140 PE=1 SV=1	1					$316-4	A0A178WE48	tr|A0A178WE48|A0A178WE48_ARATH ATACO2 OS=Arabidopsis thaliana OX=3702 GN=AXX17_At1g55680 PE=3 SV=1	4		P21218	K.ALAETGK.W
$333-10	A0A654EUV3	tr|A0A654EUV3|A0A654EUV3_ARATH Uncharacterized protein OS=Arabidopsis thaliana OX=3702 GN=AN1_LOCUS7979 PE=4 SV=1	1					$317-1	A0A654EPD5	tr|A0A654EPD5|A0A654EPD5_ARATH Alba domain-containing protein OS=Arabidopsis thaliana OX=3702 GN=AN1_LOCUS6637 PE=4 SV=1	4		P21238	R.VLITDQK.I
$333-1	A0A654FQA2	tr|A0A654FQA2|A0A654FQA2_ARATH PH domain-containing protein OS=Arabidopsis thaliana OX=3702 GN=AN1_LOCUS18415 PE=3 SV=1	1					$317-2	Q9LQR7	tr|Q9LQR7|Q9LQR7_ARATH T4O12.22 OS=Arabidopsis thaliana OX=3702 PE=4 SV=1	4		P21238	R.NVVLDEFGSPK.V
$332-4	O23564	sp|O23564|Y4721_ARATH Putative WEB family protein At4g17210 OS=Arabidopsis thaliana OX=3702 GN=At4g17210 PE=3 SV=1	1					$317-3	A0A178WMY0	tr|A0A178WMY0|A0A178WMY0_ARATH Alba domain-containing protein OS=Arabidopsis thaliana OX=3702 GN=AXX17_At1g70450 PE=4 SV=1	4		P21238	R.KVTISK.D
$332-3	A0A178V0A1	tr|A0A178V0A1|A0A178V0A1_ARATH Uncharacterized protein OS=Arabidopsis thaliana OX=3702 GN=AXX17_At4g20260 PE=3 SV=1	1					$317-4	Q93VA8	tr|Q93VA8|Q93VA8_ARATH Alba DNA/RNA-binding protein OS=Arabidopsis thaliana OX=3702 GN=At1g76010 PE=1 SV=1	4		P21238	R.GYISPQFVTNPEK.L
$332-2	A0A5S9XV95	tr|A0A5S9XV95|A0A5S9XV95_ARATH Uncharacterized protein OS=Arabidopsis thaliana OX=3702 GN=C24_LOCUS18312 PE=3 SV=1	1					$318-1	B9DHU3	tr|B9DHU3|B9DHU3_ARATH Serine/threonine-protein phosphatase OS=Arabidopsis thaliana OX=3702 GN=At5g59160 PE=2 SV=1	4		P21238	R.GVLNVVAVK.A
$332-1	A0A654FQ73	tr|A0A654FQ73|A0A654FQ73_ARATH Uncharacterized protein OS=Arabidopsis thaliana OX=3702 GN=AN1_LOCUS18422 PE=3 SV=1	1					$318-2	A0A384KLS9	tr|A0A384KLS9|A0A384KLS9_ARATH Serine/threonine-protein phosphatase OS=Arabidopsis thaliana OX=3702 GN=AXX17_At5g58540 PE=3 SV=1	4		P21238	R.AIELPNAMENAGAALIR.E
$331-3	O04616	sp|O04616|CUT1A_ARATH Protein CURVATURE THYLAKOID 1A, chloroplastic OS=Arabidopsis thaliana OX=3702 GN=CURT1A PE=1 SV=1	1					$318-3	A0A178VFV2	tr|A0A178VFV2|A0A178VFV2_ARATH Serine/threonine-protein phosphatase OS=Arabidopsis thaliana OX=3702 GN=AXX17_At3g40730 PE=3 SV=1	4		P21238	R.AIELPNAMENAGAALIR.E
$331-2	A0A178UVW5	tr|A0A178UVW5|A0A178UVW5_ARATH CURT1A OS=Arabidopsis thaliana OX=3702 GN=AXX17_At4g01490 PE=4 SV=1	1					$318-4	P48482	sp|P48482|PP12_ARATH Serine/threonine-protein phosphatase PP1 isozyme 2 OS=Arabidopsis thaliana OX=3702 GN=TOPP2 PE=1 SV=1	4		P21238	R.AALQAGIDK.L
$331-1	A0A654FKX4	tr|A0A654FKX4|A0A654FKX4_ARATH CAAD domain-containing protein OS=Arabidopsis thaliana OX=3702 GN=AN1_LOCUS16897 PE=4 SV=1	1					$318-5	P48485	sp|P48485|PP15_ARATH Serine/threonine-protein phosphatase PP1 isozyme 5 OS=Arabidopsis thaliana OX=3702 GN=TOPP5 PE=1 SV=1	4		P21238	K.VVNDGVTIAR.A
$330-4	A0A5S9X8K6	tr|A0A5S9X8K6|A0A5S9X8K6_ARATH Uncharacterized protein OS=Arabidopsis thaliana OX=3702 GN=C24_LOCUS11111 PE=4 SV=1	1					$318-6	Q8LBH8	tr|Q8LBH8|Q8LBH8_ARATH Serine/threonine-protein phosphatase OS=Arabidopsis thaliana OX=3702 GN=At3g46820 PE=2 SV=1	4		P21238	K.VGAATETELEDR.K
$330-3	A0A178VYX8	tr|A0A178VYX8|A0A178VYX8_ARATH CPSRP43 OS=Arabidopsis thaliana OX=3702 GN=AXX17_At2g45210 PE=4 SV=1	1					$319-1	O23146	tr|O23146|O23146_ARATH HnRNP-like protein OS=Arabidopsis thaliana OX=3702 GN=At4g26650 PE=2 SV=1	4		P21238	K.TVQGLIEELQK.K
$330-2	O22265	sp|O22265|SR43C_ARATH Signal recognition particle 43 kDa protein, chloroplastic OS=Arabidopsis thaliana OX=3702 GN=CAO PE=1 SV=2	1					$319-2	Q9SU99	tr|Q9SU99|Q9SU99_ARATH HnRNP-like protein OS=Arabidopsis thaliana OX=3702 GN=At4g26650 PE=4 SV=1	4		P21238	K.EIAFDQHSR.A
$330-1	A0A654FDA1	tr|A0A654FDA1|A0A654FDA1_ARATH Uncharacterized protein OS=Arabidopsis thaliana OX=3702 GN=AN1_LOCUS11275 PE=4 SV=1	1					$319-3	A0A178V407	tr|A0A178V407|A0A178V407_ARATH Uncharacterized protein OS=Arabidopsis thaliana OX=3702 GN=AXX17_At4g30780 PE=4 SV=1	4		P21238	K.DIIPILEK.T
$329-4	A0A178VJQ9	tr|A0A178VJQ9|A0A178VJQ9_ARATH Pectate lyase OS=Arabidopsis thaliana OX=3702 GN=AXX17_At3g29900 PE=3 SV=1	1					$319-4	F4JV21	tr|F4JV21|F4JV21_ARATH RNA-binding (RRM/RBD/RNP motifs) family protein OS=Arabidopsis thaliana OX=3702 GN=At4g26650 PE=1 SV=1	4		Q9LQ04	R.TNVAGTLTLADICR.E
$329-3	A0A1I9LNU6	tr|A0A1I9LNU6|A0A1I9LNU6_ARATH Pectate lyase OS=Arabidopsis thaliana OX=3702 GN=At3g27400 PE=1 SV=1	1					$319-5	Q8W569	tr|Q8W569|Q8W569_ARATH AT4g26650/T15N24_100 OS=Arabidopsis thaliana OX=3702 GN=At4g26650 PE=1 SV=1	4		Q9LQ04	R.SNNELDATK.L
$329-2	Q9LTZ0	sp|Q9LTZ0|PLY11_ARATH Putative pectate lyase 11 OS=Arabidopsis thaliana OX=3702 GN=At3g27400 PE=3 SV=2	1					$320-1	Q6NR90	tr|Q6NR90|Q6NR90_ARATH Histone H4 OS=Arabidopsis thaliana OX=3702 GN=At1g07660 PE=2 SV=1	4		Q9LQ04	R.NFITK.I
$329-1	A0A654FBF3	tr|A0A654FBF3|A0A654FBF3_ARATH Pectate lyase OS=Arabidopsis thaliana OX=3702 GN=AN1_LOCUS14239 PE=3 SV=1	1					$320-2	A0A384LKZ7	tr|A0A384LKZ7|A0A384LKZ7_ARATH Histone H4 OS=Arabidopsis thaliana OX=3702 GN=AXX17_At1g07310 PE=3 SV=1	4		Q9LQ04	R.NFITK.I
$328-5	Q38953	sp|Q38953|DEAH5_ARATH Probable pre-mRNA-splicing factor ATP-dependent RNA helicase DEAH5 OS=Arabidopsis thaliana OX=3702 GN=At3g26560 PE=1 SV=2	1					$320-3	P59259	sp|P59259|H4_ARATH Histone H4 OS=Arabidopsis thaliana OX=3702 GN=At1g07660 PE=1 SV=2	4		Q9LQ04	R.MPISSDLTNPR.N
$328-4	A0A178VG88	tr|A0A178VG88|A0A178VG88_ARATH RNA helicase OS=Arabidopsis thaliana OX=3702 GN=AXX17_At3g28840 PE=4 SV=1	1					$321-1	Q8VY62	tr|Q8VY62|Q8VY62_ARATH Putative methyltransferase family protein OS=Arabidopsis thaliana OX=3702 GN=At4g14000 PE=1 SV=1	4		Q9LQ04	R.DYIDPSFTWK.N
$328-3	Q56WL7	tr|Q56WL7|Q56WL7_ARATH RNA helicase OS=Arabidopsis thaliana OX=3702 GN=At3g26560 PE=2 SV=1	1					$321-2	A0A5S9XSX0	tr|A0A5S9XSX0|A0A5S9XSX0_ARATH Uncharacterized protein OS=Arabidopsis thaliana OX=3702 GN=C24_LOCUS17907 PE=4 SV=1	4		Q9LQ04	K.VIVAPR.S
$328-2	Q0WUZ2	tr|Q0WUZ2|Q0WUZ2_ARATH RNA helicase (Fragment) OS=Arabidopsis thaliana OX=3702 GN=At3g26560 PE=2 SV=1	1					$321-3	A0A178UVN3	tr|A0A178UVN3|A0A178UVN3_ARATH Uncharacterized protein OS=Arabidopsis thaliana OX=3702 GN=AXX17_At4g16020 PE=4 SV=1	4		Q9LQ04	K.VIVAPR.S
$328-1	A0A654FAW1	tr|A0A654FAW1|A0A654FAW1_ARATH RNA helicase OS=Arabidopsis thaliana OX=3702 GN=AN1_LOCUS14141 PE=4 SV=1	1					$321-4	Q8LCI2	tr|Q8LCI2|Q8LCI2_ARATH Uncharacterized protein OS=Arabidopsis thaliana OX=3702 PE=2 SV=1	4		Q9LQ04	K.TGWIGGLLGK.L ! K.TGWIGGLLGK.I ! K.TGWLGGLLGK.L
$327-3	Q9LUD6	sp|Q9LUD6|PP230_ARATH Pentatricopeptide repeat-containing protein At3g14580, Mitochondrial OS=Arabidopsis thaliana OX=3702 GN=At3g14580 PE=2 SV=1	1					$321-5	A0A654FP34	tr|A0A654FP34|A0A654FP34_ARATH Uncharacterized protein OS=Arabidopsis thaliana OX=3702 GN=AN1_LOCUS18021 PE=4 SV=1	4		Q9LQ04	K.TGWIGGLLGK.L ! K.TGWIGGLLGK.I ! K.TGWLGGLLGK.L
$327-2	A0A178VEJ1	tr|A0A178VEJ1|A0A178VEJ1_ARATH Uncharacterized protein OS=Arabidopsis thaliana OX=3702 GN=AXX17_At3g15210 PE=4 SV=1	1					$322-1	Q9FFW1	tr|Q9FFW1|Q9FFW1_ARATH Similarity to unknown protein OS=Arabidopsis thaliana OX=3702 PE=3 SV=1	4		Q9LQ04	K.TEFPELMSIK.E
$327-1	A0A654F765	tr|A0A654F765|A0A654F765_ARATH Uncharacterized protein OS=Arabidopsis thaliana OX=3702 GN=AN1_LOCUS12828 PE=4 SV=1	1					$322-2	Q93YW4	tr|Q93YW4|Q93YW4_ARATH Proline-rich spliceosome-associated (PSP) family protein / zinc knuckle (CCHC-type) family protein OS=Arabidopsis thaliana OX=3702 GN=MBB18.15 PE=1 SV=1	4		Q9LQ04	K.NYENVCTLR.V
$326-1	A0A654F6C3	tr|A0A654F6C3|A0A654F6C3_ARATH TRAF-type domain-containing protein OS=Arabidopsis thaliana OX=3702 GN=AN1_LOCUS12520 PE=4 SV=1	1					$322-3	A0A1P8BEL3	tr|A0A1P8BEL3|A0A1P8BEL3_ARATH Proline-rich spliceosome-associated (PSP) family protein / zinc knuckle (CCHC-type) family protein OS=Arabidopsis thaliana OX=3702 GN=MBB18.15 PE=1 SV=1	4		Q9LQ04	K.LCEAQGITYTYGSGR.L
$325-5	U3N151	tr|U3N151|U3N151_ARATH GA20ox1 OS=Arabidopsis thaliana OX=3702 GN=GA20ox1 PE=3 SV=1	1					$322-4	A0A178U8D5	tr|A0A178U8D5|A0A178U8D5_ARATH CCHC-type domain-containing protein OS=Arabidopsis thaliana OX=3702 GN=AXX17_At5g35950 PE=3 SV=1	4		Q9LQ04	K.LCEAQGITYTYGSGR.L
$325-4	Q9ZVD3	sp|Q9ZVD3|ARR13_ARATH Putative two-component response regulator ARR13 OS=Arabidopsis thaliana OX=3702 GN=ARR13 PE=3 SV=2	1					$322-5	A0A1P8BEL7	tr|A0A1P8BEL7|A0A1P8BEL7_ARATH Proline-rich spliceosome-associated (PSP) family protein / zinc knuckle (CCHC-type) family protein OS=Arabidopsis thaliana OX=3702 GN=MBB18.15 PE=1 SV=1	4		Q9LQ04	K.FVFEPNK.K
$325-3	A0A5S9X226	tr|A0A5S9X226|A0A5S9X226_ARATH Uncharacterized protein OS=Arabidopsis thaliana OX=3702 GN=C24_LOCUS8952 PE=4 SV=1	1					$322-6	A0A5S9Y926	tr|A0A5S9Y926|A0A5S9Y926_ARATH PSP domain-containing protein OS=Arabidopsis thaliana OX=3702 GN=C24_LOCUS23853 PE=4 SV=1	4		Q9LQ04	K.AMVEELLK.N ! K.AMVEELLK.E
$325-2	A0A178VX98	tr|A0A178VX98|A0A178VX98_ARATH Response regulatory domain-containing protein OS=Arabidopsis thaliana OX=3702 GN=At2g27070 PE=4 SV=1	1					$322-7	A0A654G635	tr|A0A654G635|A0A654G635_ARATH PSP domain-containing protein OS=Arabidopsis thaliana OX=3702 GN=AN1_LOCUS24019 PE=4 SV=1	4		Q9LQ04	K.AMVEELLK.N ! K.AMVEELLK.E
$325-1	A0A654EWJ1	tr|A0A654EWJ1|A0A654EWJ1_ARATH Two-component response regulator OS=Arabidopsis thaliana OX=3702 GN=AN1_LOCUS9102 PE=3 SV=1	1					$323-1	Q9FKG8	tr|Q9FKG8|Q9FKG8_ARATH Putative quinone oxidoreductase OS=Arabidopsis thaliana OX=3702 GN=At5g61510 PE=2 SV=1	4		Q9LQ04	K.AM#VEELLK.N ! K.AM#VEELLK.E
$324-6	A0A1P8B226	tr|A0A1P8B226|A0A1P8B226_ARATH Receptor like protein 21 OS=Arabidopsis thaliana OX=3702 GN=RLP21 PE=4 SV=1	1					$323-2	A0A178UK24	tr|A0A178UK24|A0A178UK24_ARATH PKS_ER domain-containing protein OS=Arabidopsis thaliana OX=3702 GN=AXX17_At5g61000 PE=4 SV=1	4		Q9LQ04	K.AM#VEELLK.N ! K.AM#VEELLK.E
$324-5	F4IRP9	tr|F4IRP9|F4IRP9_ARATH Receptor like protein 21 OS=Arabidopsis thaliana OX=3702 GN=RLP21 PE=4 SV=1	1					$323-3	A1L4Y4	tr|A1L4Y4|A1L4Y4_ARATH At5g61510 OS=Arabidopsis thaliana OX=3702 GN=At5g61510 PE=1 SV=1	4		P17745	K.VGETVDLVGLR.E
$324-4	Q9SKK2	sp|Q9SKK2|RLP21_ARATH Receptor like protein 21 OS=Arabidopsis thaliana OX=3702 GN=RLP21 PE=3 SV=2	1					$323-4	A0A5S9YGR8	tr|A0A5S9YGR8|A0A5S9YGR8_ARATH PKS_ER domain-containing protein OS=Arabidopsis thaliana OX=3702 GN=C24_LOCUS26281 PE=4 SV=1	4		P17745	K.TVGAGVIGTILE.-
$324-3	A0A178VXX2	tr|A0A178VXX2|A0A178VXX2_ARATH RLP21 OS=Arabidopsis thaliana OX=3702 GN=AXX17_At2g21260 PE=4 SV=1	1					$324-1	P48347	sp|P48347|14310_ARATH 14-3-3-like protein GF14 epsilon OS=Arabidopsis thaliana OX=3702 GN=GRF10 PE=1 SV=1	4		P17745	K.TTLTAALTM#ALASIGSSVAK.K
$324-2	A0A5S9X137	tr|A0A5S9X137|A0A5S9X137_ARATH LRRNT_2 domain-containing protein OS=Arabidopsis thaliana OX=3702 GN=C24_LOCUS8786 PE=4 SV=1	1					$324-2	A0A654EMV4	tr|A0A654EMV4|A0A654EMV4_ARATH 14_3_3 domain-containing protein OS=Arabidopsis thaliana OX=3702 GN=AN1_LOCUS2375 PE=3 SV=1	4		P17745	K.QVGVPDMVVFLNK.E
$324-1	A0A654EW44	tr|A0A654EW44|A0A654EW44_ARATH LRRNT_2 domain-containing protein OS=Arabidopsis thaliana OX=3702 GN=AN1_LOCUS8935 PE=4 SV=1	1					$324-3	B9DFR1	tr|B9DFR1|B9DFR1_ARATH AT1G22300 protein OS=Arabidopsis thaliana OX=3702 GN=At1g22300 PE=2 SV=1	4		P17745	K.QVGVPDM#VVFLNK.E
$323-4	O82194	tr|O82194|O82194_ARATH Uncharacterized protein At2g19870 OS=Arabidopsis thaliana OX=3702 GN=At2g19870 PE=4 SV=1	1					$324-4	A0A178W0Z4	tr|A0A178W0Z4|A0A178W0Z4_ARATH GRF10 OS=Arabidopsis thaliana OX=3702 GN=AXX17_At1g23390 PE=3 SV=1	4		P17745	K.MVMPGDR.V ! -.MVMPGDR.V
$323-3	Q8W497	tr|Q8W497|Q8W497_ARATH tRNA/rRNA methyltransferase (SpoU) family protein OS=Arabidopsis thaliana OX=3702 GN=At2g19870 PE=1 SV=1	1					$324-5	F4I1C1	tr|F4I1C1|F4I1C1_ARATH General regulatory factor 10 OS=Arabidopsis thaliana OX=3702 GN=GRF10 PE=1 SV=1	4		P17745	K.KYDEIDAAPEER.A
$323-2	A0A178VUT0	tr|A0A178VUT0|A0A178VUT0_ARATH SpoU_sub_bind domain-containing protein OS=Arabidopsis thaliana OX=3702 GN=AXX17_At2g15200 PE=4 SV=1	1					$325-1	A0A178UNL2	tr|A0A178UNL2|A0A178UNL2_ARATH Thiamine thiazole synthase, chloroplastic OS=Arabidopsis thaliana OX=3702 GN=THI1 PE=3 SV=1	4		P17745	K.IYELM#DAVDDYIPIPQR.Q
$323-1	A0A654EUB1	tr|A0A654EUB1|A0A654EUB1_ARATH SpoU_sub_bind domain-containing protein OS=Arabidopsis thaliana OX=3702 GN=AN1_LOCUS8345 PE=4 SV=1	1					$325-2	A0A5S9YEA7	tr|A0A5S9YEA7|A0A5S9YEA7_ARATH Uncharacterized protein OS=Arabidopsis thaliana OX=3702 GN=C24_LOCUS25577 PE=4 SV=1	4		P17745	K.IMNDKDEESK.M
$322-4	Q9ZQ81	sp|Q9ZQ81|PPA9_ARATH Probable inactive purple acid phosphatase 9 OS=Arabidopsis thaliana OX=3702 GN=PAP9 PE=2 SV=1	1					$325-3	Q38814	sp|Q38814|THI4_ARATH Thiamine thiazole synthase, chloroplastic OS=Arabidopsis thaliana OX=3702 GN=THI1 PE=1 SV=1	4		P17745	K.IMNDKDEESK.M
$322-3	A0A178VVI9	tr|A0A178VVI9|A0A178VVI9_ARATH Purple acid phosphatase OS=Arabidopsis thaliana OX=3702 GN=AXX17_At2g02440 PE=3 SV=1	1					$326-1	A0A178WC69	tr|A0A178WC69|A0A178WC69_ARATH ERD14 OS=Arabidopsis thaliana OX=3702 GN=AXX17_At1g70630 PE=3 SV=1	4		P17745	K.ILDEALAGDNVGLLLR.G
$322-2	A0A5S9WWW6	tr|A0A5S9WWW6|A0A5S9WWW6_ARATH Purple acid phosphatase OS=Arabidopsis thaliana OX=3702 GN=C24_LOCUS7265 PE=3 SV=1	1					$326-2	P42763	sp|P42763|ERD14_ARATH Dehydrin ERD14 OS=Arabidopsis thaliana OX=3702 GN=ERD14 PE=1 SV=1	4		P17745	K.ILDEALAGDNVGLLLR.G
$322-1	A0A654ERL0	tr|A0A654ERL0|A0A654ERL0_ARATH Purple acid phosphatase OS=Arabidopsis thaliana OX=3702 GN=AN1_LOCUS7388 PE=3 SV=1	1					$327-1	A8MSE9	tr|A8MSE9|A8MSE9_ARATH Phosphoglycerate mutase family protein OS=Arabidopsis thaliana OX=3702 GN=At5g64460 PE=1 SV=1	4		P17745	K.FEAIIYVLK.K
$321-4	Q9FVX2	sp|Q9FVX2|PP129_ARATH Pentatricopeptide repeat-containing protein At1g77360, Mitochondrial OS=Arabidopsis thaliana OX=3702 GN=At1g77360 PE=2 SV=2	1					$327-2	A0A178UF26	tr|A0A178UF26|A0A178UF26_ARATH Uncharacterized protein OS=Arabidopsis thaliana OX=3702 GN=AXX17_At5g64080 PE=4 SV=1	4		P17745	K.ADIQR.G ! M.ADLQR.F
$321-3	A0A178W4X3	tr|A0A178W4X3|A0A178W4X3_ARATH APPR6 OS=Arabidopsis thaliana OX=3702 GN=AXX17_At1g71920 PE=4 SV=1	1					$327-3	Q9FGF0	sp|Q9FGF0|PGML1_ARATH Phosphoglycerate mutase-like protein 1 OS=Arabidopsis thaliana OX=3702 GN=At5g64460 PE=2 SV=1	4		P42643	R.YEEMVEFMEK.V
$321-2	A0A1P8AVK9	tr|A0A1P8AVK9|A0A1P8AVK9_ARATH Tetratricopeptide repeat (TPR)-like superfamily protein OS=Arabidopsis thaliana OX=3702 GN=APPR6 PE=4 SV=1	1					$328-1	F4IP53	tr|F4IP53|F4IP53_ARATH General regulatory factor 9 OS=Arabidopsis thaliana OX=3702 GN=GRF9 PE=1 SV=1	4		P42643	R.YEEMVEFMEK.V
$321-1	A0A654ERC8	tr|A0A654ERC8|A0A654ERC8_ARATH Uncharacterized protein OS=Arabidopsis thaliana OX=3702 GN=AN1_LOCUS6780 PE=4 SV=1	1					$328-2	A0A178VYW7	tr|A0A178VYW7|A0A178VYW7_ARATH GRF9 OS=Arabidopsis thaliana OX=3702 GN=AXX17_At2g39970 PE=3 SV=1	4		P42643	R.YEEMVEFMEK.V
$320-4	Q9LQR7	tr|Q9LQR7|Q9LQR7_ARATH T4O12.22 OS=Arabidopsis thaliana OX=3702 PE=4 SV=1	1					$328-3	F4IP55	tr|F4IP55|F4IP55_ARATH General regulatory factor 9 OS=Arabidopsis thaliana OX=3702 GN=GRF9 PE=1 SV=1	4		P42643	R.YEEMVEFMEK.V
$320-3	A0A178WMY0	tr|A0A178WMY0|A0A178WMY0_ARATH Alba domain-containing protein OS=Arabidopsis thaliana OX=3702 GN=AXX17_At1g70450 PE=4 SV=1	1					$328-4	Q96299	sp|Q96299|14339_ARATH 14-3-3-like protein GF14 mu OS=Arabidopsis thaliana OX=3702 GN=GRF9 PE=1 SV=2	4		P42643	R.YEEMVEFMEK.V
$320-2	Q93VA8	tr|Q93VA8|Q93VA8_ARATH Alba DNA/RNA-binding protein OS=Arabidopsis thaliana OX=3702 GN=At1g76010 PE=1 SV=1	1					$329-1	O04496	sp|O04496|AED3_ARATH Aspartyl protease AED3 OS=Arabidopsis thaliana OX=3702 GN=AED3 PE=1 SV=1	3		P42643	R.YEEM#VEFMEK.V
$320-1	A0A654EPD5	tr|A0A654EPD5|A0A654EPD5_ARATH Alba domain-containing protein OS=Arabidopsis thaliana OX=3702 GN=AN1_LOCUS6637 PE=4 SV=1	1					$329-2	A0A178W448	tr|A0A178W448|A0A178W448_ARATH Peptidase A1 domain-containing protein OS=Arabidopsis thaliana OX=3702 GN=AXX17_At1g09710 PE=3 SV=1	3		P42643	R.YEEM#VEFMEK.V
$319-6	A0A1P8ATM6	tr|A0A1P8ATM6|A0A1P8ATM6_ARATH ARM repeat superfamily protein OS=Arabidopsis thaliana OX=3702 GN=HEB1 PE=1 SV=1	1					$330-1	O80837	sp|O80837|REMO_ARATH Remorin OS=Arabidopsis thaliana OX=3702 GN=DBP PE=1 SV=1	3		P42643	R.YEEM#VEFMEK.V
$319-5	A0A178W3J9	tr|A0A178W3J9|A0A178W3J9_ARATH HEB1 OS=Arabidopsis thaliana OX=3702 GN=AXX17_At1g58560 PE=4 SV=1	1					$330-2	A0A178VVM7	tr|A0A178VVM7|A0A178VVM7_ARATH Uncharacterized protein OS=Arabidopsis thaliana OX=3702 GN=AXX17_At2g43420 PE=3 SV=1	3		P42643	R.YEEM#VEFMEK.V
$319-4	Q9XIQ0	tr|Q9XIQ0|Q9XIQ0_ARATH F13O11.26 protein OS=Arabidopsis thaliana OX=3702 GN=F13O11.26 PE=4 SV=1	1					$331-1	O80852	sp|O80852|GSTF9_ARATH Glutathione S-transferase F9 OS=Arabidopsis thaliana OX=3702 GN=GSTF9 PE=1 SV=1	3		P42643	R.YEEM#VEFMEK.V
$319-3	F4I8B3	tr|F4I8B3|F4I8B3_ARATH ARM repeat superfamily protein OS=Arabidopsis thaliana OX=3702 GN=HEB1 PE=1 SV=1	1					$331-2	A0A178VP05	tr|A0A178VP05|A0A178VP05_ARATH Glutathione transferase OS=Arabidopsis thaliana OX=3702 GN=AXX17_At2g26980 PE=3 SV=1	3		P42643	R.SKIETELSDICDGILK.L
$319-2	A0A5S9WPF7	tr|A0A5S9WPF7|A0A5S9WPF7_ARATH Uncharacterized protein OS=Arabidopsis thaliana OX=3702 GN=C24_LOCUS5385 PE=4 SV=1	1					$332-1	P15458	sp|P15458|2SS2_ARATH 2S seed storage protein 2 OS=Arabidopsis thaliana OX=3702 GN=AT2S2 PE=2 SV=1	3		P42643	R.NLLSVAYK.N
$319-1	A0A654EMM8	tr|A0A654EMM8|A0A654EMM8_ARATH Uncharacterized protein OS=Arabidopsis thaliana OX=3702 GN=AN1_LOCUS5501 PE=4 SV=1	1					$332-2	A0A178V1B5	tr|A0A178V1B5|A0A178V1B5_ARATH SESA2 OS=Arabidopsis thaliana OX=3702 GN=AXX17_At4g31300 PE=3 SV=1	3		P42643	R.NLLSVAYK.N
$318-4	Q0WN60	sp|Q0WN60|PPR48_ARATH Pentatricopeptide repeat-containing protein At1g18485 OS=Arabidopsis thaliana OX=3702 GN=PCMP-H8 PE=2 SV=2	1					$333-1	P34791	sp|P34791|CP20C_ARATH Peptidyl-prolyl cis-trans isomerase CYP20-3, chloroplastic OS=Arabidopsis thaliana OX=3702 GN=CYP20-3 PE=1 SV=1	3		P42643	R.NLLSVAYK.N
$318-3	A0A5S9V0Y2	tr|A0A5S9V0Y2|A0A5S9V0Y2_ARATH DYW_deaminase domain-containing protein OS=Arabidopsis thaliana OX=3702 GN=C24_LOCUS1897 PE=3 SV=1	1					$333-2	A0A178VJX5	tr|A0A178VJX5|A0A178VJX5_ARATH Peptidyl-prolyl cis-trans isomerase OS=Arabidopsis thaliana OX=3702 GN=AXX17_At3g56320 PE=3 SV=1	3		P42643	R.NLLSVAYK.N
$318-2	A0A178W0W5	tr|A0A178W0W5|A0A178W0W5_ARATH DYW_deaminase domain-containing protein OS=Arabidopsis thaliana OX=3702 GN=AXX17_At1g19390 PE=3 SV=1	1					$333-3	F4IX26	tr|F4IX26|F4IX26_ARATH Peptidylprolyl isomerase OS=Arabidopsis thaliana OX=3702 GN=ROC4 PE=1 SV=1	3		P42643	R.NLLSVAYK.N
$318-1	A0A654ELR2	tr|A0A654ELR2|A0A654ELR2_ARATH DYW_deaminase domain-containing protein OS=Arabidopsis thaliana OX=3702 GN=AN1_LOCUS1981 PE=3 SV=1	1					$333-4	F4IX28	tr|F4IX28|F4IX28_ARATH Peptidyl-prolyl cis-trans isomerase OS=Arabidopsis thaliana OX=3702 GN=ROC4 PE=1 SV=1	3		P42643	R.NLLSVAYK.N
$317-6	Q9C7M2	tr|Q9C7M2|Q9C7M2_ARATH Zinc finger (Ran-binding) family protein OS=Arabidopsis thaliana OX=3702 GN=At1g55040 PE=1 SV=1	1					$334-1	P56777	sp|P56777|PSBB_ARATH Photosystem II CP47 reaction center protein OS=Arabidopsis thaliana OX=3702 GN=psbB PE=1 SV=1	3		P42643	R.IISSIEQK.E ! R.IISSIEQK.K ! R.ILSSIEQK.E
$317-5	A0A178WL73	tr|A0A178WL73|A0A178WL73_ARATH Uncharacterized protein OS=Arabidopsis thaliana OX=3702 GN=AXX17_At1g49540 PE=4 SV=1	1					$334-2	A0A1B1W4X0	tr|A0A1B1W4X0|A0A1B1W4X0_ARATH Photosystem II CP47 reaction center protein OS=Arabidopsis thaliana OX=3702 GN=psbB PE=3 SV=1	3		P42643	R.IISSIEQK.E ! R.IISSIEQK.K ! R.ILSSIEQK.E
$317-4	Q949M6	tr|Q949M6|Q949M6_ARATH Uncharacterized protein At1g55040 OS=Arabidopsis thaliana OX=3702 GN=At1g55040 PE=2 SV=1	1					$335-1	P56779	sp|P56779|PSBE_ARATH Cytochrome b559 subunit alpha OS=Arabidopsis thaliana OX=3702 GN=psbE PE=1 SV=4	3		P42643	R.IISSIEQK.E ! R.IISSIEQK.K ! R.ILSSIEQK.E
$317-3	A0A178WK12	tr|A0A178WK12|A0A178WK12_ARATH Uncharacterized protein OS=Arabidopsis thaliana OX=3702 GN=AXX17_At1g49540 PE=4 SV=1	1					$336-1	Q01667	sp|Q01667|CAB6_ARATH Chlorophyll a-b binding protein 6, chloroplastic OS=Arabidopsis thaliana OX=3702 GN=LHCA1 PE=1 SV=1	3		P42643	R.IISSIEQK.E ! R.IISSIEQK.K ! R.ILSSIEQK.E
$317-2	A0A5S9WPT6	tr|A0A5S9WPT6|A0A5S9WPT6_ARATH Uncharacterized protein OS=Arabidopsis thaliana OX=3702 GN=C24_LOCUS4515 PE=4 SV=1	1					$336-2	A8MS75	tr|A8MS75|A8MS75_ARATH Chlorophyll a-b binding protein, chloroplastic OS=Arabidopsis thaliana OX=3702 GN=LHCA1 PE=1 SV=1	3		P42643	R.IISSIEQK.E ! R.IISSIEQK.K ! R.ILSSIEQK.E
$317-1	A0A654EIJ8	tr|A0A654EIJ8|A0A654EIJ8_ARATH Uncharacterized protein OS=Arabidopsis thaliana OX=3702 GN=AN1_LOCUS4626 PE=4 SV=1	1					$336-3	A0A178VBT7	tr|A0A178VBT7|A0A178VBT7_ARATH Chlorophyll a-b binding protein, chloroplastic OS=Arabidopsis thaliana OX=3702 GN=AXX17_At3g49420 PE=3 SV=1	3		P42643	R.IISSIEQK.E ! R.IISSIEQK.K ! R.ILSSIEQK.E
$316-4	Q8VZ74	sp|Q8VZ74|ERA_ARATH GTPase ERA-like, chloroplastic OS=Arabidopsis thaliana OX=3702 GN=At5g66470 PE=2 SV=1	1					$337-1	Q8LBV4	sp|Q8LBV4|Y1814_ARATH Uncharacterized methyltransferase At1g78140, chloroplastic OS=Arabidopsis thaliana OX=3702 GN=At1g78140 PE=1 SV=1	3		P42643	R.GNDDHVSLIR.D ! -.GNDDHVSLIR.D
$316-3	A0A654GF49	tr|A0A654GF49|A0A654GF49_ARATH Uncharacterized protein OS=Arabidopsis thaliana OX=3702 GN=AN1_LOCUS26980 PE=3 SV=1	1					$337-2	A0A178WG43	tr|A0A178WG43|A0A178WG43_ARATH Methyltransf_11 domain-containing protein OS=Arabidopsis thaliana OX=3702 GN=AXX17_At1g72740 PE=4 SV=1	3		P42643	R.DEFVYMAK.L
$316-2	A0A178U8I7	tr|A0A178U8I7|A0A178U8I7_ARATH Era-type G domain-containing protein OS=Arabidopsis thaliana OX=3702 GN=AXX17_At5g66420 PE=3 SV=1	1					$337-3	A0A654EPZ7	tr|A0A654EPZ7|A0A654EPZ7_ARATH Methyltransf_11 domain-containing protein OS=Arabidopsis thaliana OX=3702 GN=AN1_LOCUS6859 PE=4 SV=1	3		P42643	R.DEFVYM#AK.L
$316-1	A0A5S9YIP2	tr|A0A5S9YIP2|A0A5S9YIP2_ARATH Uncharacterized protein OS=Arabidopsis thaliana OX=3702 GN=C24_LOCUS26805 PE=3 SV=1	1					$338-1	Q8RUC6	sp|Q8RUC6|RUB2_ARATH Ubiquitin-NEDD8-like protein RUB2 OS=Arabidopsis thaliana OX=3702 GN=RUB2 PE=1 SV=3	3		P42643	R.ACNLAK.Q
$315-9	A0A654FD57	tr|A0A654FD57|A0A654FD57_ARATH Uncharacterized protein OS=Arabidopsis thaliana OX=3702 GN=AN1_LOCUS14450 PE=4 SV=1	1					$338-10	Q8H0Y0	tr|Q8H0Y0|Q8H0Y0_ARATH Polyubiquitin OS=Arabidopsis thaliana OX=3702 GN=At4g05050 PE=2 SV=1	3		P42643	R.ACNLAK.Q
$315-8	A0A654FZY7	tr|A0A654FZY7|A0A654FZY7_ARATH Uncharacterized protein OS=Arabidopsis thaliana OX=3702 GN=AN1_LOCUS21854 PE=3 SV=1	1					$338-11	F4JGM3	tr|F4JGM3|F4JGM3_ARATH Polyubiquitin OS=Arabidopsis thaliana OX=3702 GN=UBQ11 PE=2 SV=1	3		P42643	R.ACNLAK.Q
$315-7	Q0WQE5	tr|Q0WQE5|Q0WQE5_ARATH Cytochrome P450 like protein (Fragment) OS=Arabidopsis thaliana OX=3702 GN=At5g10600 PE=2 SV=1	1					$338-12	A0A178V9X1	tr|A0A178V9X1|A0A178V9X1_ARATH Ubiquitin OS=Arabidopsis thaliana OX=3702 GN=AXX17_At3g56540 PE=3 SV=1	3		P42643	K.LLDTILVPAAASGDSK.V
$315-6	A0A178VGQ6	tr|A0A178VGQ6|A0A178VGQ6_ARATH Emb2076 OS=Arabidopsis thaliana OX=3702 GN=AXX17_At3g32190 PE=4 SV=1	1					$338-13	A0A178V0T6	tr|A0A178V0T6|A0A178V0T6_ARATH Uncharacterized protein OS=Arabidopsis thaliana OX=3702 GN=AXX17_At4g04810 PE=4 SV=1	3		P42643	K.LAEQAER.Y
$315-5	A0A5S9XH73	tr|A0A5S9XH73|A0A5S9XH73_ARATH Uncharacterized protein OS=Arabidopsis thaliana OX=3702 GN=C24_LOCUS14290 PE=4 SV=1	1					$338-14	A0A178W3S3	tr|A0A178W3S3|A0A178W3S3_ARATH Ubiquitin OS=Arabidopsis thaliana OX=3702 GN=AXX17_At2g32820 PE=3 SV=1	3		P42643	K.LAEQAER.Y
$315-4	A0A178UJH2	tr|A0A178UJH2|A0A178UJH2_ARATH DNA ligase IV OS=Arabidopsis thaliana OX=3702 GN=AXX17_At5g56410 PE=3 SV=1	1					$338-15	A0A384KF74	tr|A0A384KF74|A0A384KF74_ARATH Uncharacterized protein OS=Arabidopsis thaliana OX=3702 GN=AXX17_At4g03610 PE=4 SV=1	3		P42643	K.LAEQAER.Y
$315-3	A0A5S9Y3M0	tr|A0A5S9Y3M0|A0A5S9Y3M0_ARATH Uncharacterized protein OS=Arabidopsis thaliana OX=3702 GN=C24_LOCUS21744 PE=3 SV=1	1					$338-16	A0A178W1F2	tr|A0A178W1F2|A0A178W1F2_ARATH RUB1 OS=Arabidopsis thaliana OX=3702 GN=AXX17_At1g32000 PE=4 SV=1	3		P42643	K.LAEQAER.Y
$315-2	A0A1P8BHE2	tr|A0A1P8BHE2|A0A1P8BHE2_ARATH DNA ligase IV OS=Arabidopsis thaliana OX=3702 GN=ATLIG4 PE=1 SV=1	1					$338-17	O49976	tr|O49976|O49976_ARATH Ubiquitin (Fragment) OS=Arabidopsis thaliana OX=3702 GN=UBQ11 PE=4 SV=1	3		P42643	K.LAEQAER.Y
$315-16	Q9LL84	sp|Q9LL84|DNLI4_ARATH DNA ligase 4 OS=Arabidopsis thaliana OX=3702 GN=LIG4 PE=1 SV=1	1					$338-18	Q1EC66	sp|Q1EC66|UBQ3_ARATH Polyubiquitin 3 OS=Arabidopsis thaliana OX=3702 GN=UBQ3 PE=2 SV=1	3		P42643	K.LAEQAER.Y
$315-15	A0A178UKD7	tr|A0A178UKD7|A0A178UKD7_ARATH DNA ligase OS=Arabidopsis thaliana OX=3702 GN=AXX17_At5g56410 PE=3 SV=1	1					$338-19	Q3E7T8	sp|Q3E7T8|UBQ14_ARATH Polyubiquitin 14 OS=Arabidopsis thaliana OX=3702 GN=UBQ14 PE=2 SV=2	3		P49688	R.LVAAGHIK.Q
$315-14	A0A654GCA4	tr|A0A654GCA4|A0A654GCA4_ARATH DNA ligase 4 OS=Arabidopsis thaliana OX=3702 GN=AN1_LOCUS26004 PE=3 SV=1	1					$338-2	Q8LDD7	tr|Q8LDD7|Q8LDD7_ARATH Uncharacterized protein OS=Arabidopsis thaliana OX=3702 PE=2 SV=1	3		P49688	K.QIEQIYLHSLPVK.E
$315-13	F4KI78	tr|F4KI78|F4KI78_ARATH Cytochrome P450, family 81, subfamily K, polypeptide 2 OS=Arabidopsis thaliana OX=3702 GN=CYP81K2 PE=1 SV=1	1					$338-20	Q8H159	sp|Q8H159|UBQ10_ARATH Polyubiquitin 10 OS=Arabidopsis thaliana OX=3702 GN=UBQ10 PE=2 SV=2	3		Q9C5M0	R.NYTNAFHALTR.I
$315-12	Q84J46	sp|Q84J46|PP262_ARATH Pentatricopeptide repeat-containing protein At3g29290 OS=Arabidopsis thaliana OX=3702 GN=EMB2076 PE=2 SV=1	1					$338-21	P0CH32	sp|P0CH32|UBQ4_ARATH Polyubiquitin 4 OS=Arabidopsis thaliana OX=3702 GN=UBQ4 PE=3 SV=1	3		Q9C5M0	R.MQADNTLPLAQR.R
$315-11	Q9LXB2	tr|Q9LXB2|Q9LXB2_ARATH Cytochrome P450-like protein OS=Arabidopsis thaliana OX=3702 GN=F12B17_50 PE=3 SV=1	1					$338-22	Q94B30	tr|Q94B30|Q94B30_ARATH Uncharacterized protein OS=Arabidopsis thaliana OX=3702 PE=2 SV=1	3		Q9C5M0	R.ISADEGVLALWK.G
$315-10	A0A178UFJ9	tr|A0A178UFJ9|A0A178UFJ9_ARATH CYP81K2 OS=Arabidopsis thaliana OX=3702 GN=AXX17_At5g10250 PE=3 SV=1	1					$338-23	Q0WRN6	tr|Q0WRN6|Q0WRN6_ARATH Polyubiquitin 4 UBQ4 OS=Arabidopsis thaliana OX=3702 GN=At5g20620 PE=2 SV=1	3		Q9C5M0	R.IQLGQGSAASITTNMLK.N
$315-1	A0A5S9YH46	tr|A0A5S9YH46|A0A5S9YH46_ARATH DNA ligase 4 OS=Arabidopsis thaliana OX=3702 GN=C24_LOCUS25829 PE=3 SV=1	1					$338-24	B9DHA6	sp|B9DHA6|RL40A_ARATH Ubiquitin-60S Ribosomal protein L40-1 OS=Arabidopsis thaliana OX=3702 GN=RPL40A PE=2 SV=1	3		Q9C5M0	R.IQLGQGSAASITTNM#LK.N
$314-4	A0A178U7P5	tr|A0A178U7P5|A0A178U7P5_ARATH RLK1 OS=Arabidopsis thaliana OX=3702 GN=AXX17_At5g60360 PE=3 SV=1	1					$338-25	P59271	sp|P59271|R27AA_ARATH Ubiquitin-40S Ribosomal protein S27a-1 OS=Arabidopsis thaliana OX=3702 GN=RPS27AA PE=2 SV=2	3		Q9C5M0	K.YPYTGSLDCAMK.T
$314-3	A0A654GD12	tr|A0A654GD12|A0A654GD12_ARATH Receptor-like serine/threonine-protein kinase OS=Arabidopsis thaliana OX=3702 GN=AN1_LOCUS26396 PE=3 SV=1	1					$338-26	Q8LBW0	tr|Q8LBW0|Q8LBW0_ARATH Ubiquitin homolog OS=Arabidopsis thaliana OX=3702 PE=2 SV=1	3		Q9C5M0	K.NEGVGAFYK.G
$314-2	Q39202	sp|Q39202|RLK1_ARATH G-type lectin S-receptor-like serine/threonine-protein kinase RLK1 OS=Arabidopsis thaliana OX=3702 GN=RLK1 PE=2 SV=2	1					$338-27	Q93ZJ0	tr|Q93ZJ0|Q93ZJ0_ARATH AT4g05320/C17L7_240 OS=Arabidopsis thaliana OX=3702 PE=2 SV=1	3		Q9C5M0	K.GCGPTVVR.A
$314-1	A0A5S9YH23	tr|A0A5S9YH23|A0A5S9YH23_ARATH Receptor-like serine/threonine-protein kinase OS=Arabidopsis thaliana OX=3702 GN=C24_LOCUS26218 PE=3 SV=1	1					$338-28	A0A178UL32	tr|A0A178UL32|A0A178UL32_ARATH Uncharacterized protein OS=Arabidopsis thaliana OX=3702 GN=At4g05320 PE=4 SV=1	3		Q9C5M0	K.FYSGFPVYCVR.I
$313-5	A0A178UH51	tr|A0A178UH51|A0A178UH51_ARATH DAGKc domain-containing protein OS=Arabidopsis thaliana OX=3702 GN=AXX17_At5g50080 PE=4 SV=1	1					$338-29	A0A178V185	tr|A0A178V185|A0A178V185_ARATH Uncharacterized protein OS=Arabidopsis thaliana OX=3702 GN=At4g05320 PE=4 SV=1	3		Q9C5M0	K.EGGPLK.F
$313-4	A0A1P8BEG7	tr|A0A1P8BEG7|A0A1P8BEG7_ARATH Diacylglycerol kinase family protein OS=Arabidopsis thaliana OX=3702 GN=ACD5 PE=1 SV=1	1					$338-3	A0A178WHK4	tr|A0A178WHK4|A0A178WHK4_ARATH Ubiquitin OS=Arabidopsis thaliana OX=3702 GN=AXX17_At1g24630 PE=3 SV=1	3		Q9C5M0	K.ALCGLTAGAIGACVGSPADLALIR.M
$313-3	Q6USK2	sp|Q6USK2|CERK_ARATH Ceramide kinase OS=Arabidopsis thaliana OX=3702 GN=CERK PE=1 SV=1	1					$338-30	F4I9X6	tr|F4I9X6|F4I9X6_ARATH Ubiquitin 13 OS=Arabidopsis thaliana OX=3702 GN=UBQ13 PE=4 SV=1	3		Q9C5M0	K.AIESNDGKPLPLYQK.A
$313-2	A0A178UF39	tr|A0A178UF39|A0A178UF39_ARATH DAGKc domain-containing protein OS=Arabidopsis thaliana OX=3702 GN=AXX17_At5g50080 PE=4 SV=1	1					$338-31	A0A1P8BGQ7	tr|A0A1P8BGQ7|A0A1P8BGQ7_ARATH Ubiquitin 4 OS=Arabidopsis thaliana OX=3702 GN=UBQ4 PE=4 SV=1	3		O82194	R.VVGGSVSPK.A
$313-1	A0A5S9YFA5	tr|A0A5S9YFA5|A0A5S9YFA5_ARATH DAGKc domain-containing protein OS=Arabidopsis thaliana OX=3702 GN=AN1_LOCUS25374 PE=4 SV=1	1					$338-32	P0CH33	sp|P0CH33|UBQ11_ARATH Polyubiquitin 11 OS=Arabidopsis thaliana OX=3702 GN=UBQ11 PE=2 SV=1	3		O82194	R.SCTDLVR.I
$312-4	Q0WTY4	sp|Q0WTY4|VPS2B_ARATH Vacuolar protein sorting-associated protein 2 homolog 2 OS=Arabidopsis thaliana OX=3702 GN=VPS2.2 PE=1 SV=2	1					$338-33	P59233	sp|P59233|R27AC_ARATH Ubiquitin-40S Ribosomal protein S27a-3 OS=Arabidopsis thaliana OX=3702 GN=RPS27AC PE=2 SV=2	3		O82194	R.QESWGR.K
$312-3	A0A1P8BHG8	tr|A0A1P8BHG8|A0A1P8BHG8_ARATH SNF7 family protein OS=Arabidopsis thaliana OX=3702 GN=VPS2.2 PE=1 SV=1	1					$338-34	P59232	sp|P59232|R27AB_ARATH Ubiquitin-40S Ribosomal protein S27a-2 OS=Arabidopsis thaliana OX=3702 GN=RPS27AB PE=2 SV=2	3		O82194	R.LEGEVVYGVSPVLAALSVGR.R
$312-2	A0A1P8BHG3	tr|A0A1P8BHG3|A0A1P8BHG3_ARATH SNF7 family protein OS=Arabidopsis thaliana OX=3702 GN=VPS2.2 PE=1 SV=1	1					$338-35	Q42202	sp|Q42202|RL40B_ARATH Ubiquitin-60S Ribosomal protein L40-2 OS=Arabidopsis thaliana OX=3702 GN=RPL40B PE=2 SV=2	3		O82194	R.LEGEVVYGVSPVLAALSVGR.R
$312-1	A0A5S9YC26	tr|A0A5S9YC26|A0A5S9YC26_ARATH Uncharacterized protein OS=Arabidopsis thaliana OX=3702 GN=AN1_LOCUS24664 PE=4 SV=1	1					$338-36	Q9SHE7	sp|Q9SHE7|RUB1_ARATH Ubiquitin-NEDD8-like protein RUB1 OS=Arabidopsis thaliana OX=3702 GN=RUB1 PE=1 SV=3	3		O82194	R.KTWQEATESSVPR.L
$311-8	A0A178UBM2	tr|A0A178UBM2|A0A178UBM2_ARATH FAD-binding PCMH-type domain-containing protein OS=Arabidopsis thaliana OX=3702 GN=AXX17_At5g42550 PE=3 SV=1	1					$338-37	O49977	tr|O49977|O49977_ARATH Ubiquitin (Fragment) OS=Arabidopsis thaliana OX=3702 GN=UBQ11 PE=4 SV=1	3		O82194	R.ISGNM#PNEVAVTESDDAEGEGFR.S
$311-7	A0A1P8BFF2	tr|A0A1P8BFF2|A0A1P8BFF2_ARATH FAD-binding Berberine family protein OS=Arabidopsis thaliana OX=3702 GN=MFC16.10 PE=3 SV=1	1					$338-38	Q9SAQ6	tr|Q9SAQ6|Q9SAQ6_ARATH Ubiquitin (Fragment) OS=Arabidopsis thaliana OX=3702 GN=UBQ11 PE=4 SV=1	3		O82194	R.DDAAYR.N
$311-6	Q9FI21	sp|Q9FI21|BBE28_ARATH Berberine bridge enzyme-like 28 OS=Arabidopsis thaliana OX=3702 GN=At5g44440 PE=1 SV=1	1					$338-39	A0A5S9Y1S8	tr|A0A5S9Y1S8|A0A5S9Y1S8_ARATH Uncharacterized protein OS=Arabidopsis thaliana OX=3702 GN=C24_LOCUS21014 PE=4 SV=1	3		O82194	K.NSAPLSAVVSK.A
$311-5	A0A178UA09	tr|A0A178UA09|A0A178UA09_ARATH FAD-binding PCMH-type domain-containing protein OS=Arabidopsis thaliana OX=3702 GN=AXX17_At5g42580 PE=3 SV=1	1					$338-4	Q3EAA5	tr|Q3EAA5|Q3EAA5_ARATH AT4g05320/C17L7_240 OS=Arabidopsis thaliana OX=3702 GN=UBQ10 PE=2 SV=2	3		O82194	K.LGLNIK.E
$311-4	A0A654G8F8	tr|A0A654G8F8|A0A654G8F8_ARATH Uncharacterized protein OS=Arabidopsis thaliana OX=3702 GN=AN1_LOCUS24649 PE=4 SV=1	1					$338-40	A0A178VD86	tr|A0A178VD86|A0A178VD86_ARATH Ubiquitin OS=Arabidopsis thaliana OX=3702 GN=At2g36170 PE=3 SV=1	3		O82194	K.ELDPISSEEEK.Y
$311-3	A0A5S9YBH2	tr|A0A5S9YBH2|A0A5S9YBH2_ARATH Uncharacterized protein OS=Arabidopsis thaliana OX=3702 GN=C24_LOCUS24482 PE=4 SV=1	1					$338-5	A0A178VYW3	tr|A0A178VYW3|A0A178VYW3_ARATH Ubiquitin OS=Arabidopsis thaliana OX=3702 GN=AXX17_At2g44840 PE=3 SV=1	3		O82194	K.AVALNEVLPGSPTILVLGNEGTGLRPLVER.S
$311-2	A0A654G8F6	tr|A0A654G8F6|A0A654G8F6_ARATH Uncharacterized protein OS=Arabidopsis thaliana OX=3702 GN=AN1_LOCUS24652 PE=4 SV=1	1					$338-6	A0A178UPB8	tr|A0A178UPB8|A0A178UPB8_ARATH Uncharacterized protein OS=Arabidopsis thaliana OX=3702 GN=AXX17_At5g20580 PE=4 SV=1	3		O82194	K.ASAGSLEVMELR.Y
$311-1	A0A5S9YAY4	tr|A0A5S9YAY4|A0A5S9YAY4_ARATH Uncharacterized protein OS=Arabidopsis thaliana OX=3702 GN=C24_LOCUS24485 PE=4 SV=1	1					$338-7	J7FN14	tr|J7FN14|J7FN14_ARATH Polyubiquitin OS=Arabidopsis thaliana OX=3702 PE=2 SV=1	3		P25857	R.VVDLAHLVASK.W
$310-7	A0A178UUQ0	tr|A0A178UUQ0|A0A178UUQ0_ARATH S4 RNA-binding domain-containing protein OS=Arabidopsis thaliana OX=3702 GN=AXX17_At5g14690 PE=3 SV=1	1					$338-8	A0A178VL95	tr|A0A178VL95|A0A178VL95_ARATH UBQ7 OS=Arabidopsis thaliana OX=3702 GN=AXX17_At2g32250 PE=4 SV=1	3		P25857	K.YDSMLGTFK.A
$310-6	Q8VXX4	sp|Q8VXX4|RFC3_ARATH Replication factor C subunit 3 OS=Arabidopsis thaliana OX=3702 GN=RFC3 PE=2 SV=1	1					$338-9	Q7GAQ5	tr|Q7GAQ5|Q7GAQ5_ARATH T8F5.13 protein OS=Arabidopsis thaliana OX=3702 GN=T8F5.13 PE=4 SV=1	3		P25857	K.VIITAPAK.G
$310-5	Q9LXG1	sp|Q9LXG1|RS91_ARATH 40S Ribosomal protein S9-1 OS=Arabidopsis thaliana OX=3702 GN=RPS9B PE=1 SV=1	1					$339-1	Q9FK05	sp|Q9FK05|PME61_ARATH Probable pectinesterase/pectinesterase inhibitor 61 OS=Arabidopsis thaliana OX=3702 GN=PME61 PE=2 SV=1	3		P25857	K.IVDNETISVDGK.L
$310-4	B3H7J6	tr|B3H7J6|B3H7J6_ARATH Ribosomal protein S4 OS=Arabidopsis thaliana OX=3702 GN=At5g15200 PE=1 SV=1	1					$339-2	A0A1P8BGK2	tr|A0A1P8BGK2|A0A1P8BGK2_ARATH Pectinesterase OS=Arabidopsis thaliana OX=3702 GN=PMEPCRF PE=1 SV=1	3		P25857	K.GLTAEDVNEAFR.K
$310-3	A0A654G4M8	tr|A0A654G4M8|A0A654G4M8_ARATH AAA domain-containing protein OS=Arabidopsis thaliana OX=3702 GN=AN1_LOCUS23505 PE=4 SV=1	1					$339-3	A0A178UMF2	tr|A0A178UMF2|A0A178UMF2_ARATH Pectinesterase OS=Arabidopsis thaliana OX=3702 GN=AXX17_At5g52320 PE=3 SV=1	3		P25857	K.DSPLEVVVLNDSGGVK.N
$310-2	A0A178UAT4	tr|A0A178UAT4|A0A178UAT4_ARATH RFC3 OS=Arabidopsis thaliana OX=3702 GN=AXX17_At5g27710 PE=4 SV=1	1					$340-1	Q9LHA7	sp|Q9LHA7|PER31_ARATH Peroxidase 31 OS=Arabidopsis thaliana OX=3702 GN=PER31 PE=2 SV=1	3		P25857	K.AVSLVLPQLK.G
$310-1	A0A5S9Y7Q0	tr|A0A5S9Y7Q0|A0A5S9Y7Q0_ARATH AAA domain-containing protein OS=Arabidopsis thaliana OX=3702 GN=C24_LOCUS23383 PE=4 SV=1	1					$340-2	A0A178VFJ7	tr|A0A178VFJ7|A0A178VFJ7_ARATH Peroxidase OS=Arabidopsis thaliana OX=3702 GN=AXX17_At3g30780 PE=3 SV=1	3		P53492	R.DLTDSLMK.I
$309-9	Q84JR9	sp|Q84JR9|TTL4_ARATH TPR repeat-containing thioredoxin TTL4 OS=Arabidopsis thaliana OX=3702 GN=TTL4 PE=2 SV=1	1					$341-1	Q9LRX8	sp|Q9LRX8|R13A2_ARATH 60S Ribosomal protein L13a-2 OS=Arabidopsis thaliana OX=3702 GN=RPL13AB PE=2 SV=1	3		P53492	K.SEYDESGPSIVHR.K
$309-8	A0A5S9T3C9	tr|A0A5S9T3C9|A0A5S9T3C9_ARATH PPM-type phosphatase domain-containing protein OS=Arabidopsis thaliana OX=3702 GN=AN1_LOCUS775 PE=4 SV=1	1					$341-2	A0A178V860	tr|A0A178V860|A0A178V860_ARATH Uncharacterized protein OS=Arabidopsis thaliana OX=3702 GN=AXX17_At3g26870 PE=3 SV=1	3		Q96293	R.IAPEEHPVLLTEAPLNPK.A
$309-7	A0A178WNJ3	tr|A0A178WNJ3|A0A178WNJ3_ARATH Protein-serine/threonine phosphatase OS=Arabidopsis thaliana OX=3702 GN=AXX17_At1g06790 PE=3 SV=1	1					$342-1	Q9LVQ0	sp|Q9LVQ0|PME31_ARATH Pectinesterase 31 OS=Arabidopsis thaliana OX=3702 GN=PME31 PE=1 SV=1	3		Q96293	R.GYMFTTTAER.E
$309-6	A0A178U9S3	tr|A0A178U9S3|A0A178U9S3_ARATH Protein kinase domain-containing protein OS=Arabidopsis thaliana OX=3702 GN=At5g16810 PE=4 SV=1	1					$342-2	A0A5S9XIC0	tr|A0A5S9XIC0|A0A5S9XIC0_ARATH Pectinesterase OS=Arabidopsis thaliana OX=3702 GN=C24_LOCUS14263 PE=4 SV=1	3		Q96293	R.GYMFTTTAER.E
$309-5	A0A178UAA2	tr|A0A178UAA2|A0A178UAA2_ARATH Protein kinase domain-containing protein OS=Arabidopsis thaliana OX=3702 GN=AXX17_At5g16450 PE=4 SV=1	1					$342-3	A0A178VK52	tr|A0A178VK52|A0A178VK52_ARATH Pectinesterase OS=Arabidopsis thaliana OX=3702 GN=AXX17_At3g31890 PE=4 SV=1	3		Q96293	K.TSSSIEK.N
$309-4	A0A1R7T3A0	tr|A0A1R7T3A0|A0A1R7T3A0_ARATH Protein kinase superfamily protein OS=Arabidopsis thaliana OX=3702 GN=At5g16810 PE=1 SV=1	1					$343-1	Q9MAK9	sp|Q9MAK9|PS10B_ARATH 26S proteasome regulatory subunit S10B homolog B OS=Arabidopsis thaliana OX=3702 GN=RPT4B PE=1 SV=1	3		Q96293	K.NYELPDGQVITIGAER.F
$309-3	Q9LFD7	tr|Q9LFD7|Q9LFD7_ARATH Uncharacterized protein F5E19_150 OS=Arabidopsis thaliana OX=3702 GN=F5E19_150 PE=4 SV=1	1					$343-2	B3H533	tr|B3H533|B3H533_ARATH AAA-type ATPase family protein OS=Arabidopsis thaliana OX=3702 GN=At1g45000 PE=1 SV=1	3		Q96293	K.NYELPDGQVITIGAER.F
$309-21	A0A178VKQ3	tr|A0A178VKQ3|A0A178VKQ3_ARATH TTL4 OS=Arabidopsis thaliana OX=3702 GN=AXX17_At3g53160 PE=4 SV=1	1					$343-3	A0A178W2Z6	tr|A0A178W2Z6|A0A178W2Z6_ARATH AAA domain-containing protein OS=Arabidopsis thaliana OX=3702 GN=AXX17_At1g40670 PE=3 SV=1	3		Q9M591	R.YITIYR.H
$309-20	P48006	sp|P48006|EF1D1_ARATH Elongation factor 1-delta 1 OS=Arabidopsis thaliana OX=3702 GN=At1g30230 PE=1 SV=2	1					$343-4	A0A178UH77	tr|A0A178UH77|A0A178UH77_ARATH RPT4A OS=Arabidopsis thaliana OX=3702 GN=AXX17_At5g40950 PE=3 SV=1	3		Q9M591	R.TNFYEGIGLNTK.E
$309-2	Q8GWD0	tr|Q8GWD0|Q8GWD0_ARATH Protein kinase superfamily protein OS=Arabidopsis thaliana OX=3702 GN=At5g16810 PE=1 SV=1	1					$343-5	A0A654G7H5	tr|A0A654G7H5|A0A654G7H5_ARATH AAA domain-containing protein OS=Arabidopsis thaliana OX=3702 GN=AN1_LOCUS24492 PE=3 SV=1	3		Q9M591	R.SCTAEFSGFLLYK.E
$309-19	A0A654FIZ3	tr|A0A654FIZ3|A0A654FIZ3_ARATH Thioredoxin domain-containing protein OS=Arabidopsis thaliana OX=3702 GN=AN1_LOCUS16242 PE=4 SV=1	1					$343-6	Q9SEI3	sp|Q9SEI3|PS10A_ARATH 26S proteasome regulatory subunit 10B homolog A OS=Arabidopsis thaliana OX=3702 GN=RPT4A PE=1 SV=1	3		Q9M591	R.QIFVEFLER.S
$309-18	A0A1I9LLR7	tr|A0A1I9LLR7|A0A1I9LLR7_ARATH Tetratricopetide-repeat thioredoxin-like 4 OS=Arabidopsis thaliana OX=3702 GN=TTL4 PE=1 SV=1	1					$344-1	Q9S757	sp|Q9S757|CYSC1_ARATH Bifunctional L-3-cyanoalanine synthase/Cysteine synthase C1, Mitochondrial OS=Arabidopsis thaliana OX=3702 GN=CYSC1 PE=1 SV=1	3		Q9M591	R.MVVSYEK.L
$309-17	A0A5S9WDQ1	tr|A0A5S9WDQ1|A0A5S9WDQ1_ARATH EF1_GNE domain-containing protein OS=Arabidopsis thaliana OX=3702 GN=C24_LOCUS2973 PE=3 SV=1	1					$344-2	A0A1I9LTP2	tr|A0A1I9LTP2|A0A1I9LTP2_ARATH L-3-cyanoalanine synthase OS=Arabidopsis thaliana OX=3702 GN=CYSC1 PE=1 SV=1	3		Q9M591	R.YITIYR.H
$309-16	A8MRC4	tr|A8MRC4|A8MRC4_ARATH Translation elongation factor EF1B/Ribosomal protein S6 family protein OS=Arabidopsis thaliana OX=3702 GN=eEF-1Bb1 PE=1 SV=1	1					$344-3	A0A178VGN1	tr|A0A178VGN1|A0A178VGN1_ARATH Cysteine synthase OS=Arabidopsis thaliana OX=3702 GN=AXX17_At3g55720 PE=3 SV=1	3		Q9M591	K.TNPVVAEIFSLMSR.D
$309-15	A0A654EFT3	tr|A0A654EFT3|A0A654EFT3_ARATH EF1_GNE domain-containing protein OS=Arabidopsis thaliana OX=3702 GN=AN1_LOCUS3065 PE=3 SV=1	1					$344-4	A0A5S9XPI6	tr|A0A5S9XPI6|A0A5S9XPI6_ARATH PALP domain-containing protein OS=Arabidopsis thaliana OX=3702 GN=C24_LOCUS16398 PE=4 SV=1	3		Q9M591	K.TNPVVAEIFSLMSR.D
$309-14	B3LF87	tr|B3LF87|B3LF87_ARATH At1g30230 OS=Arabidopsis thaliana OX=3702 PE=2 SV=1	1					$345-1	Q9S9P8	sp|Q9S9P8|FNRR2_ARATH Ferredoxin--NADP reductase, root isozyme 2, chloroplastic OS=Arabidopsis thaliana OX=3702 GN=RFNR2 PE=1 SV=1	3		Q9M591	K.TNPVVAEIFSLM#SR.D
$309-13	A0A178WLQ1	tr|A0A178WLQ1|A0A178WLQ1_ARATH Protein-serine/threonine phosphatase OS=Arabidopsis thaliana OX=3702 GN=AXX17_At1g06790 PE=3 SV=1	1					$345-2	A0A178WKQ0	tr|A0A178WKQ0|A0A178WKQ0_ARATH Ferredoxin--NADP reductase, chloroplastic OS=Arabidopsis thaliana OX=3702 GN=AXX17_At1g30990 PE=3 SV=1	3		Q9M591	K.TDYNQTHFVR.N
$309-12	F6LPR6	tr|F6LPR6|F6LPR6_ARATH Protein-serine/threonine phosphatase OS=Arabidopsis thaliana OX=3702 GN=AP2C2 PE=3 SV=1	1					$345-3	A0A178WMZ1	tr|A0A178WMZ1|A0A178WMZ1_ARATH Ferredoxin--NADP reductase, chloroplastic OS=Arabidopsis thaliana OX=3702 GN=AXX17_At1g30990 PE=3 SV=1	3		Q9M591	K.LQGPLR.Q
$309-11	Q8RX37	sp|Q8RX37|P2C02_ARATH Probable protein phosphatase 2C 2 OS=Arabidopsis thaliana OX=3702 GN=At1g07160 PE=2 SV=1	1					$346-1	Q9SCX3	sp|Q9SCX3|EF1B2_ARATH Elongation factor 1-beta 2 OS=Arabidopsis thaliana OX=3702 GN=At5g19510 PE=1 SV=1	3		Q9M591	K.LLAIGETDDASFIK.T
$309-10	A0A654G0U6	tr|A0A654G0U6|A0A654G0U6_ARATH Uncharacterized protein OS=Arabidopsis thaliana OX=3702 GN=AN1_LOCUS22101 PE=3 SV=1	1					$346-2	A0A5S9Y678	tr|A0A5S9Y678|A0A5S9Y678_ARATH EF1_GNE domain-containing protein OS=Arabidopsis thaliana OX=3702 GN=C24_LOCUS22632 PE=3 SV=1	3		Q9M591	K.ENPEFQCYPIFK.Y
$309-1	A0A5S9Y731	tr|A0A5S9Y731|A0A5S9Y731_ARATH Uncharacterized protein OS=Arabidopsis thaliana OX=3702 GN=AN1_LOCUS22459 PE=4 SV=1	1					$346-3	A0A654G2N1	tr|A0A654G2N1|A0A654G2N1_ARATH EF1_GNE domain-containing protein OS=Arabidopsis thaliana OX=3702 GN=AN1_LOCUS22746 PE=3 SV=1	3		Q9M591	K.AQPQFLNDWQAK.L
$308-6	A0A178UZN8	tr|A0A178UZN8|A0A178UZN8_ARATH 60S ribosome subunit biogenesis protein NIP7 homolog OS=Arabidopsis thaliana OX=3702 GN=AXX17_At4g18460 PE=3 SV=1	1					$347-1	Q9SKZ1	sp|Q9SKZ1|PUR_ARATH Transcription factor Pur-alpha 1 OS=Arabidopsis thaliana OX=3702 GN=PURA1 PE=1 SV=2	3		P25858	R.VVDLIVHM#SK.A ! -.VVDLIVHM#SK.D
$308-5	A0A654FPL9	tr|A0A654FPL9|A0A654FPL9_ARATH 60S ribosome subunit biogenesis protein NIP7 homolog OS=Arabidopsis thaliana OX=3702 GN=AN1_LOCUS18251 PE=3 SV=1	1					$347-2	A0A178VVW2	tr|A0A178VVW2|A0A178VVW2_ARATH PUR ALPHA-1 OS=Arabidopsis thaliana OX=3702 GN=AXX17_At2g28380 PE=3 SV=1	3		P25858	R.VPTVDVSVVDLTVR.L
$308-4	Q9LFT2	tr|Q9LFT2|Q9LFT2_ARATH At5g15880 OS=Arabidopsis thaliana OX=3702 GN=At5g15880 PE=1 SV=1	1					$347-3	A0A178VXA3	tr|A0A178VXA3|A0A178VXA3_ARATH PUR ALPHA-1 OS=Arabidopsis thaliana OX=3702 GN=AXX17_At2g28380 PE=3 SV=1	3		P25858	R.VPTVDVSVVDLTVR.L
$308-3	A0A178UCG8	tr|A0A178UCG8|A0A178UCG8_ARATH Uncharacterized protein OS=Arabidopsis thaliana OX=3702 GN=AXX17_At5g15450 PE=4 SV=1	1					$348-1	Q9ZPF5	sp|Q9ZPF5|ARGI2_ARATH Arginase 2, chloroplastic/Mitochondrial OS=Arabidopsis thaliana OX=3702 GN=ARGAH2 PE=1 SV=1	3		P25858	R.FGIVEGLMTTVHSITATQK.T
$308-2	Q6NM52	tr|Q6NM52|Q6NM52_ARATH 60S ribosome subunit biogenesis protein NIP7 homolog OS=Arabidopsis thaliana OX=3702 GN=At4g15770 PE=1 SV=1	1					$348-2	A0A654FMG0	tr|A0A654FMG0|A0A654FMG0_ARATH Uncharacterized protein OS=Arabidopsis thaliana OX=3702 GN=AN1_LOCUS17474 PE=4 SV=1	3		P25858	R.AASFNIIPSSTGAAK.A
$308-1	A0A5S9Y4V6	tr|A0A5S9Y4V6|A0A5S9Y4V6_ARATH Uncharacterized protein OS=Arabidopsis thaliana OX=3702 GN=AN1_LOCUS22365 PE=4 SV=1	1					$348-3	A0A178V1K8	tr|A0A178V1K8|A0A178V1K8_ARATH ARGAH2 OS=Arabidopsis thaliana OX=3702 GN=AXX17_At4g10060 PE=3 SV=1	3		P25858	K.VVISAPSK.D
$307-4	A0A178UNQ4	tr|A0A178UNQ4|A0A178UNQ4_ARATH Uncharacterized protein OS=Arabidopsis thaliana OX=3702 GN=AXX17_At5g11200 PE=4 SV=1	1					$348-4	A0A5S9XQW3	tr|A0A5S9XQW3|A0A5S9XQW3_ARATH Uncharacterized protein OS=Arabidopsis thaliana OX=3702 GN=C24_LOCUS17375 PE=4 SV=1	3		P25858	K.TLLFGEKPVTVFGIR.N
$307-3	A0A654G081	tr|A0A654G081|A0A654G081_ARATH BAH domain-containing protein OS=Arabidopsis thaliana OX=3702 GN=AN1_LOCUS21944 PE=4 SV=1	1					$348-5	Q8LBB8	tr|Q8LBB8|Q8LBB8_ARATH Putative arginase OS=Arabidopsis thaliana OX=3702 PE=2 SV=1	3		P25858	K.SDLDIVSNASCTTNCLAPLAK.V
$307-2	Q9LYE3	sp|Q9LYE3|ASI1_ARATH Protein ANTI-SILENCING 1 OS=Arabidopsis thaliana OX=3702 GN=ASI1 PE=4 SV=2	1					$348-6	B9DFC0	tr|B9DFC0|B9DFC0_ARATH AT4G08870 protein OS=Arabidopsis thaliana OX=3702 GN=ARGAH2 PE=1 SV=1	3		P25858	K.LTGMSFR.V
$307-1	A0A5S9Y396	tr|A0A5S9Y396|A0A5S9Y396_ARATH BAH domain-containing protein OS=Arabidopsis thaliana OX=3702 GN=C24_LOCUS21833 PE=4 SV=1	1					$349-1	Q9ZU52	sp|Q9ZU52|ALFP3_ARATH Fructose-bisphosphate aldolase 3, chloroplastic OS=Arabidopsis thaliana OX=3702 GN=FBA3 PE=1 SV=1	3		P25858	K.LTGM#SFR.V
$306-4	F4K295	sp|F4K295|ROGF5_ARATH Rop guanine nucleotide exchange factor 5 OS=Arabidopsis thaliana OX=3702 GN=ROPGEF5 PE=2 SV=1	1					$349-2	A0A178VVW3	tr|A0A178VVW3|A0A178VVW3_ARATH Fructose-bisphosphate aldolase OS=Arabidopsis thaliana OX=3702 GN=AXX17_At2g00100 PE=3 SV=1	3		P25858	K.GILGYTEDDVVSTDFVGDNR.S
$306-3	A0A178URG3	tr|A0A178URG3|A0A178URG3_ARATH ROPGEF5 OS=Arabidopsis thaliana OX=3702 GN=AXX17_At5g05440 PE=4 SV=1	1					$349-3	A0A5S9WW91	tr|A0A5S9WW91|A0A5S9WW91_ARATH Fructose-bisphosphate aldolase OS=Arabidopsis thaliana OX=3702 GN=C24_LOCUS7042 PE=3 SV=1	3		P25858	K.AIKEESEGK.L ! K.AIKEESEGK.M
$306-2	A0A1R7T3I0	tr|A0A1R7T3I0|A0A1R7T3I0_ARATH ROP guanine nucleotide exchange factor 5 OS=Arabidopsis thaliana OX=3702 GN=ROPGEF5 PE=4 SV=1	1					$350-1	A0A178U868	tr|A0A178U868|A0A178U868_ARATH Fe2OG dioxygenase domain-containing protein OS=Arabidopsis thaliana OX=3702 GN=AXX17_At5g65990 PE=4 SV=1	3		P25858	K.AATYDEIK.K
$306-1	A0A5S9Y2L3	tr|A0A5S9Y2L3|A0A5S9Y2L3_ARATH PRONE domain-containing protein OS=Arabidopsis thaliana OX=3702 GN=C24_LOCUS21302 PE=4 SV=1	1					$350-2	A0A5S9YJI2	tr|A0A5S9YJI2|A0A5S9YJI2_ARATH P4Hc domain-containing protein OS=Arabidopsis thaliana OX=3702 GN=C24_LOCUS26765 PE=4 SV=1	3		Q04836	R.YDLNGR.L
$305-8	A0A178VH41	tr|A0A178VH41|A0A178VH41_ARATH Uncharacterized protein OS=Arabidopsis thaliana OX=3702 GN=AXX17_At3g17790 PE=3 SV=1	1					$350-3	F4JZ25	tr|F4JZ25|F4JZ25_ARATH 2-oxoglutarate (2OG) and Fe(II)-dependent oxygenase superfamily protein OS=Arabidopsis thaliana OX=3702 GN=At5g66060 PE=1 SV=1	3		Q04836	R.VYVGNLPWDVDNGR.L ! -.VYVGNLPWDVDNGR.L
$305-7	F4JW79	sp|F4JW79|RDM3_ARATH Protein RNA-directed DNA methylation 3 OS=Arabidopsis thaliana OX=3702 GN=RDM3 PE=1 SV=1	1					$350-4	F4JZ24	sp|F4JZ24|P4H10_ARATH Probable prolyl 4-hydroxylase 10 OS=Arabidopsis thaliana OX=3702 GN=P4H10 PE=3 SV=1	3		Q04836	R.VVYDR.E
$305-6	Q9LSQ1	sp|Q9LSQ1|LOR13_ARATH Protein LURP-one-related 13 OS=Arabidopsis thaliana OX=3702 GN=At3g16900 PE=3 SV=1	1					$350-5	A0A654GEJ5	tr|A0A654GEJ5|A0A654GEJ5_ARATH P4Hc domain-containing protein OS=Arabidopsis thaliana OX=3702 GN=AN1_LOCUS26939 PE=4 SV=1	3		Q04836	R.VNVAEERPPR.R
$305-5	A0A178UDF1	tr|A0A178UDF1|A0A178UDF1_ARATH SPT5L OS=Arabidopsis thaliana OX=3702 GN=AXX17_At5g03690 PE=4 SV=1	1					$351-1	A0A178UKZ2	tr|A0A178UKZ2|A0A178UKZ2_ARATH Prohibitin OS=Arabidopsis thaliana OX=3702 GN=AXX17_At5g38490 PE=3 SV=1	3		Q04836	R.VNVAEERPPR.R
$305-4	A0A178UGI6	tr|A0A178UGI6|A0A178UGI6_ARATH SPT5L OS=Arabidopsis thaliana OX=3702 GN=AXX17_At5g03690 PE=4 SV=1	1					$351-2	O04331	sp|O04331|PHB3_ARATH Prohibitin-3, Mitochondrial OS=Arabidopsis thaliana OX=3702 GN=PHB3 PE=1 SV=1	3		Q04836	R.VNVAEERPPR.R
$305-3	A0A654FY51	tr|A0A654FY51|A0A654FY51_ARATH Uncharacterized protein OS=Arabidopsis thaliana OX=3702 GN=AN1_LOCUS21234 PE=4 SV=1	1					$352-1	A0A178ULR4	tr|A0A178ULR4|A0A178ULR4_ARATH Biotin carboxyl carrier protein of acetyl-CoA carboxylase OS=Arabidopsis thaliana OX=3702 GN=AXX17_At5g15990 PE=4 SV=1	3		Q04836	R.LEQLFSEHGK.V
$305-2	A0A1P8BFP7	tr|A0A1P8BFP7|A0A1P8BFP7_ARATH Kow domain-containing transcription factor 1 OS=Arabidopsis thaliana OX=3702 GN=KTF1 PE=1 SV=1	1					$352-2	F4KE21	tr|F4KE21|F4KE21_ARATH Biotin carboxyl carrier protein of acetyl-CoA carboxylase OS=Arabidopsis thaliana OX=3702 GN=CAC1 PE=1 SV=1	3		Q04836	R.LEQLFSEHGK.V
$305-1	A0A5S9Y1A1	tr|A0A5S9Y1A1|A0A5S9Y1A1_ARATH Uncharacterized protein OS=Arabidopsis thaliana OX=3702 GN=C24_LOCUS21131 PE=4 SV=1	1					$352-3	Q42533	sp|Q42533|BCCP1_ARATH Biotin carboxyl carrier protein of acetyl-CoA carboxylase 1, chloroplastic OS=Arabidopsis thaliana OX=3702 GN=BCCP1 PE=1 SV=2	3		Q04836	R.LEQLFSEHGK.V
$304-9	A0A178UL46	tr|A0A178UL46|A0A178UL46_ARATH Exostosin domain-containing protein OS=Arabidopsis thaliana OX=3702 GN=AXX17_At5g33970 PE=3 SV=1	1					$352-4	A0A178ULU5	tr|A0A178ULU5|A0A178ULU5_ARATH Biotin carboxyl carrier protein of acetyl-CoA carboxylase OS=Arabidopsis thaliana OX=3702 GN=AXX17_At5g15990 PE=4 SV=1	3		Q04836	R.GFGFVTMSSVDEAETAVEK.F
$304-8	F4K5V3	tr|F4K5V3|F4K5V3_ARATH Glycosyltransferase family exostosin protein OS=Arabidopsis thaliana OX=3702 GN=At5g37000 PE=1 SV=2	1					$353-1	A0A178UNH3	tr|A0A178UNH3|A0A178UNH3_ARATH BOU OS=Arabidopsis thaliana OX=3702 GN=AXX17_At5g45280 PE=3 SV=1	3		Q04836	R.GFGFVTM#SDVDELNEAISALDGQNLEGR.A
$304-7	A0A654FYJ3	tr|A0A654FYJ3|A0A654FYJ3_ARATH Exostosin domain-containing protein OS=Arabidopsis thaliana OX=3702 GN=AN1_LOCUS21180 PE=3 SV=1	1					$353-2	Q93XM7	sp|Q93XM7|MCAT_ARATH Mitochondrial carnitine/acylcarnitine carrier-like protein OS=Arabidopsis thaliana OX=3702 GN=BOU PE=1 SV=1	3		Q04836	R.AEFPEPSEEAK.L
$304-6	A0A654G5L6	tr|A0A654G5L6|A0A654G5L6_ARATH Exostosin domain-containing protein OS=Arabidopsis thaliana OX=3702 GN=AN1_LOCUS23842 PE=3 SV=1	1					$353-3	A0A654G8M9	tr|A0A654G8M9|A0A654G8M9_ARATH Uncharacterized protein OS=Arabidopsis thaliana OX=3702 GN=AN1_LOCUS24908 PE=3 SV=1	3		P46010	R.FGLAVGVHNEEGR.D
$304-5	Q9FFN2	sp|Q9FFN2|GLYT3_ARATH Probable glycosyltransferase At5g03795 OS=Arabidopsis thaliana OX=3702 GN=At5g03795 PE=3 SV=2	1					$353-4	A0A5S9YBY9	tr|A0A5S9YBY9|A0A5S9YBY9_ARATH Uncharacterized protein OS=Arabidopsis thaliana OX=3702 GN=C24_LOCUS24741 PE=3 SV=1	3		P46010	R.FGLAVGVHNEEGR.D
$304-4	A0A178ULB3	tr|A0A178ULB3|A0A178ULB3_ARATH Exostosin domain-containing protein OS=Arabidopsis thaliana OX=3702 GN=AXX17_At5g03110 PE=3 SV=1	1					$354-1	A0A178UP34	tr|A0A178UP34|A0A178UP34_ARATH Epimerase domain-containing protein OS=Arabidopsis thaliana OX=3702 GN=At5g58490 PE=4 SV=1	3		P46010	K.IGAAICWENR.M ! K.LGAAICWENR.M
$304-3	W8PUY8	tr|W8PUY8|W8PUY8_ARATH Glycosyltransferase (Fragment) OS=Arabidopsis thaliana OX=3702 GN=AT5G37000 PE=2 SV=1	1					$354-2	Q9FGH3	tr|Q9FGH3|Q9FGH3_ARATH Cinnamoyl-CoA reductase-like protein OS=Arabidopsis thaliana OX=3702 GN=MQJ2.6 PE=1 SV=1	3		P46010	K.IGAAICWENR.M ! K.LGAAICWENR.M
$304-2	Q9FGV3	tr|Q9FGV3|Q9FGV3_ARATH Similarity to limonene cyclase OS=Arabidopsis thaliana OX=3702 PE=3 SV=1	1					$355-1	A0A178UT36	tr|A0A178UT36|A0A178UT36_ARATH VPS26A OS=Arabidopsis thaliana OX=3702 GN=AXX17_At5g52490 PE=3 SV=1	3		P46010	K.IGAAICWENR.M ! K.LGAAICWENR.M
$304-10	A0A178UMF8	tr|A0A178UMF8|A0A178UMF8_ARATH Exostosin domain-containing protein OS=Arabidopsis thaliana OX=3702 GN=AXX17_At5g33970 PE=3 SV=1	1					$355-2	A0A178UZ41	tr|A0A178UZ41|A0A178UZ41_ARATH VPS26B OS=Arabidopsis thaliana OX=3702 GN=AXX17_At4g31910 PE=3 SV=1	3		P46010	K.IGAAICWENR.M ! K.LGAAICWENR.M
$304-1	A0A5S9Y157	tr|A0A5S9Y157|A0A5S9Y157_ARATH Exostosin domain-containing protein OS=Arabidopsis thaliana OX=3702 GN=C24_LOCUS21077 PE=3 SV=1	1					$355-3	F4JJR0	tr|F4JJR0|F4JJR0_ARATH Vacuolar protein sorting 26B OS=Arabidopsis thaliana OX=3702 GN=VPS26B PE=1 SV=1	3		P46010	K.IGAAICWENR.M ! K.LGAAICWENR.M
$303-4	Q940A6	sp|Q940A6|PP325_ARATH Pentatricopeptide repeat-containing protein At4g19440, chloroplastic OS=Arabidopsis thaliana OX=3702 GN=At4g19440 PE=2 SV=2	1					$355-4	Q9FJD0	sp|Q9FJD0|VP26A_ARATH Vacuolar protein sorting-associated protein 26A OS=Arabidopsis thaliana OX=3702 GN=VPS26A PE=2 SV=1	3		P46010	K.IGAAICWENR.M ! K.LGAAICWENR.M
$303-3	A0A178UZK4	tr|A0A178UZK4|A0A178UZK4_ARATH Uncharacterized protein OS=Arabidopsis thaliana OX=3702 GN=AXX17_At4g22860 PE=4 SV=1	1					$355-5	Q9T091	sp|Q9T091|VP26B_ARATH Vacuolar protein sorting-associated protein 26B OS=Arabidopsis thaliana OX=3702 GN=VPS26B PE=2 SV=2	3		P46010	K.IGAAICWENR.M ! K.LGAAICWENR.M
$303-2	A0A654FRA6	tr|A0A654FRA6|A0A654FRA6_ARATH Uncharacterized protein OS=Arabidopsis thaliana OX=3702 GN=AN1_LOCUS18663 PE=4 SV=1	1					$355-6	A0A5S9XWF0	tr|A0A5S9XWF0|A0A5S9XWF0_ARATH Uncharacterized protein OS=Arabidopsis thaliana OX=3702 GN=C24_LOCUS19438 PE=3 SV=1	3		P46010	K.IGAAICWENR.M ! K.LGAAICWENR.M
$303-1	A0A5S9XUJ9	tr|A0A5S9XUJ9|A0A5S9XUJ9_ARATH Uncharacterized protein OS=Arabidopsis thaliana OX=3702 GN=C24_LOCUS18558 PE=4 SV=1	1					$356-1	A0A178UYN8	tr|A0A178UYN8|A0A178UYN8_ARATH Ribosomal_L2_C domain-containing protein OS=Arabidopsis thaliana OX=3702 GN=AXX17_At4g41290 PE=3 SV=1	3		P46010	K.IGAAICWENR.M ! K.LGAAICWENR.M
$302-9	Q8L7C2	sp|Q8L7C2|CFM2_ARATH CRM-domain containing factor CFM2, chloroplastic OS=Arabidopsis thaliana OX=3702 GN=CFM2 PE=1 SV=1	1					$356-2	A0A178VSS0	tr|A0A178VSS0|A0A178VSS0_ARATH EMB2296 OS=Arabidopsis thaliana OX=3702 GN=AXX17_At2g13340 PE=3 SV=1	3		Q96262	K.YLEELVK.I
$302-8	A0A178VGM9	tr|A0A178VGM9|A0A178VGM9_ARATH CFM2 OS=Arabidopsis thaliana OX=3702 GN=AXX17_At3g00460 PE=4 SV=1	1					$356-3	P46286	sp|P46286|RL81_ARATH 60S Ribosomal protein L8-1 OS=Arabidopsis thaliana OX=3702 GN=RPL8A PE=1 SV=2	3		Q96262	K.VVETYEATSAEVK.A
$302-7	A0A384L3L6	tr|A0A384L3L6|A0A384L3L6_ARATH Protein kinase domain-containing protein OS=Arabidopsis thaliana OX=3702 GN=AXX17_At3g52320 PE=1 SV=1	1					$356-4	Q42064	sp|Q42064|RL83_ARATH 60S Ribosomal protein L8-3 OS=Arabidopsis thaliana OX=3702 GN=RPL8C PE=2 SV=2	3		Q96262	K.VSVFLPEEVK.T
$302-6	A0A654FIQ1	tr|A0A654FIQ1|A0A654FIQ1_ARATH Protein kinase domain-containing protein OS=Arabidopsis thaliana OX=3702 GN=AN1_LOCUS16151 PE=4 SV=1	1					$357-1	A0A178V1L3	tr|A0A178V1L3|A0A178V1L3_ARATH PDE332 OS=Arabidopsis thaliana OX=3702 GN=AXX17_At4g10860 PE=3 SV=1	3		Q96262	K.TFDESK.E
$302-5	A0A1I9LRM4	tr|A0A1I9LRM4|A0A1I9LRM4_ARATH LUC7 related protein OS=Arabidopsis thaliana OX=3702 GN=UNE6 PE=1 SV=1	1					$357-2	Q9SSS9	sp|Q9SSS9|ATPD_ARATH ATP synthase subunit delta, chloroplastic OS=Arabidopsis thaliana OX=3702 GN=ATPD PE=1 SV=1	3		Q96262	K.TEGTSGEKEEIVEETK.K
$302-4	A0A5S9X873	tr|A0A5S9X873|A0A5S9X873_ARATH Uncharacterized protein OS=Arabidopsis thaliana OX=3702 GN=AN1_LOCUS11397 PE=4 SV=1	1					$358-1	A0A178V1M8	tr|A0A178V1M8|A0A178V1M8_ARATH Uncharacterized protein OS=Arabidopsis thaliana OX=3702 GN=AXX17_At4g33460 PE=4 SV=1	3		Q96262	K.NSAAVQK.Y
$302-3	O04465	tr|O04465|O04465_ARATH F5I14.1 protein OS=Arabidopsis thaliana OX=3702 GN=F5I14.1 PE=4 SV=1	1					$358-2	Q9SZE1	sp|Q9SZE1|3HID1_ARATH Probable 3-hydroxyisobutyrate dehydrogenase-like 1, Mitochondrial OS=Arabidopsis thaliana OX=3702 GN=At4g29120 PE=1 SV=1	3		Q96262	K.KTELQPK.V
$302-2	Q8VZF4	sp|Q8VZF4|ZRK3_ARATH Serine/threonine-protein kinase ZRK3 OS=Arabidopsis thaliana OX=3702 GN=ZRK3 PE=1 SV=1	1					$359-1	A0A178V1X0	tr|A0A178V1X0|A0A178V1X0_ARATH Serine hydroxymethyltransferase OS=Arabidopsis thaliana OX=3702 GN=AXX17_At4g15890 PE=3 SV=1	3		Q96262	K.KPEVEEK.K
$302-1	A0A5S9XLT6	tr|A0A5S9XLT6|A0A5S9XLT6_ARATH Protein kinase domain-containing protein OS=Arabidopsis thaliana OX=3702 GN=C24_LOCUS16034 PE=4 SV=1	1					$359-2	O23254	sp|O23254|GLYC4_ARATH Serine hydroxymethyltransferase 4 OS=Arabidopsis thaliana OX=3702 GN=SHM4 PE=1 SV=1	3		Q96262	K.KGETPETAVVEEK.K
$301-9	A0A5S9WMT4	tr|A0A5S9WMT4|A0A5S9WMT4_ARATH Uncharacterized protein OS=Arabidopsis thaliana OX=3702 GN=C24_LOCUS4797 PE=3 SV=1	1					$359-3	A0A654FNZ9	tr|A0A654FNZ9|A0A654FNZ9_ARATH Glycine hydroxymethyltransferase OS=Arabidopsis thaliana OX=3702 GN=AN1_LOCUS18008 PE=3 SV=1	3		Q96262	K.IEFPGSK.A
$301-8	Q93VB8	sp|Q93VB8|RS22_ARATH 40S Ribosomal protein S2-2 OS=Arabidopsis thaliana OX=3702 GN=RPS2B PE=2 SV=1	1					$360-1	A0A178V7Z2	tr|A0A178V7Z2|A0A178V7Z2_ARATH ESM1 OS=Arabidopsis thaliana OX=3702 GN=AXX17_At3g14780 PE=3 SV=1	3		Q96262	K.EIPVEEVK.A
$301-7	B5BRD8	tr|B5BRD8|B5BRD8_ARATH 40S Ribosomal protein S2 OS=Arabidopsis thaliana OX=3702 GN=At1g59359 orthologue PE=3 SV=1	1					$360-2	A0A5S9XC03	tr|A0A5S9XC03|A0A5S9XC03_ARATH Lipase_GDSL domain-containing protein OS=Arabidopsis thaliana OX=3702 GN=C24_LOCUS12617 PE=3 SV=1	3		Q96262	K.AEEPAKTEEPAK.T
$301-6	A0A5S9X667	tr|A0A5S9X667|A0A5S9X667_ARATH Uncharacterized protein OS=Arabidopsis thaliana OX=3702 GN=AN1_LOCUS10683 PE=3 SV=1	1					$360-3	Q9LJG3	sp|Q9LJG3|ESM1_ARATH GDSL esterase/lipase ESM1 OS=Arabidopsis thaliana OX=3702 GN=ESM1 PE=1 SV=1	3		Q9FH02	R.YSEFLNAVK.K
$301-5	A0A178VX88	tr|A0A178VX88|A0A178VX88_ARATH S5 DRBM domain-containing protein OS=Arabidopsis thaliana OX=3702 GN=AXX17_At2g39130 PE=3 SV=1	1					$361-1	A0A178VDH1	tr|A0A178VDH1|A0A178VDH1_ARATH CSP41A OS=Arabidopsis thaliana OX=3702 GN=AXX17_At3g57420 PE=4 SV=1	3		Q9FH02	R.YSEFLNAVK.K
$301-4	A0A384KXC9	tr|A0A384KXC9|A0A384KXC9_ARATH S5 DRBM domain-containing protein OS=Arabidopsis thaliana OX=3702 GN=AXX17_At1g52560 PE=3 SV=1	1					$361-2	A0A5S9XP40	tr|A0A5S9XP40|A0A5S9XP40_ARATH Epimerase domain-containing protein OS=Arabidopsis thaliana OX=3702 GN=C24_LOCUS16576 PE=4 SV=1	3		Q9FH02	R.QVTVDRPDVAGR.V
$301-3	A0A178W7G7	tr|A0A178W7G7|A0A178W7G7_ARATH XW6 OS=Arabidopsis thaliana OX=3702 GN=At1g58983 PE=3 SV=1	1					$361-3	Q9LYA9	sp|Q9LYA9|CP41A_ARATH Chloroplast stem-loop binding protein of 41 kDa a, chloroplastic OS=Arabidopsis thaliana OX=3702 GN=CSP41A PE=1 SV=1	3		Q9FH02	R.QVTVDRPDVAGR.V
$301-2	G1JSI6	tr|G1JSI6|G1JSI6_ARATH At1g59359 OS=Arabidopsis thaliana OX=3702 GN=At1g59359 PE=3 SV=1	1					$361-4	A0A654FKA7	tr|A0A654FKA7|A0A654FKA7_ARATH Epimerase domain-containing protein OS=Arabidopsis thaliana OX=3702 GN=AN1_LOCUS16705 PE=4 SV=1	3		Q9FH02	R.YSEFLNAVK.K
$301-17	Q9SCM3	sp|Q9SCM3|RS24_ARATH 40S Ribosomal protein S2-4 OS=Arabidopsis thaliana OX=3702 GN=RPS2D PE=2 SV=1	1					$362-1	A0A178VDJ4	tr|A0A178VDJ4|A0A178VDJ4_ARATH UXS5 OS=Arabidopsis thaliana OX=3702 GN=AXX17_At3g40260 PE=4 SV=1	3		Q9FH02	R.YSEFLNAVK.K
$301-16	Q8LDY5	tr|Q8LDY5|Q8LDY5_ARATH 40S Ribosomal protein S2 OS=Arabidopsis thaliana OX=3702 PE=2 SV=1	1					$362-10	Q9SN95	sp|Q9SN95|UXS5_ARATH UDP-glucuronic acid decarboxylase 5 OS=Arabidopsis thaliana OX=3702 GN=UXS5 PE=2 SV=1	3		Q9FH02	R.GQAGGLTFFAPSEER.L
$301-15	P49688	sp|P49688|RS23_ARATH 40S Ribosomal protein S2-3 OS=Arabidopsis thaliana OX=3702 GN=RPS2C PE=1 SV=2	1					$362-11	Q9ZV36	sp|Q9ZV36|UXS6_ARATH UDP-glucuronic acid decarboxylase 6 OS=Arabidopsis thaliana OX=3702 GN=UXS6 PE=2 SV=1	3		Q9FH02	R.GQAGGLTFFAPSEER.L
$301-14	Q8L8Y0	sp|Q8L8Y0|RS21_ARATH 40S Ribosomal protein S2-1 OS=Arabidopsis thaliana OX=3702 GN=RPS2A PE=2 SV=2	1					$362-2	A0A178UDR3	tr|A0A178UDR3|A0A178UDR3_ARATH UXS3 OS=Arabidopsis thaliana OX=3702 GN=AXX17_At5g58680 PE=4 SV=1	3		Q9FH02	R.GGQGGAGGPGGLGGPMDFGR.S
$301-13	A0A654FIN8	tr|A0A654FIN8|A0A654FIN8_ARATH Uncharacterized protein OS=Arabidopsis thaliana OX=3702 GN=AN1_LOCUS16127 PE=3 SV=1	1					$362-3	A0A178VW86	tr|A0A178VW86|A0A178VW86_ARATH UXS6 OS=Arabidopsis thaliana OX=3702 GN=AXX17_At2g24870 PE=4 SV=1	3		Q9FH02	K.LELQEVVDFLK.N
$301-12	A0A654EKY4	tr|A0A654EKY4|A0A654EKY4_ARATH Uncharacterized protein OS=Arabidopsis thaliana OX=3702 GN=AN1_LOCUS4923 PE=3 SV=1	1					$362-4	F4KHU8	tr|F4KHU8|F4KHU8_ARATH UDP-glucuronic acid decarboxylase 3 OS=Arabidopsis thaliana OX=3702 GN=UXS3 PE=1 SV=1	3		Q9FH02	K.LELQEVVDFLK.N
$301-11	A0A178VKM1	tr|A0A178VKM1|A0A178VKM1_ARATH Uncharacterized protein OS=Arabidopsis thaliana OX=3702 GN=AXX17_At3g52060 PE=3 SV=1	1					$362-5	A0A1P8BFI1	tr|A0A1P8BFI1|A0A1P8BFI1_ARATH UDP-glucuronic acid decarboxylase 3 OS=Arabidopsis thaliana OX=3702 GN=UXS3 PE=1 SV=1	3		Q9FH02	K.ISIIPR.G ! R.ISILPR.L ! K.LSILPR.T ! K.LSILPR.S ! K.LSLLPR.K
$301-10	G1JSH2	tr|G1JSH2|G1JSH2_ARATH At1g58380 OS=Arabidopsis thaliana OX=3702 GN=At1g58380 PE=3 SV=1	1					$362-6	A0A1P8BFL8	tr|A0A1P8BFL8|A0A1P8BFL8_ARATH UDP-glucuronic acid decarboxylase 3 OS=Arabidopsis thaliana OX=3702 GN=UXS3 PE=1 SV=1	3		Q9FH02	K.ISIIPR.G ! R.ISILPR.L ! K.LSILPR.T ! K.LSILPR.S ! K.LSLLPR.K
$301-1	A0A5S9XLN0	tr|A0A5S9XLN0|A0A5S9XLN0_ARATH Uncharacterized protein OS=Arabidopsis thaliana OX=3702 GN=C24_LOCUS16010 PE=3 SV=1	1					$362-7	A0A5S9X2M8	tr|A0A5S9X2M8|A0A5S9X2M8_ARATH NAD(P)-bd_dom domain-containing protein OS=Arabidopsis thaliana OX=3702 GN=C24_LOCUS9131 PE=4 SV=1	3		Q9FH02	K.GCLLVGPPGTGK.T
$300-4	Q39061	sp|Q39061|CP33_ARATH RNA-binding protein CP33, chloroplastic OS=Arabidopsis thaliana OX=3702 GN=CP33 PE=2 SV=1	1					$362-8	A0A1P8B345	tr|A0A1P8B345|A0A1P8B345_ARATH UDP-XYL synthase 6 OS=Arabidopsis thaliana OX=3702 GN=UXS6 PE=1 SV=1	3		Q9FH02	K.GCLLVGPPGTGK.T
$300-3	A0A654FGF4	tr|A0A654FGF4|A0A654FGF4_ARATH Uncharacterized protein OS=Arabidopsis thaliana OX=3702 GN=AN1_LOCUS15604 PE=4 SV=1	1					$362-9	Q9FIE8	sp|Q9FIE8|UXS3_ARATH UDP-glucuronic acid decarboxylase 3 OS=Arabidopsis thaliana OX=3702 GN=UXS3 PE=1 SV=1	3		Q9FH02	K.FQEVPETGVTFGDVAGADQAK.L
$300-2	A0A178VGE7	tr|A0A178VGE7|A0A178VGE7_ARATH PDE322 OS=Arabidopsis thaliana OX=3702 GN=AXX17_At3g46800 PE=4 SV=1	1					$363-1	A0A178VE50	tr|A0A178VE50|A0A178VE50_ARATH RZ-1A OS=Arabidopsis thaliana OX=3702 GN=AXX17_At3g28650 PE=4 SV=1	3		Q9FH02	K.EISKDEISDALER.I
$300-1	A0A5S9XK34	tr|A0A5S9XK34|A0A5S9XK34_ARATH Uncharacterized protein OS=Arabidopsis thaliana OX=3702 GN=C24_LOCUS15486 PE=4 SV=1	1					$363-2	A0A5S9XG86	tr|A0A5S9XG86|A0A5S9XG86_ARATH Uncharacterized protein OS=Arabidopsis thaliana OX=3702 GN=C24_LOCUS13963 PE=4 SV=1	3		Q9FH02	K.EISKDEISDALER.I
$299-7	A0A1I9LR42	tr|A0A1I9LR42|A0A1I9LR42_ARATH Transducin/WD40 repeat-like superfamily protein OS=Arabidopsis thaliana OX=3702 GN=At3g49400 PE=1 SV=1	1					$363-3	Q93ZK4	tr|Q93ZK4|Q93ZK4_ARATH AT3g26420/F20C19_14 OS=Arabidopsis thaliana OX=3702 GN=At3g26420 PE=2 SV=1	3		Q9FH02	K.DGSVLQLTAVDNR.R
$299-6	Q94BY0	tr|Q94BY0|Q94BY0_ARATH AT3g49400/F2K15_260 (Fragment) OS=Arabidopsis thaliana OX=3702 PE=2 SV=1	1					$363-4	Q9LIN3	sp|Q9LIN3|RZ1A_ARATH Glycine-rich RNA-binding protein RZ1A OS=Arabidopsis thaliana OX=3702 GN=RZ1A PE=1 SV=1	3		Q9LF98	R.TVPAAVPAIVFLSGGQSEEEATR.N
$299-5	F4IXX2	tr|F4IXX2|F4IXX2_ARATH Transducin/WD40 repeat-like superfamily protein OS=Arabidopsis thaliana OX=3702 GN=At3g49400 PE=1 SV=1	1					$364-1	A0A178VER7	tr|A0A178VER7|A0A178VER7_ARATH Protein-ribulosamine 3-kinase, chloroplastic OS=Arabidopsis thaliana OX=3702 GN=AXX17_At3g55340 PE=3 SV=1	3		Q9LF98	R.LASINVENVETNRR.N
$299-4	Q9CA09	tr|Q9CA09|Q9CA09_ARATH Uncharacterized protein T1G12.10 OS=Arabidopsis thaliana OX=3702 GN=T1G12.10 PE=4 SV=1	1					$364-2	A0A1I9LR17	tr|A0A1I9LR17|A0A1I9LR17_ARATH Protein-ribulosamine 3-kinase OS=Arabidopsis thaliana OX=3702 GN=At3g61080 PE=1 SV=1	3		Q9LF98	R.LASINVENVETNR.R
$299-3	A0A178VGK3	tr|A0A178VGK3|A0A178VGK3_ARATH WD_REPEATS_REGION domain-containing protein OS=Arabidopsis thaliana OX=3702 GN=AXX17_At3g43550 PE=4 SV=1	1					$364-3	Q9LEW8	sp|Q9LEW8|FN3KR_ARATH Protein-ribulosamine 3-kinase, chloroplastic OS=Arabidopsis thaliana OX=3702 GN=At3g61080 PE=1 SV=2	3		Q9LF98	K.VSPEVIAEHTVR.A
$299-2	F4IXX3	tr|F4IXX3|F4IXX3_ARATH Transducin/WD40 repeat-like superfamily protein OS=Arabidopsis thaliana OX=3702 GN=At3g49400 PE=1 SV=1	1					$365-1	A0A178VM26	tr|A0A178VM26|A0A178VM26_ARATH Ribosomal_S13_N domain-containing protein OS=Arabidopsis thaliana OX=3702 GN=AXX17_At3g55140 PE=3 SV=1	3		Q9LF98	K.LFVDILK.E
$299-1	A0A5S9XJD5	tr|A0A5S9XJD5|A0A5S9XJD5_ARATH TFIIIC_delta domain-containing protein OS=Arabidopsis thaliana OX=3702 GN=AN1_LOCUS15290 PE=4 SV=1	1					$365-2	P59224	sp|P59224|RS132_ARATH 40S Ribosomal protein S13-2 OS=Arabidopsis thaliana OX=3702 GN=RPS13B PE=2 SV=1	3		Q9LF98	K.IGENEPSEHSIHENAYGLAR.Y
$298-4	A0A654FCY2	tr|A0A654FCY2|A0A654FCY2_ARATH PLAT domain-containing protein OS=Arabidopsis thaliana OX=3702 GN=AN1_LOCUS14840 PE=3 SV=1	1					$365-3	A0A178UZQ9	tr|A0A178UZQ9|A0A178UZQ9_ARATH RPS13A OS=Arabidopsis thaliana OX=3702 GN=AXX17_At4g00120 PE=3 SV=1	3		Q9LF98	K.GTVELAGTDGETTTQGLDGLGDR.C
$298-3	A0A178VJC0	tr|A0A178VJC0|A0A178VJC0_ARATH Lipoxygenase OS=Arabidopsis thaliana OX=3702 GN=AXX17_At3g38990 PE=3 SV=1	1					$365-4	P59223	sp|P59223|RS131_ARATH 40S Ribosomal protein S13-1 OS=Arabidopsis thaliana OX=3702 GN=RPS13A PE=2 SV=1	3		Q9LF98	K.GILAADESTGTIGK.R
$298-2	P38418	sp|P38418|LOX2_ARATH Lipoxygenase 2, chloroplastic OS=Arabidopsis thaliana OX=3702 GN=LOX2 PE=1 SV=1	1					$366-1	A0A178VX90	tr|A0A178VX90|A0A178VX90_ARATH Hydroxymethylglutaryl-CoA lyase OS=Arabidopsis thaliana OX=3702 GN=AXX17_At2g22690 PE=3 SV=1	3		Q9LF98	K.GILAADESTGTIGK.R
$298-1	A0A5S9XIS5	tr|A0A5S9XIS5|A0A5S9XIS5_ARATH PLAT domain-containing protein OS=Arabidopsis thaliana OX=3702 GN=C24_LOCUS14723 PE=3 SV=1	1					$366-2	A0A654EXM5	tr|A0A654EXM5|A0A654EXM5_ARATH Hydroxymethylglutaryl-CoA lyase OS=Arabidopsis thaliana OX=3702 GN=AN1_LOCUS9073 PE=3 SV=1	3		Q9LF98	K.FADELIANAAYIGTPGK.G
$297-4	W8PUR4	tr|W8PUR4|W8PUR4_ARATH Alpha-1,4 glucan phosphorylase (Fragment) OS=Arabidopsis thaliana OX=3702 GN=AT3G46970 PE=2 SV=1	1					$366-3	A0A178VYN7	tr|A0A178VYN7|A0A178VYN7_ARATH Hydroxymethylglutaryl-CoA lyase OS=Arabidopsis thaliana OX=3702 GN=AXX17_At2g22690 PE=3 SV=1	3		Q9LF98	K.EGGVLPGIK.V
$297-3	A0A178VC18	tr|A0A178VC18|A0A178VC18_ARATH Alpha-1,4 glucan phosphorylase OS=Arabidopsis thaliana OX=3702 GN=AXX17_At3g40890 PE=3 SV=1	1					$366-4	O81027	sp|O81027|HMGCL_ARATH Hydroxymethylglutaryl-CoA lyase, Mitochondrial OS=Arabidopsis thaliana OX=3702 GN=HMGCL PE=1 SV=2	3		Q9LF98	K.ANSEATLGTYK.G
$297-2	Q9SD76	sp|Q9SD76|PHS2_ARATH Alpha-glucan phosphorylase 2, cytosolic OS=Arabidopsis thaliana OX=3702 GN=PHS2 PE=1 SV=1	1					$366-5	A0A5S9X1Q0	tr|A0A5S9X1Q0|A0A5S9X1Q0_ARATH Hydroxymethylglutaryl-CoA lyase OS=Arabidopsis thaliana OX=3702 GN=C24_LOCUS8924 PE=3 SV=1	3		Q9LF98	K.ANSEATLGTYK.G
$297-1	A0A5S9XIH2	tr|A0A5S9XIH2|A0A5S9XIH2_ARATH Alpha-1,4 glucan phosphorylase OS=Arabidopsis thaliana OX=3702 GN=C24_LOCUS14909 PE=3 SV=1	1					$366-6	A0A1P8B070	tr|A0A1P8B070|A0A1P8B070_ARATH Hydroxymethylglutaryl-CoA lyase OS=Arabidopsis thaliana OX=3702 GN=At2g26800 PE=1 SV=1	3		Q9LF98	K.AAQEALYVR.C
$296-9	A0A178V587	tr|A0A178V587|A0A178V587_ARATH RING-type domain-containing protein OS=Arabidopsis thaliana OX=3702 GN=AXX17_At4g14780 PE=4 SV=1	1					$367-1	A0A178VY21	tr|A0A178VY21|A0A178VY21_ARATH SPP OS=Arabidopsis thaliana OX=3702 GN=AXX17_At2g02090 PE=3 SV=1	3		Q9LF98	K.AAQEALYVR.C
$296-8	Q9SV59	tr|Q9SV59|Q9SV59_ARATH Uncharacterized protein At4g13100 OS=Arabidopsis thaliana OX=3702 GN=At4g13100 PE=4 SV=1	1					$367-2	O81062	sp|O81062|SIP_ARATH Signal peptide peptidase OS=Arabidopsis thaliana OX=3702 GN=SPP PE=2 SV=1	3		O23016	R.SLVDDVLR.K
$296-7	A8MR29	tr|A8MR29|A8MR29_ARATH RING/U-box superfamily protein OS=Arabidopsis thaliana OX=3702 GN=At4g13100 PE=1 SV=1	1					$368-1	A0A178W876	tr|A0A178W876|A0A178W876_ARATH PSAD-2 OS=Arabidopsis thaliana OX=3702 GN=AXX17_At1g02370 PE=3 SV=1	3		O23016	R.SDIVISTK.I
$296-6	A0A654FCC1	tr|A0A654FCC1|A0A654FCC1_ARATH RING-type domain-containing protein OS=Arabidopsis thaliana OX=3702 GN=AN1_LOCUS13970 PE=4 SV=1	1					$368-2	Q9SA56	sp|Q9SA56|PSAD2_ARATH Photosystem I reaction center subunit II-2, chloroplastic OS=Arabidopsis thaliana OX=3702 GN=PSAD2 PE=1 SV=1	3		O23016	R.RSDIVISTK.I
$296-5	F4JS90	tr|F4JS90|F4JS90_ARATH RING/U-box superfamily protein OS=Arabidopsis thaliana OX=3702 GN=At4g13100 PE=1 SV=1	1					$368-3	Q9S7H1	sp|Q9S7H1|PSAD1_ARATH Photosystem I reaction center subunit II-1, chloroplastic OS=Arabidopsis thaliana OX=3702 GN=psaD1 PE=1 SV=1	3		O23016	R.LDLVGPIVEQPEYNMFAR.H
$296-4	A0A1I9LSG2	tr|A0A1I9LSG2|A0A1I9LSG2_ARATH RING/U-box superfamily protein OS=Arabidopsis thaliana OX=3702 GN=At3g25030 PE=4 SV=1	1					$368-4	A0A178UV45	tr|A0A178UV45|A0A178UV45_ARATH PSAD-1 OS=Arabidopsis thaliana OX=3702 GN=AXX17_At4g03480 PE=3 SV=1	3		O23016	R.FALENYK.N
$296-3	A0A5S9XRU7	tr|A0A5S9XRU7|A0A5S9XRU7_ARATH RING-type domain-containing protein OS=Arabidopsis thaliana OX=3702 GN=C24_LOCUS17804 PE=4 SV=1	1					$369-1	A0A178WA37	tr|A0A178WA37|A0A178WA37_ARATH Uncharacterized protein OS=Arabidopsis thaliana OX=3702 GN=AXX17_At1g34350 PE=4 SV=1	3		O23016	R.ESQIQENMK.A
$296-2	A0A1P8B8Y8	tr|A0A1P8B8Y8|A0A1P8B8Y8_ARATH RING/U-box superfamily protein OS=Arabidopsis thaliana OX=3702 GN=At4g13100 PE=1 SV=1	1					$369-2	A0A5S9WLJ7	tr|A0A5S9WLJ7|A0A5S9WLJ7_ARATH Uncharacterized protein OS=Arabidopsis thaliana OX=3702 GN=C24_LOCUS3306 PE=4 SV=1	3		O23016	R.AMNYVIDK.G
$296-13	F4JS89	tr|F4JS89|F4JS89_ARATH RING/U-box superfamily protein OS=Arabidopsis thaliana OX=3702 GN=At4g13100 PE=1 SV=1	1					$369-3	A0A178W5Z9	tr|A0A178W5Z9|A0A178W5Z9_ARATH Uncharacterized protein OS=Arabidopsis thaliana OX=3702 GN=AXX17_At1g34350 PE=4 SV=1	3		O23016	R.AEEIMGQAIR.E
$296-12	Q9LJR9	tr|Q9LJR9|Q9LJR9_ARATH At3g25030 OS=Arabidopsis thaliana OX=3702 GN=At3g25030 PE=2 SV=1	1					$369-4	Q9LQ22	tr|Q9LQ22|Q9LQ22_ARATH F14M2.18 protein OS=Arabidopsis thaliana OX=3702 GN=F14M2.18 PE=4 SV=1	3		O23016	K.IFWGGPGPNDK.G
$296-11	A0A178VMR0	tr|A0A178VMR0|A0A178VMR0_ARATH RING-type domain-containing protein OS=Arabidopsis thaliana OX=3702 GN=AXX17_At3g27030 PE=4 SV=1	1					$369-5	Q0WLY0	tr|Q0WLY0|Q0WLY0_ARATH KH domain-containing protein OS=Arabidopsis thaliana OX=3702 GN=At1g33680 PE=1 SV=1	3		O23016	K.IEQVIQSKPK.R
$296-10	A0A654FNR7	tr|A0A654FNR7|A0A654FNR7_ARATH RING-type domain-containing protein OS=Arabidopsis thaliana OX=3702 GN=AN1_LOCUS17916 PE=4 SV=1	1					$369-6	A0A178W950	tr|A0A178W950|A0A178W950_ARATH Uncharacterized protein OS=Arabidopsis thaliana OX=3702 GN=AXX17_At1g34350 PE=4 SV=1	3		O23016	K.GAIPSDSR.F
$296-1	A0A5S9XFE7	tr|A0A5S9XFE7|A0A5S9XFE7_ARATH RING-type domain-containing protein OS=Arabidopsis thaliana OX=3702 GN=C24_LOCUS13814 PE=4 SV=1	1					$369-7	A0A654EQR5	tr|A0A654EQR5|A0A654EQR5_ARATH Uncharacterized protein OS=Arabidopsis thaliana OX=3702 GN=AN1_LOCUS3396 PE=4 SV=1	3		O23016	K.AVDVIPLLTPIVLDK.I
$295-4	Q9LUM9	tr|Q9LUM9|Q9LUM9_ARATH Tetratricopeptide repeat (TPR)-containing protein OS=Arabidopsis thaliana OX=3702 GN=ENA PE=1 SV=1	1					$370-1	A0A178WAQ6	tr|A0A178WAQ6|A0A178WAQ6_ARATH RBP47A OS=Arabidopsis thaliana OX=3702 GN=At1g49600 PE=4 SV=1	3		O81845	R.QCLFGGLR.I
$295-3	A0A654F867	tr|A0A654F867|A0A654F867_ARATH Uncharacterized protein OS=Arabidopsis thaliana OX=3702 GN=AN1_LOCUS13165 PE=4 SV=1	1					$370-2	A0A1P8ASD0	tr|A0A1P8ASD0|A0A1P8ASD0_ARATH RNA-binding protein 47A OS=Arabidopsis thaliana OX=3702 GN=RBP47A PE=1 SV=1	3		O81845	R.NAIINAAELASYDQVK.E
$295-2	A0A178VC65	tr|A0A178VC65|A0A178VC65_ARATH TPR_REGION domain-containing protein OS=Arabidopsis thaliana OX=3702 GN=AXX17_At3g18690 PE=4 SV=1	1					$370-3	Q0WW84	sp|Q0WW84|RB47B_ARATH Polyadenylate-binding protein RBP47B OS=Arabidopsis thaliana OX=3702 GN=RBP47B PE=1 SV=1	3		O81845	R.NAIINAAELASYDQVK.E
$295-1	A0A5S9XD88	tr|A0A5S9XD88|A0A5S9XD88_ARATH TPR_REGION domain-containing protein OS=Arabidopsis thaliana OX=3702 GN=C24_LOCUS12999 PE=4 SV=1	1					$370-4	F4I3B3	sp|F4I3B3|RB47A_ARATH Polyadenylate-binding protein RBP47A OS=Arabidopsis thaliana OX=3702 GN=RBP47A PE=2 SV=1	3		O81845	R.LQAEGK.L
$294-1	A0A5S9X5W8	tr|A0A5S9X5W8|A0A5S9X5W8_ARATH Uncharacterized protein OS=Arabidopsis thaliana OX=3702 GN=C24_LOCUS10395 PE=4 SV=1	1					$370-5	A0A5S9XDJ4	tr|A0A5S9XDJ4|A0A5S9XDJ4_ARATH Uncharacterized protein OS=Arabidopsis thaliana OX=3702 GN=AN1_LOCUS13327 PE=4 SV=1	3		O81845	R.GLLGTVGTIAR.E
$293-3	Q3EBJ8	sp|Q3EBJ8|FB128_ARATH Putative F-box protein At2g39415 OS=Arabidopsis thaliana OX=3702 GN=At2g39415 PE=4 SV=1	1					$370-6	A0A654EH41	tr|A0A654EH41|A0A654EH41_ARATH Uncharacterized protein OS=Arabidopsis thaliana OX=3702 GN=AN1_LOCUS4078 PE=4 SV=1	3		O81845	R.ALWTGLGPNVAR.N
$293-2	A0A178VV63	tr|A0A178VV63|A0A178VV63_ARATH F-box domain-containing protein OS=Arabidopsis thaliana OX=3702 GN=AXX17_At2g36330 PE=4 SV=1	1					$370-7	A0A178VAC7	tr|A0A178VAC7|A0A178VAC7_ARATH RBP47B OS=Arabidopsis thaliana OX=3702 GN=AXX17_At3g20320 PE=4 SV=1	3		O81845	K.SDLSLPK.T
$293-1	A0A5S9X5E6	tr|A0A5S9X5E6|A0A5S9X5E6_ARATH F-box domain-containing protein OS=Arabidopsis thaliana OX=3702 GN=AN1_LOCUS10406 PE=4 SV=1	1					$370-8	A0A5S9WN12	tr|A0A5S9WN12|A0A5S9WN12_ARATH Uncharacterized protein OS=Arabidopsis thaliana OX=3702 GN=C24_LOCUS3959 PE=4 SV=1	3		O81845	K.SALAGDVTLPK.Y
$292-4	A0A654EZY9	tr|A0A654EZY9|A0A654EZY9_ARATH C3H1-type domain-containing protein OS=Arabidopsis thaliana OX=3702 GN=AN1_LOCUS9822 PE=4 SV=1	1					$371-1	A0A178WC68	tr|A0A178WC68|A0A178WC68_ARATH Eukaryotic translation initiation factor 5A OS=Arabidopsis thaliana OX=3702 GN=AXX17_At1g27010 PE=3 SV=1	3		O81845	K.LAAGAPR.R
$292-3	A0A178VSR1	tr|A0A178VSR1|A0A178VSR1_ARATH FES1 OS=Arabidopsis thaliana OX=3702 GN=AXX17_At2g30360 PE=4 SV=1	1					$371-2	Q93VP3	sp|Q93VP3|IF5A2_ARATH Eukaryotic translation initiation factor 5A-2 OS=Arabidopsis thaliana OX=3702 GN=ELF5A-2 PE=1 SV=1	3		O81845	K.GFIPNFGR.L
$292-2	Q84VG7	sp|Q84VG7|FES1_ARATH Protein FRIGIDA-ESSENTIAL 1 OS=Arabidopsis thaliana OX=3702 GN=FES1 PE=1 SV=2	1					$372-1	A0A178WH62	tr|A0A178WH62|A0A178WH62_ARATH RPN12a OS=Arabidopsis thaliana OX=3702 GN=AXX17_At1g58020 PE=3 SV=1	3		O81845	K.DFVGDVPLSK.K
$292-1	A0A5S9X3S5	tr|A0A5S9X3S5|A0A5S9X3S5_ARATH C3H1-type domain-containing protein OS=Arabidopsis thaliana OX=3702 GN=C24_LOCUS9670 PE=4 SV=1	1					$372-2	Q9SGW3	sp|Q9SGW3|PSD8A_ARATH 26S proteasome non-ATPase regulatory subunit 8 homolog A OS=Arabidopsis thaliana OX=3702 GN=RPN12A PE=1 SV=1	3		Q8GTY0	R.STNLDWYK.G
$291-4	Q9SKI0	tr|Q9SKI0|Q9SKI0_ARATH At2g10940/F15K19.1 OS=Arabidopsis thaliana OX=3702 GN=At2g10940 PE=1 SV=1	1					$373-1	A0A178WIH7	tr|A0A178WIH7|A0A178WIH7_ARATH RD21A OS=Arabidopsis thaliana OX=3702 GN=AXX17_At1g41130 PE=3 SV=1	3		Q8GTY0	R.QTVAVGVIK.S
$291-3	A0A178VQX2	tr|A0A178VQX2|A0A178VQX2_ARATH AAI domain-containing protein OS=Arabidopsis thaliana OX=3702 GN=At2g10940 PE=3 SV=1	1					$373-2	Q94BX1	tr|Q94BX1|Q94BX1_ARATH F2G19.31/F2G19.31 OS=Arabidopsis thaliana OX=3702 PE=2 SV=1	3		Q8GTY0	R.LPLQDVYK.I
$291-2	A0A654ESF6	tr|A0A654ESF6|A0A654ESF6_ARATH AAI domain-containing protein OS=Arabidopsis thaliana OX=3702 GN=AN1_LOCUS7698 PE=3 SV=1	1					$373-3	Q56XI5	tr|Q56XI5|Q56XI5_ARATH Cysteine proteinase RD21A OS=Arabidopsis thaliana OX=3702 GN=At1g47128 PE=2 SV=1	3		Q8GTY0	R.GYVASNSK.D
$291-1	A0A5S9WXW8	tr|A0A5S9WXW8|A0A5S9WXW8_ARATH AAI domain-containing protein OS=Arabidopsis thaliana OX=3702 GN=C24_LOCUS7550 PE=3 SV=1	1					$373-4	P43297	sp|P43297|RD21A_ARATH Cysteine proteinase RD21A OS=Arabidopsis thaliana OX=3702 GN=RD21A PE=1 SV=1	3		Q8GTY0	R.EHALLAFTLGVK.Q
$290-2	A0A654ESX8	tr|A0A654ESX8|A0A654ESX8_ARATH TIP120 domain-containing protein OS=Arabidopsis thaliana OX=3702 GN=AN1_LOCUS7307 PE=3 SV=1	1					$374-1	A0A178WMP1	tr|A0A178WMP1|A0A178WMP1_ARATH ERDL6 OS=Arabidopsis thaliana OX=3702 GN=AXX17_At1g69650 PE=3 SV=1	3		Q8GTY0	K.YYCTVIDAPGHR.D
$290-1	A0A5S9WWN7	tr|A0A5S9WWN7|A0A5S9WWN7_ARATH Uncharacterized protein OS=Arabidopsis thaliana OX=3702 GN=C24_LOCUS7185 PE=4 SV=1	1					$374-2	A0A5S9WUJ5	tr|A0A5S9WUJ5|A0A5S9WUJ5_ARATH Uncharacterized protein OS=Arabidopsis thaliana OX=3702 GN=AN1_LOCUS6563 PE=3 SV=1	3		Q8GTY0	K.STTTGHLIYK.L
$289-4	O64530	sp|O64530|STR1_ARATH Thiosulfate/3-mercaptopyruvate sulfurtransferase 1, Mitochondrial OS=Arabidopsis thaliana OX=3702 GN=STR1 PE=1 SV=1	1					$374-3	Q9FRL3	sp|Q9FRL3|ERDL6_ARATH Sugar transporter ERD6-like 6 OS=Arabidopsis thaliana OX=3702 GN=At1g75220 PE=1 SV=1	3		Q8GTY0	K.MDATTPK.Y
$289-3	A0A178WKK0	tr|A0A178WKK0|A0A178WKK0_ARATH Sulfurtransferase OS=Arabidopsis thaliana OX=3702 GN=At1g79230 PE=4 SV=1	1					$375-1	A0A178WPQ4	tr|A0A178WPQ4|A0A178WPQ4_ARATH COX6B OS=Arabidopsis thaliana OX=3702 GN=AXX17_At1g23580 PE=4 SV=1	3		Q8GTY0	K.M#DATTPK.Y
$289-2	A8MR47	tr|A8MR47|A8MR47_ARATH Sulfurtransferase OS=Arabidopsis thaliana OX=3702 GN=MST1 PE=1 SV=1	1					$375-2	Q9S7L9	sp|Q9S7L9|CX6B1_ARATH Cytochrome c oxidase subunit 6b-1 OS=Arabidopsis thaliana OX=3702 GN=COX6B-1 PE=1 SV=1	3		Q8GTY0	K.IGGIGTVPVGR.V
$289-1	A0A5S9WVP6	tr|A0A5S9WVP6|A0A5S9WVP6_ARATH Uncharacterized protein OS=Arabidopsis thaliana OX=3702 GN=AN1_LOCUS6972 PE=4 SV=1	1					$376-1	A0A1B1W4T6	tr|A0A1B1W4T6|A0A1B1W4T6_ARATH Photosystem I P700 chlorophyll a apoprotein A1 OS=Arabidopsis thaliana OX=3702 GN=psaA PE=3 SV=1	3		Q8GTY0	K.EVSSYLK.K
$288-7	A0A1P8AQM4	tr|A0A1P8AQM4|A0A1P8AQM4_ARATH Sulfate transporter 12 OS=Arabidopsis thaliana OX=3702 GN=SULTR1;2 PE=1 SV=1	1					$376-2	P56766	sp|P56766|PSAA_ARATH Photosystem I P700 chlorophyll a apoprotein A1 OS=Arabidopsis thaliana OX=3702 GN=psaA PE=2 SV=1	3		Q9LRP3	R.FTEEIK.E
$288-6	A0A178W8H9	tr|A0A178W8H9|A0A178W8H9_ARATH SULTR1 OS=Arabidopsis thaliana OX=3702 GN=AXX17_At1g72600 PE=3 SV=1	1					$377-1	A0A1P8BGP6	tr|A0A1P8BGP6|A0A1P8BGP6_ARATH Peroxidase OS=Arabidopsis thaliana OX=3702 GN=MVA3.170 PE=1 SV=1	3		Q9LRP3	R.ALLTALR.C
$288-5	A0A1P8AQN0	tr|A0A1P8AQN0|A0A1P8AQN0_ARATH Sulfate transporter 12 OS=Arabidopsis thaliana OX=3702 GN=SULTR1;2 PE=1 SV=1	1					$377-2	A0A384KCX5	tr|A0A384KCX5|A0A384KCX5_ARATH Peroxidase OS=Arabidopsis thaliana OX=3702 GN=AXX17_At5g17530 PE=3 SV=1	3		Q9LRP3	K.VLVGTAK.A
$288-4	A0A654EPY0	tr|A0A654EPY0|A0A654EPY0_ARATH Uncharacterized protein OS=Arabidopsis thaliana OX=3702 GN=AN1_LOCUS6846 PE=4 SV=1	1					$377-3	Q53YQ5	tr|Q53YQ5|Q53YQ5_ARATH Peroxidase OS=Arabidopsis thaliana OX=3702 PE=3 SV=1	3		Q9LRP3	K.TPVAVK.K
$288-3	A0A1P8AQP6	tr|A0A1P8AQP6|A0A1P8AQP6_ARATH Sulfate transporter 12 OS=Arabidopsis thaliana OX=3702 GN=SULTR1;2 PE=1 SV=1	1					$377-4	Q43729	sp|Q43729|PER57_ARATH Peroxidase 57 OS=Arabidopsis thaliana OX=3702 GN=PER57 PE=1 SV=1	3		Q9LRP3	K.LLNNPGQADKDFR.V
$288-2	Q9MAX3	sp|Q9MAX3|SUT12_ARATH Sulfate transporter 1.2 OS=Arabidopsis thaliana OX=3702 GN=SULTR1;2 PE=1 SV=1	1					$378-1	A0A2H1ZEA9	tr|A0A2H1ZEA9|A0A2H1ZEA9_ARATH Aminomethyltransferase OS=Arabidopsis thaliana OX=3702 GN=At1g11860 PE=1 SV=1	3		Q9LRP3	K.LLGADSNYVSTR.V
$288-1	A0A5S9WVB8	tr|A0A5S9WVB8|A0A5S9WVB8_ARATH Uncharacterized protein OS=Arabidopsis thaliana OX=3702 GN=C24_LOCUS6733 PE=4 SV=1	1					$378-2	O65396	sp|O65396|GCST_ARATH Aminomethyltransferase, Mitochondrial OS=Arabidopsis thaliana OX=3702 GN=GDCST PE=2 SV=1	3		Q9LRP3	K.FSGSLEK.K
$287-9	A0A1P8AV25	tr|A0A1P8AV25|A0A1P8AV25_ARATH RAD3-like DNA-binding helicase protein OS=Arabidopsis thaliana OX=3702 GN=At1g20720 PE=1 SV=1	1					$378-3	A0A178WFZ3	tr|A0A178WFZ3|A0A178WFZ3_ARATH Aminomethyltransferase OS=Arabidopsis thaliana OX=3702 GN=AXX17_At1g12220 PE=3 SV=1	3		Q9LRP3	K.ESIIGDGGYGVVYHGTLTNK.T
$287-8	A0A5S9XGA5	tr|A0A5S9XGA5|A0A5S9XGA5_ARATH Uncharacterized protein OS=Arabidopsis thaliana OX=3702 GN=C24_LOCUS14078 PE=4 SV=1	1					$379-1	A0A2P2CLH9	tr|A0A2P2CLH9|A0A2P2CLH9_ARATH ATP synthase protein MI25 OS=Arabidopsis thaliana OX=3702 GN=atp4 PE=3 SV=1	3		Q9SN86	R.IQNAGTEVVDAK.A
$287-7	A0A654EDH9	tr|A0A654EDH9|A0A654EDH9_ARATH Uncharacterized protein OS=Arabidopsis thaliana OX=3702 GN=AN1_LOCUS2207 PE=4 SV=1	1					$380-1	A0A384LAR8	tr|A0A384LAR8|A0A384LAR8_ARATH Malate dehydrogenase OS=Arabidopsis thaliana OX=3702 GN=AXX17_At2g18360 PE=3 SV=1	3		Q9SN86	R.FVESSLR.A
$287-6	A0A654ES61	tr|A0A654ES61|A0A654ES61_ARATH Uncharacterized protein OS=Arabidopsis thaliana OX=3702 GN=AN1_LOCUS7602 PE=4 SV=1	1					$380-2	Q0WUS4	tr|Q0WUS4|Q0WUS4_ARATH Malate dehydrogenase OS=Arabidopsis thaliana OX=3702 GN=At2g22780 PE=2 SV=1	3		Q9SN86	R.DFTGPSELADCLK.D
$287-5	A0A178WI34	tr|A0A178WI34|A0A178WI34_ARATH Helicase ATP-binding domain-containing protein OS=Arabidopsis thaliana OX=3702 GN=AXX17_At1g21730 PE=4 SV=1	1					$380-3	O82399	sp|O82399|MDHX1_ARATH Malate dehydrogenase 1, peroxisomal OS=Arabidopsis thaliana OX=3702 GN=PMDH1 PE=1 SV=1	3		Q9SN86	R.DDLFNINANIVK.T
$287-4	F4HUN4	tr|F4HUN4|F4HUN4_ARATH RAD3-like DNA-binding helicase protein OS=Arabidopsis thaliana OX=3702 GN=At1g20720 PE=1 SV=1	1					$381-1	A0A454XVD1	tr|A0A454XVD1|A0A454XVD1_ARATH Ribosome assembly factor mrt4 OS=Arabidopsis thaliana OX=3702 GN=AXX17_At1g26030 PE=1 SV=1	3		Q9SN86	R.ANTFVSQK.K
$287-3	A0A5S9VAS1	tr|A0A5S9VAS1|A0A5S9VAS1_ARATH Uncharacterized protein OS=Arabidopsis thaliana OX=3702 GN=C24_LOCUS2118 PE=4 SV=1	1					$381-2	Q9FRH5	tr|Q9FRH5|Q9FRH5_ARATH Ribosome assembly factor mrt4 OS=Arabidopsis thaliana OX=3702 GN=F4F7.35 PE=3 SV=1	3		Q9SN86	K.TKPSVNFTDEEIQELTVR.I
$287-2	Q9LM82	tr|Q9LM82|Q9LM82_ARATH F2D10.21 OS=Arabidopsis thaliana OX=3702 PE=4 SV=1	1					$381-3	Q94AK8	tr|Q94AK8|Q94AK8_ARATH Ribosome assembly factor mrt4 OS=Arabidopsis thaliana OX=3702 GN=RDP1 PE=1 SV=1	3		Q9SN86	K.LFGVTTLDVVR.A
$287-14	A0A654F2A6	tr|A0A654F2A6|A0A654F2A6_ARATH Uncharacterized protein OS=Arabidopsis thaliana OX=3702 GN=AN1_LOCUS7336 PE=4 SV=1	1					$382-1	A0A5S9VCL0	tr|A0A5S9VCL0|A0A5S9VCL0_ARATH Catalase domain-containing protein OS=Arabidopsis thaliana OX=3702 GN=C24_LOCUS2105 PE=3 SV=1	3		Q9SN86	K.LFGVTTLDVVR.A
$287-13	A0A178WE98	tr|A0A178WE98|A0A178WE98_ARATH Helicase ATP-binding domain-containing protein OS=Arabidopsis thaliana OX=3702 GN=AXX17_At1g21730 PE=4 SV=1	1					$382-2	B9DHU0	tr|B9DHU0|B9DHU0_ARATH Catalase (Fragment) OS=Arabidopsis thaliana OX=3702 GN=At1g20620 PE=2 SV=1	3		Q9SN86	K.KLFGVTTLDVVR.A
$287-12	A0A5S9XG58	tr|A0A5S9XG58|A0A5S9XG58_ARATH Uncharacterized protein OS=Arabidopsis thaliana OX=3702 GN=C24_LOCUS14079 PE=4 SV=1	1					$382-3	A0A1P8AWT7	tr|A0A1P8AWT7|A0A1P8AWT7_ARATH Catalase OS=Arabidopsis thaliana OX=3702 GN=CAT3 PE=1 SV=1	3		Q9SN86	K.KLFGVTTLDVVR.A
$287-11	F4IHC3	tr|F4IHC3|F4IHC3_ARATH DNA repair DEAD helicase RAD3/XP-D subfamily protein OS=Arabidopsis thaliana OX=3702 GN=At2g05635 PE=4 SV=1	1					$382-4	A0A654ECE2	tr|A0A654ECE2|A0A654ECE2_ARATH Catalase domain-containing protein OS=Arabidopsis thaliana OX=3702 GN=AN1_LOCUS2193 PE=3 SV=1	3		Q9SN86	K.KLFGVTTLDVVR.A
$287-10	A0A5S9RUQ4	tr|A0A5S9RUQ4|A0A5S9RUQ4_ARATH DEAD_2 domain-containing protein OS=Arabidopsis thaliana OX=3702 GN=C24_LOCUS14 PE=4 SV=1	1					$382-5	A0A178WQI0	tr|A0A178WQI0|A0A178WQI0_ARATH Catalase OS=Arabidopsis thaliana OX=3702 GN=AXX17_At1g21600 PE=3 SV=1	3		Q9SN86	K.KLFGVTTLDVVR.A
$287-1	A0A5S9WVA3	tr|A0A5S9WVA3|A0A5S9WVA3_ARATH Uncharacterized protein OS=Arabidopsis thaliana OX=3702 GN=C24_LOCUS6689 PE=4 SV=1	1					$382-6	B9DG18	tr|B9DG18|B9DG18_ARATH Catalase OS=Arabidopsis thaliana OX=3702 GN=CAT3 PE=1 SV=1	3		Q9SN86	K.DVNVVVIPAGVPR.K
$286-9	A0A654EZV9	tr|A0A654EZV9|A0A654EZV9_ARATH NmrA domain-containing protein OS=Arabidopsis thaliana OX=3702 GN=AN1_LOCUS6571 PE=4 SV=1	1					$382-7	F4HUL6	tr|F4HUL6|F4HUL6_ARATH Catalase 3 OS=Arabidopsis thaliana OX=3702 GN=CAT3 PE=1 SV=1	3		Q9SN86	K.AGAGSATLSMAYAAAR.F
$286-8	A0A5S9XST2	tr|A0A5S9XST2|A0A5S9XST2_ARATH NmrA domain-containing protein OS=Arabidopsis thaliana OX=3702 GN=C24_LOCUS17867 PE=4 SV=1	1					$382-8	C0Z2I6	tr|C0Z2I6|C0Z2I6_ARATH Catalase OS=Arabidopsis thaliana OX=3702 GN=At1g20620 PE=2 SV=1	3		A0A654G7P8	K.IFVGGLAR.E
$286-7	A0A178WHM8	tr|A0A178WHM8|A0A178WHM8_ARATH NmrA domain-containing protein OS=Arabidopsis thaliana OX=3702 GN=AXX17_At1g69730 PE=4 SV=1	1					$382-9	Q42547	sp|Q42547|CATA3_ARATH Catalase-3 OS=Arabidopsis thaliana OX=3702 GN=CAT3 PE=1 SV=3	3		P10798	R.IIGFDNTR.Q
$286-6	P52577	sp|P52577|IFRH_ARATH Isoflavone reductase homolog P3 OS=Arabidopsis thaliana OX=3702 GN=At1g75280 PE=2 SV=1	1					$383-1	A0A5S9VFC2	tr|A0A5S9VFC2|A0A5S9VFC2_ARATH Uncharacterized protein OS=Arabidopsis thaliana OX=3702 GN=AN1_LOCUS2281 PE=4 SV=1	3		P10798	R.IIGFDNTR.Q
$286-5	A0A178WBZ1	tr|A0A178WBZ1|A0A178WBZ1_ARATH NmrA domain-containing protein OS=Arabidopsis thaliana OX=3702 GN=AXX17_At1g69740 PE=4 SV=1	1					$383-2	Q501F7	tr|Q501F7|Q501F7_ARATH At1g21440 OS=Arabidopsis thaliana OX=3702 GN=At1g21440 PE=1 SV=1	3		P10798	R.IIGFDNTR.Q
$286-4	A0A1P8ART1	tr|A0A1P8ART1|A0A1P8ART1_ARATH NAD(P)-binding Rossmann-fold superfamily protein OS=Arabidopsis thaliana OX=3702 GN=At1g75290 PE=1 SV=1	1					$383-3	A0A178WDK8	tr|A0A178WDK8|A0A178WDK8_ARATH Uncharacterized protein OS=Arabidopsis thaliana OX=3702 GN=AXX17_At1g22490 PE=4 SV=1	3		P10798	R.IIGFDNTR.Q
$286-3	A0A178V352	tr|A0A178V352|A0A178V352_ARATH NmrA domain-containing protein OS=Arabidopsis thaliana OX=3702 GN=AXX17_At4g44620 PE=4 SV=1	1					$383-4	Q9LPL2	tr|Q9LPL2|Q9LPL2_ARATH F24J8.7 protein OS=Arabidopsis thaliana OX=3702 GN=F24J8.7 PE=4 SV=1	3		P10798	R.EHGNTPGYYDGR.Y
$286-23	A0A654FP17	tr|A0A654FP17|A0A654FP17_ARATH NmrA domain-containing protein OS=Arabidopsis thaliana OX=3702 GN=AN1_LOCUS17981 PE=4 SV=1	1					$384-1	A0A5S9WMJ6	tr|A0A5S9WMJ6|A0A5S9WMJ6_ARATH Uncharacterized protein OS=Arabidopsis thaliana OX=3702 GN=C24_LOCUS3166 PE=4 SV=1	3		P10798	R.EHGNTPGYYDGR.Y
$286-22	A0A178WBR4	tr|A0A178WBR4|A0A178WBR4_ARATH NmrA domain-containing protein OS=Arabidopsis thaliana OX=3702 GN=AXX17_At1g69740 PE=4 SV=1	1					$384-2	A0A654EEL6	tr|A0A654EEL6|A0A654EEL6_ARATH Uncharacterized protein OS=Arabidopsis thaliana OX=3702 GN=AN1_LOCUS3251 PE=4 SV=1	3		P10798	K.WIPCVEFELEHGFVYR.E ! K.WIPCVEFELEHGFVYR.-
$286-21	Q9FRM1	tr|Q9FRM1|Q9FRM1_ARATH At1g75300 OS=Arabidopsis thaliana OX=3702 GN=At1g75300 PE=1 SV=1	1					$384-3	Q9FVQ4	sp|Q9FVQ4|PLGG1_ARATH Plastidal glycolate/glycerate translocator 1, chloroplastic OS=Arabidopsis thaliana OX=3702 GN=PLGG1 PE=1 SV=1	3		P10798	K.WIPCVEFELEHGFVYR.E ! K.WIPCVEFELEHGFVYR.-
$286-20	B3LFB7	tr|B3LFB7|B3LFB7_ARATH At1g75290 OS=Arabidopsis thaliana OX=3702 GN=At1g75290 PE=1 SV=1	1					$384-4	A0A178WQL6	tr|A0A178WQL6|A0A178WQL6_ARATH LrgB OS=Arabidopsis thaliana OX=3702 GN=AXX17_At1g32780 PE=4 SV=1	3		P10798	K.VWPPIGK.K
$286-2	Q9FRM0	tr|Q9FRM0|Q9FRM0_ARATH NADPH oxidoreductase, putative; 12234-10951 OS=Arabidopsis thaliana OX=3702 GN=F22H5.18 PE=4 SV=1	1					$385-1	A0A5S9X4Y9	tr|A0A5S9X4Y9|A0A5S9X4Y9_ARATH Uncharacterized protein OS=Arabidopsis thaliana OX=3702 GN=C24_LOCUS10058 PE=3 SV=1	3		P10798	K.LPLFGCTDSAQVLK.E
$286-19	Q9FVQ6	sp|Q9FVQ6|PILR1_ARATH Pinoresinol reductase 1 OS=Arabidopsis thaliana OX=3702 GN=PRR1 PE=1 SV=1	1					$385-2	O80924	tr|O80924|O80924_ARATH NAD(P)-binding Rossmann-fold superfamily protein OS=Arabidopsis thaliana OX=3702 GN=At2g37540 PE=1 SV=1	3		P10798	K.LPLFGCTDSAQVLK.E
$286-18	Q9SVP6	sp|Q9SVP6|PILR2_ARATH Pinoresinol reductase 2 OS=Arabidopsis thaliana OX=3702 GN=PRR2 PE=1 SV=1	1					$385-3	A0A1P8B0R4	tr|A0A1P8B0R4|A0A1P8B0R4_ARATH NAD(P)-binding Rossmann-fold superfamily protein OS=Arabidopsis thaliana OX=3702 GN=At2g37540 PE=1 SV=1	3		P10798	K.KFETLSYLPDLSDVELAK.E
$286-17	Q9T030	sp|Q9T030|PBER1_ARATH Phenylcoumaran benzylic ether reductase 1 OS=Arabidopsis thaliana OX=3702 GN=PCBER1 PE=1 SV=1	1					$385-4	A0A178VUD5	tr|A0A178VUD5|A0A178VUD5_ARATH Uncharacterized protein OS=Arabidopsis thaliana OX=3702 GN=At2g37540 PE=3 SV=1	3		P10798	K.FETLSYLPDLSDVELAK.E
$286-16	A0A178V107	tr|A0A178V107|A0A178V107_ARATH PRR2 OS=Arabidopsis thaliana OX=3702 GN=AXX17_At4g15590 PE=4 SV=1	1					$386-1	A0A5S9XVD2	tr|A0A5S9XVD2|A0A5S9XVD2_ARATH Uncharacterized protein OS=Arabidopsis thaliana OX=3702 GN=C24_LOCUS19069 PE=3 SV=1	3		P10798	K.EYPGAFIR.I
$286-15	A0A654FWW9	tr|A0A654FWW9|A0A654FWW9_ARATH NmrA domain-containing protein OS=Arabidopsis thaliana OX=3702 GN=AN1_LOCUS20787 PE=4 SV=1	1					$386-2	Q9STW6	sp|Q9STW6|HSP7F_ARATH Heat shock 70 kDa protein 6, chloroplastic OS=Arabidopsis thaliana OX=3702 GN=HSP70-6 PE=1 SV=1	3		P10798	K.EVEECKK.E
$286-14	A0A5S9Y0N1	tr|A0A5S9Y0N1|A0A5S9Y0N1_ARATH NmrA domain-containing protein OS=Arabidopsis thaliana OX=3702 GN=C24_LOCUS20683 PE=4 SV=1	1					$386-3	A0A178V345	tr|A0A178V345|A0A178V345_ARATH CpHsc70-1 OS=Arabidopsis thaliana OX=3702 GN=AXX17_At4g28150 PE=3 SV=1	3		P10798	K.EVEECKK.E
$286-13	A0A5S9WUJ7	tr|A0A5S9WUJ7|A0A5S9WUJ7_ARATH NmrA domain-containing protein OS=Arabidopsis thaliana OX=3702 GN=C24_LOCUS6456 PE=4 SV=1	1					$387-1	A0A5S9Y5K7	tr|A0A5S9Y5K7|A0A5S9Y5K7_ARATH Epimerase domain-containing protein OS=Arabidopsis thaliana OX=3702 GN=C24_LOCUS22623 PE=4 SV=1	3		Q0WV25	R.LVSQVISSLTASLR.F
$286-12	A0A178W6W0	tr|A0A178W6W0|A0A178W6W0_ARATH NmrA domain-containing protein OS=Arabidopsis thaliana OX=3702 GN=AXX17_At1g69720 PE=4 SV=1	1					$387-2	Q29Q34	tr|Q29Q34|Q29Q34_ARATH At5g19440 OS=Arabidopsis thaliana OX=3702 GN=At5g19440 PE=1 SV=1	3		Q0WV25	R.LVSQVISSLTASLR.F
$286-11	A0A178WJY2	tr|A0A178WJY2|A0A178WJY2_ARATH PRR1 OS=Arabidopsis thaliana OX=3702 GN=AXX17_At1g32800 PE=4 SV=1	1					$387-3	Q8L9G4	tr|Q8L9G4|Q8L9G4_ARATH Cinnamyl-alcohol dehydrogenase-like protein OS=Arabidopsis thaliana OX=3702 PE=2 SV=1	3		Q0WV25	K.TVGGGDDAFNTFFSETGAGK.H
$286-10	A0A654EQU2	tr|A0A654EQU2|A0A654EQU2_ARATH NmrA domain-containing protein OS=Arabidopsis thaliana OX=3702 GN=AN1_LOCUS6570 PE=4 SV=1	1					$387-4	A0A178UT60	tr|A0A178UT60|A0A178UT60_ARATH Epimerase domain-containing protein OS=Arabidopsis thaliana OX=3702 GN=AXX17_At5g19330 PE=4 SV=1	3		O04202	R.VIGTLLGSILPDGTVDIR.N
$286-1	A0A5S9WUK4	tr|A0A5S9WUK4|A0A5S9WUK4_ARATH NmrA domain-containing protein OS=Arabidopsis thaliana OX=3702 GN=C24_LOCUS6457 PE=4 SV=1	1					$388-1	A0A5S9YGJ1	tr|A0A5S9YGJ1|A0A5S9YGJ1_ARATH Uncharacterized protein OS=Arabidopsis thaliana OX=3702 GN=C24_LOCUS26369 PE=4 SV=1	3		O04202	R.VIGTLLGSILPDGTVDIR.N
$285-6	A0A1P8APF2	tr|A0A1P8APF2|A0A1P8APF2_ARATH Flavin-containing monooxygenase OS=Arabidopsis thaliana OX=3702 GN=FMO GS-OX2 PE=1 SV=1	1					$388-2	A0A654GDA9	tr|A0A654GDA9|A0A654GDA9_ARATH Uncharacterized protein OS=Arabidopsis thaliana OX=3702 GN=AN1_LOCUS26547 PE=4 SV=1	3		O04202	R.VGFDVLK.A
$285-5	A0A1P8AP83	tr|A0A1P8AP83|A0A1P8AP83_ARATH Flavin-containing monooxygenase OS=Arabidopsis thaliana OX=3702 GN=FMO GS-OX2 PE=1 SV=1	1					$388-3	Q9LVA0	sp|Q9LVA0|BAG7_ARATH BAG family molecular chaperone regulator 7 OS=Arabidopsis thaliana OX=3702 GN=BAG7 PE=1 SV=1	3		O04202	R.TQLSLAEK.L
$285-4	A0A178W526	tr|A0A178W526|A0A178W526_ARATH Flavin-containing monooxygenase OS=Arabidopsis thaliana OX=3702 GN=AXX17_At1g55830 PE=3 SV=1	1					$389-1	A0A654EA44	tr|A0A654EA44|A0A654EA44_ARATH Chlorophyll a-b binding protein, chloroplastic OS=Arabidopsis thaliana OX=3702 GN=AN1_LOCUS1714 PE=3 SV=1	3		O04202	R.RPDSAER.V
$285-3	A0A654ELU6	tr|A0A654ELU6|A0A654ELU6_ARATH Flavin-containing monooxygenase OS=Arabidopsis thaliana OX=3702 GN=AN1_LOCUS5249 PE=3 SV=1	1					$389-2	Q9XF90	tr|Q9XF90|Q9XF90_ARATH Chlorophyll a-b binding protein, chloroplastic OS=Arabidopsis thaliana OX=3702 GN=Lhcb6 PE=2 SV=1	3		O04202	R.QLVAHFQEIPVDLR.M
$285-2	Q94K43	sp|Q94K43|GSOX2_ARATH Flavin-containing monooxygenase FMO GS-OX2 OS=Arabidopsis thaliana OX=3702 GN=FMOGS-OX2 PE=1 SV=1	1					$389-3	Q9LMQ2	tr|Q9LMQ2|Q9LMQ2_ARATH Chlorophyll a-b binding protein, chloroplastic OS=Arabidopsis thaliana OX=3702 GN=CHLOROPHYLL PROTEIN 24 PE=1 SV=1	3		O04202	R.LLTLINDVYK.Y
$285-1	A0A5S9WRV2	tr|A0A5S9WRV2|A0A5S9WRV2_ARATH Flavin-containing monooxygenase OS=Arabidopsis thaliana OX=3702 GN=C24_LOCUS5125 PE=3 SV=1	1					$389-4	A0A178WK60	tr|A0A178WK60|A0A178WK60_ARATH Chlorophyll a-b binding protein, chloroplastic OS=Arabidopsis thaliana OX=3702 GN=AXX17_At1g16590 PE=3 SV=1	3		O04202	R.FIADAVASLPK.L
$284-5	A0A654EPZ2	tr|A0A654EPZ2|A0A654EPZ2_ARATH Uncharacterized protein OS=Arabidopsis thaliana OX=3702 GN=AN1_LOCUS6260 PE=4 SV=1	1					$389-5	A0A5S9ULM2	tr|A0A5S9ULM2|A0A5S9ULM2_ARATH Chlorophyll a-b binding protein, chloroplastic OS=Arabidopsis thaliana OX=3702 GN=C24_LOCUS1630 PE=3 SV=1	3		O04202	K.YVDSVVGGQIAPDNNIGR.F
$284-4	F4IBR2	tr|F4IBR2|F4IBR2_ARATH Nucleolar pre-Ribosomal-associated protein OS=Arabidopsis thaliana OX=3702 GN=At1g72270 PE=4 SV=2	1					$390-1	A0A654EMU1	tr|A0A654EMU1|A0A654EMU1_ARATH Phosphoglucomutase (alpha-D-glucose-1,6-bisphosphate-dependent) OS=Arabidopsis thaliana OX=3702 GN=AN1_LOCUS6109 PE=3 SV=1	3		O04202	K.YVDSVVGGQIAPDNNIGR.F
$284-3	A0A178W5U9	tr|A0A178W5U9|A0A178W5U9_ARATH Uncharacterized protein OS=Arabidopsis thaliana OX=3702 GN=AXX17_At1g66430 PE=4 SV=1	1					$390-2	A0A178W3C5	tr|A0A178W3C5|A0A178W3C5_ARATH Phosphoglucomutase (alpha-D-glucose-1,6-bisphosphate-dependent) OS=Arabidopsis thaliana OX=3702 GN=AXX17_At1g64910 PE=3 SV=1	3		O04202	K.LPNDLEGMELTM#ER.L ! K.LPNDLEGM#ELTMER.L
$284-2	Q9C7S8	tr|Q9C7S8|Q9C7S8_ARATH Uncharacterized protein T9N14.23 OS=Arabidopsis thaliana OX=3702 GN=T9N14.23 PE=3 SV=1	1					$390-3	Q0WN31	tr|Q0WN31|Q0WN31_ARATH Phosphoglucomutase (alpha-D-glucose-1,6-bisphosphate-dependent) OS=Arabidopsis thaliana OX=3702 GN=At1g70730 PE=2 SV=1	3		O04202	K.AFVSSNLSLGDR.Q
$284-1	A0A5S9WRT2	tr|A0A5S9WRT2|A0A5S9WRT2_ARATH Uncharacterized protein OS=Arabidopsis thaliana OX=3702 GN=C24_LOCUS6149 PE=4 SV=1	1					$390-4	F4I6W3	tr|F4I6W3|F4I6W3_ARATH Phosphoglucomutase (alpha-D-glucose-1,6-bisphosphate-dependent) OS=Arabidopsis thaliana OX=3702 GN=PGM2 PE=1 SV=1	3		Q01525	K.VSAAVDGDELTVEER.N
$283-5	F4I4Z2	tr|F4I4Z2|F4I4Z2_ARATH Alanine--tRNA ligase OS=Arabidopsis thaliana OX=3702 GN=ALATS PE=1 SV=2	1					$390-5	F4I6W4	tr|F4I6W4|F4I6W4_ARATH Phosphoglucomutase (alpha-D-glucose-1,6-bisphosphate-dependent) OS=Arabidopsis thaliana OX=3702 GN=PGM2 PE=1 SV=1	3		Q01525	K.SAQDIANAELAPTHPIR.L
$283-4	A0A178W6W4	tr|A0A178W6W4|A0A178W6W4_ARATH Alanine--tRNA ligase OS=Arabidopsis thaliana OX=3702 GN=At1g50200 PE=3 SV=1	1					$390-6	Q9SGC1	sp|Q9SGC1|PGMC2_ARATH Probable phosphoglucomutase, cytoplasmic 2 OS=Arabidopsis thaliana OX=3702 GN=At1g70730 PE=1 SV=1	3		Q56X31	M.KLLGEDEPEK.L
$283-3	P36428	sp|P36428|SYA_ARATH Alanine--tRNA ligase OS=Arabidopsis thaliana OX=3702 GN=ALATS PE=1 SV=3	1					$391-1	A0A654EWS7	tr|A0A654EWS7|A0A654EWS7_ARATH CN hydrolase domain-containing protein OS=Arabidopsis thaliana OX=3702 GN=AN1_LOCUS9145 PE=4 SV=1	3		P56778	R.SPTGEVIFGGETMR.F
$283-2	A0A654EHS4	tr|A0A654EHS4|A0A654EHS4_ARATH Alanine--tRNA ligase OS=Arabidopsis thaliana OX=3702 GN=AN1_LOCUS4135 PE=3 SV=1	1					$391-2	Q8VYF5	sp|Q8VYF5|NILP1_ARATH N-carbamoylputrescine amidase OS=Arabidopsis thaliana OX=3702 GN=CPA PE=1 SV=2	3		P56778	R.SPTGEVIFGGETMR.F
$283-1	A0A5S9WNF0	tr|A0A5S9WNF0|A0A5S9WNF0_ARATH Alanine--tRNA ligase OS=Arabidopsis thaliana OX=3702 GN=C24_LOCUS4018 PE=3 SV=1	1					$391-3	A0A1P8AZH4	tr|A0A1P8AZH4|A0A1P8AZH4_ARATH Nitrilase-like protein 1 OS=Arabidopsis thaliana OX=3702 GN=NLP1 PE=1 SV=1	3		P56778	R.SPTGEVIFGGETM#R.F
$282-4	Q9M994	tr|Q9M994|Q9M994_ARATH F27J15.29 OS=Arabidopsis thaliana OX=3702 GN=At1g48920 PE=4 SV=1	1					$391-4	A0A5S9X1Q5	tr|A0A5S9X1Q5|A0A5S9X1Q5_ARATH CN hydrolase domain-containing protein OS=Arabidopsis thaliana OX=3702 GN=C24_LOCUS8996 PE=4 SV=1	3		P56778	R.SAEYMTHAPLGSLNSVGGVATEINAVNYVSPR.S
$282-3	A0A178W6B8	tr|A0A178W6B8|A0A178W6B8_ARATH PARL1 OS=Arabidopsis thaliana OX=3702 GN=AXX17_At1g43030 PE=4 SV=1	1					$391-5	A0A178VPB5	tr|A0A178VPB5|A0A178VPB5_ARATH NLP1 OS=Arabidopsis thaliana OX=3702 GN=AXX17_At2g23440 PE=4 SV=1	3		P56778	R.LGANVGSAQGPTGLGK.Y
$282-2	Q9FVQ1	sp|Q9FVQ1|NUCL1_ARATH Nucleolin 1 OS=Arabidopsis thaliana OX=3702 GN=NUCL1 PE=1 SV=1	1					$391-6	B9DGV9	tr|B9DGV9|B9DGV9_ARATH AT2G27450 protein OS=Arabidopsis thaliana OX=3702 GN=At2g27450 PE=2 SV=1	3		P56778	R.GPNGLDLSR.L
$282-1	A0A5S9WN51	tr|A0A5S9WN51|A0A5S9WN51_ARATH Uncharacterized protein OS=Arabidopsis thaliana OX=3702 GN=AN1_LOCUS4007 PE=4 SV=1	1					$392-1	A0A654F2Z5	tr|A0A654F2Z5|A0A654F2Z5_ARATH Uncharacterized protein OS=Arabidopsis thaliana OX=3702 GN=AN1_LOCUS11343 PE=4 SV=1	3		P56778	R.DQETTGFAWWAGNAR.L
$281-4	A0A178W7I8	tr|A0A178W7I8|A0A178W7I8_ARATH PSI-G OS=Arabidopsis thaliana OX=3702 GN=AXX17_At1g50290 PE=3 SV=1	1					$392-2	Q39089	sp|Q39089|PAC_ARATH Protein PALE CRESS, chloroplastic OS=Arabidopsis thaliana OX=3702 GN=PAC PE=2 SV=1	3		P56778	R.DFEPVLSMTPLN.-
$281-3	A0A654EK87	tr|A0A654EK87|A0A654EK87_ARATH PSI-G OS=Arabidopsis thaliana OX=3702 GN=AN1_LOCUS4697 PE=3 SV=1	1					$392-3	A0A178VTM3	tr|A0A178VTM3|A0A178VTM3_ARATH PAC OS=Arabidopsis thaliana OX=3702 GN=AXX17_At2g45900 PE=4 SV=1	3		P56778	K.ITNLTLSPSVIFGYLLK.S
$281-2	Q9S7N7	sp|Q9S7N7|PSAG_ARATH Photosystem I reaction center subunit V, chloroplastic OS=Arabidopsis thaliana OX=3702 GN=PSAG PE=1 SV=1	1					$393-1	A0A654FER9	tr|A0A654FER9|A0A654FER9_ARATH Uncharacterized protein OS=Arabidopsis thaliana OX=3702 GN=AN1_LOCUS15006 PE=4 SV=1	3		P56778	K.ITNLTLSPSVIFGYLLK.S
$281-1	A0A5S9WMM5	tr|A0A5S9WMM5|A0A5S9WMM5_ARATH PSI-G OS=Arabidopsis thaliana OX=3702 GN=C24_LOCUS4583 PE=3 SV=1	1					$394-1	A0A654FHY9	tr|A0A654FHY9|A0A654FHY9_ARATH S5A_REDUCTASE domain-containing protein OS=Arabidopsis thaliana OX=3702 GN=AN1_LOCUS15908 PE=3 SV=1	3		P56778	K.GIDRDFEPVLSMTPLN.-
$280-5	F4HPN1	tr|F4HPN1|F4HPN1_ARATH Protein kinase superfamily protein OS=Arabidopsis thaliana OX=3702 GN=At1g45160 PE=1 SV=1	1					$394-2	Q9M2U2	sp|Q9M2U2|TECR_ARATH Very-long-chain enoyl-CoA reductase OS=Arabidopsis thaliana OX=3702 GN=ECR PE=1 SV=1	3		P23686	K.ATVDYEK.I
$280-4	A0A654EHT8	tr|A0A654EHT8|A0A654EHT8_ARATH Protein kinase domain-containing protein OS=Arabidopsis thaliana OX=3702 GN=AN1_LOCUS3793 PE=4 SV=1	1					$394-3	A0A178VGP2	tr|A0A178VGP2|A0A178VGP2_ARATH TSC13 OS=Arabidopsis thaliana OX=3702 GN=AXX17_At3g49950 PE=3 SV=1	3		Q9LUT2	K.TIFHLNPSGR.F
$280-3	F4HPN2	sp|F4HPN2|IRE4_ARATH Probable serine/threonine protein kinase IRE4 OS=Arabidopsis thaliana OX=3702 GN=IRE4 PE=2 SV=1	1					$395-1	A0A654FIG4	tr|A0A654FIG4|A0A654FIG4_ARATH Uncharacterized protein OS=Arabidopsis thaliana OX=3702 GN=AN1_LOCUS15727 PE=4 SV=1	3		Q9LUT2	K.TIFHLNPSGR.F
$280-2	A0A178WC52	tr|A0A178WC52|A0A178WC52_ARATH Uncharacterized protein OS=Arabidopsis thaliana OX=3702 GN=AXX17_At1g40800 PE=4 SV=1	1					$395-2	A0A384KTJ9	tr|A0A384KTJ9|A0A384KTJ9_ARATH TPR_REGION domain-containing protein OS=Arabidopsis thaliana OX=3702 GN=At3g53560 PE=4 SV=1	3		Q9LUT2	K.TIFHLNPSGR.F
$280-1	A0A5S9WJK6	tr|A0A5S9WJK6|A0A5S9WJK6_ARATH Protein kinase domain-containing protein OS=Arabidopsis thaliana OX=3702 GN=C24_LOCUS3687 PE=4 SV=1	1					$395-3	Q9LFG3	tr|Q9LFG3|Q9LFG3_ARATH Tetratricopeptide repeat (TPR)-like superfamily protein OS=Arabidopsis thaliana OX=3702 GN=F4P12_260 PE=1 SV=1	3		Q9LUT2	K.TIFHLNPSGR.F
$279-9	Q9LMA0	tr|Q9LMA0|Q9LMA0_ARATH T29M8.13 protein OS=Arabidopsis thaliana OX=3702 GN=T29M8.13 PE=4 SV=1	1					$395-4	Q8L606	tr|Q8L606|Q8L606_ARATH Tetratricopeptide repeat (TPR)-like superfamily protein OS=Arabidopsis thaliana OX=3702 GN=At3g53560 PE=1 SV=1	3		Q9LUT2	K.TIFHLNPSGR.F
$279-8	A0A5S9WJ98	tr|A0A5S9WJ98|A0A5S9WJ98_ARATH Uncharacterized protein OS=Arabidopsis thaliana OX=3702 GN=C24_LOCUS3071 PE=4 SV=1	1					$395-5	A0A5S9XKH4	tr|A0A5S9XKH4|A0A5S9XKH4_ARATH TPR_REGION domain-containing protein OS=Arabidopsis thaliana OX=3702 GN=C24_LOCUS15611 PE=4 SV=1	3		Q9LUT2	K.TIFHLNPSGR.F
$279-7	Q3EAW7	tr|Q3EAW7|Q3EAW7_ARATH General transcription factor 2-related zinc finger protein OS=Arabidopsis thaliana OX=3702 GN=At3g29763 PE=4 SV=1	1					$396-1	A0A654FKX4	tr|A0A654FKX4|A0A654FKX4_ARATH CAAD domain-containing protein OS=Arabidopsis thaliana OX=3702 GN=AN1_LOCUS16897 PE=4 SV=1	3		Q9LUT2	K.IPDKEILEIVK.E
$279-6	Q3E6V3	tr|Q3E6V3|Q3E6V3_ARATH General transcription factor 2-related zinc finger protein OS=Arabidopsis thaliana OX=3702 GN=At3g29765 PE=4 SV=1	1					$396-2	O04616	sp|O04616|CUT1A_ARATH Protein CURVATURE THYLAKOID 1A, chloroplastic OS=Arabidopsis thaliana OX=3702 GN=CURT1A PE=1 SV=1	3		Q9LUT2	K.EHVIKPVIPEK.Y
$279-5	A0A654FC04	tr|A0A654FC04|A0A654FC04_ARATH TTF-type domain-containing protein OS=Arabidopsis thaliana OX=3702 GN=AN1_LOCUS14491 PE=4 SV=1	1					$396-3	A0A178UVW5	tr|A0A178UVW5|A0A178UVW5_ARATH CURT1A OS=Arabidopsis thaliana OX=3702 GN=AXX17_At4g01490 PE=4 SV=1	3		Q9LUT2	K.EHVIKPVIPEK.Y
$279-4	A0A178W3D4	tr|A0A178W3D4|A0A178W3D4_ARATH TTF-type domain-containing protein OS=Arabidopsis thaliana OX=3702 GN=AXX17_At1g20210 PE=4 SV=1	1					$397-1	A0A654FUD6	tr|A0A654FUD6|A0A654FUD6_ARATH Uncharacterized protein OS=Arabidopsis thaliana OX=3702 GN=AN1_LOCUS19880 PE=3 SV=1	3		Q9LUT2	K.EHVIKPVIPEK.Y
$279-3	Q9SZ82	tr|Q9SZ82|Q9SZ82_ARATH Zinc finger MYM-type-like protein OS=Arabidopsis thaliana OX=3702 GN=At4g09660 PE=4 SV=1	1					$397-2	B9DHR1	tr|B9DHR1|B9DHR1_ARATH Carboxypeptidase (Fragment) OS=Arabidopsis thaliana OX=3702 GN=At4g30810 PE=2 SV=1	3		Q9LUT2	K.EHVIKPVIPEK.Y
$279-2	F4IE28	tr|F4IE28|F4IE28_ARATH TTF-type zinc finger protein with HAT dimerization domain-containing protein OS=Arabidopsis thaliana OX=3702 GN=At1g19260 PE=4 SV=1	1					$397-3	Q949Q7	sp|Q949Q7|SCP29_ARATH Serine carboxypeptidase-like 29 OS=Arabidopsis thaliana OX=3702 GN=SCPL29 PE=2 SV=1	3		Q9LUT2	K.ANVDYEQIVR.K
$279-10	A0A654ECR4	tr|A0A654ECR4|A0A654ECR4_ARATH TTF-type domain-containing protein OS=Arabidopsis thaliana OX=3702 GN=AN1_LOCUS2244 PE=4 SV=1	1					$398-1	A0A654FW44	tr|A0A654FW44|A0A654FW44_ARATH NAD(P)H dehydrogenase (quinone) OS=Arabidopsis thaliana OX=3702 GN=AN1_LOCUS20521 PE=4 SV=1	3		P47999	R.YLSTQLFQSIR.E
[truncated: 3,509 more rows]
