# Supplementary material for: A clade of receptor-like cytoplasmic kinases and 14-3-3 proteins coordinate inositol hexaphosphate accumulation
Source: Nat Commun. 2024 Jun 14;15:5107. doi: 10.1038/s41467-024-49102-6 (PMC11178898; doi:10.1038/s41467-024-49102-6)
Supplement: Supplementary file 6 — Supplementary Dataset 3 [file 41467_2024_49102_MOESM6_ESM.xlsx]

## Sheet: Sheet1
Primers for Tri-Primer-PCR
Mutants/Vetor name	Forward primer (5’-3’)	Reverse primer (5’-3’)
ipck1(SALK_047485C)	LP-AAGACCGAAATCAGATAACTTTGC	RP-TCCTCTTTCCACTGATCTTTTAGG
ipck2(SAIL_916_B10)	LP-AACCAAGCCGCCTAACTAGAC	RP-TTCAGTTCTCAGACCAAACGC
ipck3(SALK_026210C)	LP-TTTAGGCTACCTCATTAGCTGGAC	RP-TAGTTCTCACTCTGGTGAAGATGG
ipck4(SAIL_913_F05)	LP-TTCCCAAGTGAGATTTCCATG	RP-CCATTGCTTCTACGCTTTCTG
ipk1(SALK_065337C)	LP-ATGCTACGGGAAACCATTTTC	RP-TTTCAATCAAGGAATGCTTGG
ipk2α(SALK_206456C)	LP-AATCAACTCAAACATGCCCTG	RP-CTGGTTCATCGCTTGAAGAAG
ipk2β(SALK_104995C)	LP-TACCTGAAAACGCAATTTTGC	RP-TTGCTGGTCACATTGCTAGTG
grf3(SALK_205814C)	LP-TTTGCTTTCCTAGGACAAATATAGG	RP-CCTTGTCGACATCTTCGATTC
grf4(SALK_088321C)	LP-ATCCAGTAGCATCCACGATTG	RP-GTGACCACGATCCGTGATTAC
Primers for CRISPR vectors construction
IPCK5 (AT1G09440)	U6-F: GATTGTTGTCAACCTTCATTCATAGAGG; U3b-F: GGTCACCCCATCCAAGGTGTGACTCAGG; 7SL-F: TTACGAAAACTTAGGCAGTGAAATCTGG	U6-R: AAACCCTCTATGAATGAAGGTTGACAAC; U3b-R: AAACCCTGAGTCACACCTTGGATGGGGT; 7SL-R: AAACCCAGATTTCACTGCCTAAGTTTTC
IPCK6 (AT1G56720)	U6-F: GATTGAAGGCAAGTGTCAATGTGGAAGG; U3b-F: GGTCACAGCACCAAGCAACTTAGCAAGG; 7SL-F: TTACGAGATAGAGTTATCAAGTGTTAGG	U6-R: AAACCCTTCCACATTGACACTTGCCTTC; U3b-R: AAACCCTTGCTAAGTTGCTTGGTGCTGT; 7SL-R: AAACCCTAACACTTGATAACTCTATCTC
IPCK2 (AT5G18500)	U6-F: GATTGGGAGGAATCTGGCGACTAACAGG; U3b-F: GGTCAGGAGGAATCTGGCGACTAACAGG; 7SL-F: TTACGGCCTGAAGGTGGATAGCCATTGG	U6-R: AAACCCTGTTAGTCGCCAGATTCCTCCC; U3b-R: AAACCCTGTTAGTCGCCAGATTCCTCCT; 7SL-R: AAACCCAATGGCTATCCACCTTCAGGCC
Primers for GUS vectors construction
pIPCK1-GUS	CTATGACCATGATTACGAATTCGAGCTCCGTTGAACTAACTGGAGGGTGGAGGCGACGTGCATT	TAGAAATTTACCCTCAGATCTACCATGGATTTCACAGAGACTTGTATGTGTATATATGTACCTGCA
pIPCK2-GUS	CTATGACCATGATTACGAATTCGAGCTCATACCAGATATTTCTTATTTAAAC	TAGAAATTTACCCTCAGATCTACCATGGCTTCTGACCTCCGCTTTATTCACC
pIPCK3-GUS	CTATGACCATGATTACGAATTCGAGCTCAGCTAGGAAGAGCGTATGAGAATATC	TAGAAATTTACCCTCAGATCTACCATGGTTTTGGTTCCTTTTGCTCACAA
pIPCK4-GUS	CTATGACCATGATTACGAATTCGAGCTCGCGCCATCACCCCATATGGGTTCA	TAGAAATTTACCCTCAGATCTACCATGGCTCTGGTCCTGTATGCTTCTCTTA
pIPCK5-GUS	CTATGACCATGATTACGAATTCGAGCTCCTTTCACCAACCAGCCACTATTTCT	TAGAAATTTACCCTCAGATCTACCATGGTGTTCTCCTTCCTAATCTGCTAGAC
pIPCK6-GUS	CTATGACCATGATTACGAATTCGAGCTCTATTTTTACTAAAATGGGCTTAAAT	TAGAAATTTACCCTCAGATCTACCATGGTTCTTCCTAAACTTTACAAATAAA
Primers for Complementary vectors construction
IPCK1-COM	IPCK1P-CATGATTACGAATTCGAGCTCTCACGAAACAATTTTTCCAAGGC IPCK1CDS-GAGCTCGGTACCCGGGGATCCATGACATCTCAGCTAAAACGAACTTT	IPCK1P-TCTAGAGGATCCCCGGGTACCATTTCACAGAGACTTGTATGTGTATATATGTACC IPCK1CDS-CTTGCATGCCTGCAGGTCGACAATCTTTGCATCTGTTGTTATATCA
IPCK2-COM	IPCK2P-CATGATTACGAATTCGAGCTCCAGATATTTCTTATTTAAACAT IPCK2CDS-GAGCTCGGTACCCGGGGATCCATGGGTTCTGGTTTAAATGACACA	IPCK2P-TCTAGAGGATCCCCGGGTACCCTTCTGACCTCCGCTTTATTCA IPCK2CDS-CTTGCATGCCTGCAGGTCGACTCCACCTTCAGGCTTTAGGTC
pGRF4::GRF4-GFP	G4P-CATGATTACGAATTCGAGCTCATAGTCATCTGTTCTTTATGACTAATATCCG G4CDS-GGGGACGGTACCCGGGGATCCATGGCGGCACCACCAGCA	G4P- TCTAGAGGATCCCCGGGTACCTAGAGATCGGTGATGGATGGATT G4CDS-CACCATTCCTGGGTCGTCGACCTGCATGTCGGCAGTCCAG
pGRF4::GRF4S242A-GFP	GCCGACATGCAGGACGAAAGTCCGGAGG	AGTCCAGAGAGTAAGATTGTCACGAAG
Primers for Overexpression vectors construction
35S::IPCK1-flag	AAAGTCGAGGGGGGGCCCGGTACCATGACATCTCAGCTAAAACGAACT	TACTCGAACCTGCAGGTCGACTCAAATCTTTGCATCTGTTGTTATA
35S::IPK2β-flag	AAAGTCGAGGGGGGGCCCGGTACCATGCTCAAGGTCCCTGAACACC	TACTCGAACCTGCAGGTCGACCTAGCGCCCGTTCTCAAGTAGG
35S::IPK1-flag	AAAGTCGAGGGGGGGCCCGGTACCATGGAGATGATTTTGGAGGAG	TACTCGAACCTGCAGGTCGACTTAGCTGTGGGAAGGTTTTGAG
35S::GRF4-flag	AAAGTCGAGGGGGGGCCCGGTACCATGGCGGCACCACCAGCATCAT	TACTCGAACCTGCAGGTCGACTTAGATCTCCTTCTGTTCTTCAGC
35S::GRF4S242A-flag	GCCGACATGCAGGACGAAAGTCCGGAGG	AGTCCAGAGAGTAAGATTGTCACGAAG
Primers for HBT95::GFP vectors construction
IPCK1-HBT-GFP	CTCCCCTTGCTCCGTGGATCCATGACATCTCAGCTAAAACGAACTT	CTCGCCCTTGCTCATAGGCCTAATCTTTGCATCTGTTGTTATATC
IPCK2-HBT-GFP	CTCCCCTTGCTCCGTGGATCCATGGGTTCTGGTTTAAATGACACA	CTCGCCCTTGCTCATAGGCCTTCCACCTTCAGGCTTTAGGTC
IPCK3-HBT-GFP	CTCCCCTTGCTCCGTGGATCCATGTCATCTGAGAGTTCTCTGAGTGC	CTCGCCCTTGCTCATAGGCCTTACATGAGTCTTCTCAGGTTTTGTAG
IPCK4-HBT-GFP	CTCCCCTTGCTCCGTGGATCCATGCCACCTGAGAGTTCTTTAAAC	CTCGCCCTTGCTCATAGGCCTAGGCTTTGTCTCTGAGCCAC
IPCK5-HBT-GFP	TCAGCAGTCGAAGAGCATGGCTGGACTTAAGATCTGGC	TTAGCGTGTGAAGAGCCAGTCTCTTGCTCTGTGATCTT
IPCK6-HBT-GFP	TCAGCAGTCGAAGAGCATGGGAGGTGACTTGAAAAGCC	TTAGCGTGTGAAGAGCTTGTCTCTTGCTCTGTGATCTT
IPK1-HBT-GFP	CTCCCCTTGCTCCGTGGATCCATGGAGATGATTTTGGAGGAGA	CTCGCCCTTGCTCATAGGCCTGCTGTGGGAAGGTTTTGAGTTG
Primers for Screening of yeast membrane library vectors construction
IPCK1-pBT3-STE	ATTAACAAGGCCATTACGGCCATGACATCTCAGCTAAAACGAACTT	AACTGATTGGCCGAGGCGGCCGGAATCTTTGCATCTGTTGTTATATC
Primers for BiFC vectors construction
IPCK1-nGFP IPCK1-cGFP	TCAGCAGTCGAAGAGCATGACATCTCAGCTAAAACGAACT	TTAGCGTGTGAAGAGCAATCTTTGCATCTGTTGTTATA
IPCK2-nGFP IPCK2-cGFP	TCAGCAGTCGAAGAGCATGGGTTCTGGTTTAAATGACAC	TTAGCGTGTGAAGAGCTCCACCTTCAGGCTTTAGGTCA
IPK2β-nGFP IPK2β-cGFP	TCAGCAGTCGAAGAGCATGCTCAAGGTCCCTGAACACC	TTAGCGTGTGAAGAGCGCGCCCGTTCTCAAGTAGGGAA
IPK2α-nGFP IPK2α-cGFP	TCAGCAGTCGAAGAGCATGCAGCTCAAAGTCCCTGAACAT	TTAGCGTGTGAAGAGCAGAATCTGCAGACTCATCTGGGCTC
IPK1-nGFP IPK1-cGFP	TCAGCAGTCGAAGAGCATGGAGATGATTTTGGAGGAGAAAG	TTAGCGTGTGAAGAGCGCTGTGGGAAGGTTTTGAGTTGCC
GRF4-nGFP GRF4-cGFP	TCAGCAGTCGAAGAGCATGGCGGCACCACCAGCATCAT	TTAGCGTGTGAAGAGCGATCTCCTTCTGTTCTTCAGC
IPCK11-153-nGFP	TCAGCAGTCGAAGAGCATGACATCTCAGCTAAAACGAACT	TTAGCGTGTGAAGAGCATGATTAGTCGCGAGTTGAAGGTC
IPCK4-nGFP	TCAGCAGTCGAAGAGCATGCCACCTGAGAGTTCTTTAAAC	TTAGCGTGTGAAGAGCAGGCTTTGTCTCTGAGCCAC
IPCK3-nGFP	TCAGCAGTCGAAGAGCATGTCATCTGAGAGTTCTCTGAGTG	TTAGCGTGTGAAGAGCTACATGAGTCTTCTCAGGTTTT
GRF3-cGFP	TCAGCAGTCGAAGAGCATGTCGACAAGGGAAGAGAATGT	TTAGCGTGTGAAGAGCCTCGGCACCATCGGGCTTTGATG
PI-PLC2-cGFP	TCAGCAGTCGAAGAGCATGTCGAAGCAAACGTACAAAG	TTAGCGTGTGAAGAGCCACAAACTCCACCTTCACGAGA
PI-PLC7-cGFP	TCAGCAGTCGAAGAGCATGTCGAAGCAAACATACAAAGTC	TTAGCGTGTGAAGAGCCACAAACTCCAACCGCACAAGAAG
VIH1-cGFP	TCAGCAGTCGAAGAGCATGGGGGTGGAAGAAGGAGCTGGTGTT	TTAGCGTGTGAAGAGCGCTTTTGCCATTAGAGGTGTTCTTGT
Primers for Protein purification vectors construction
IPCK1-pCold	GGTAGGCATATGGAGCTCGGTACCATGACATCTCAGCTAAAACGAAC	TACCTATCTAGACTGCAGGTCGACTCAAATCTTTGCATCTGTTGTTA
IPCK2-pCold	GGTAGGCATATGGAGCTCGGTACCATGGGTTCTGGTTTAAATGACAC	TACCTATCTAGACTGCAGGTCGACCTATCCACCTTCAGGCTTTAGG
IPK1-pCold	GGTAGGCATATGGAGCTCGGTACCATGGAGATGATTTTGGAGGAGAAAG	TACCTATCTAGACTGCAGGTCGACTTAGCTGTGGGAAGGTTTTGAGTTG
IPK2α-pCold	GGTAGGCATATGGAGCTCGGTACCATGCAGCTCAAAGTCCCTGAACAT	TACCTATCTAGACTGCAGGTCGACCTAAGAATCTGCAGACTCATCTGGGC
IPK2β-pCold	GGTAGGCATATGGAGCTCGGTACCATGCTCAAGGTCCCTGAACACC	TACCTATCTAGACTGCAGGTCGACCTAGCGCCCGTTCTCAAGTAGG
GRF4-pCold	GGTAGGCATATGGAGCTCGGTACCATGGCGGCACCACCAGCATCAT	TACCTATCTAGACTGCAGGTCGACTTAGATCTCCTTCTGTTCTTCAGC
IPCK1S59A-pCold	GCCCCTCGCTTTACCGAAGAAATAAAAG	TTGAGTTACAGGAAGCGTTGTAGCATTA
IPCK2S105A-pCold	GCAGAAAATGGCGATAGTAGCCGGT	CTCTGCTTTTATCCCTTTTTCGGG
GRF4S242A-pCold	GCCGACATGCAGGACGAAAGTCCGGAGG	AGTCCAGAGAGTAAGATTGTCACGAAG
GRF4S242D-pCold	GACGACATGCAGGACGAAAGTCCGGAGG	AGTCCAGAGAGTAAGATTGTCACGAAG
IPCK1K182E-pCold	GAAAAGTTGCTCAACAATCCAGGTCAAG	GACAGCCACAGGGGTTTTGTTAGTCAAA
IPCK121-467-pCold	GGTAGGCATATGGAGCTCGGTACCATCATAGTGATTGCTCTCTTTGC	TACCTATCTAGACTGCAGGTCGACTCAAATCTTTGCATCTGTTGTTA
IPCK1-GST	CGGATCTGGTTCCGCGTGGATCCATGACATCTCAGCTAAAACGAAC	CAGTCACGATGCGGCCGCTCGAGTCAAATCTTTGCATCTGTTGTTA
IPK2β-GST	CGGATCTGGTTCCGCGTGGATCCATGCTCAAGGTCCCTGAACACC	CAGTCACGATGCGGCCGCTCGAGCTAGCGCCCGTTCTCAAGTAGG
IPK1-GST	CGGATCTGGTTCCGCGTGGATCCATGGAGATGATTTTGGAGGAGA	CAGTCACGATGCGGCCGCTCGAGTTAGCTGTGGGAAGGTTTTGAG
GRF4-GST	CGGATCTGGTTCCGCGTGGATCCATGGCGGCACCACCAGCATCAT	CAGTCACGATGCGGCCGCTCGAGTTAGATCTCCTTCTGTTCTTCA
PI-PLC2-pCOLD	GGTAGGCATATGGAGCTCGGTACCATGTCGAAGCAAACGTACAAAGT	TACCTATCTAGACTGCAGGTCGACTCACACAAACTCCACCTTCACGA
Primers for Split-LUC vectors construction
IPCK1-nLUC	GAGAACACGGGGGACGAGCTCGGTACCATGACATCTCAGCTAAAACGAACT	GACGCGTACGAGATCTGGTCGACAATCTTTGCATCTGTTGTTAT
IPCK2-nLUC	GAGAACACGGGGGACGAGCTCGGTACCATGGGTTCTGGTTTAAATGACAC	GACGCGTACGAGATCTGGTCGACTCCACCTTCAGGCTTTAGGTCA
IPK2β-cLUC	CTCGTACGCGTCCCGGGGCGGTACCATGCTCAAGGTCCCTGAACACC	CGAACGAAAGCTCTGCAGGTCGACCTAGCGCCCGTTCTCAAGTAGG
IPK2α-cLUC	CTCGTACGCGTCCCGGGGCGGTACCATGCAGCTCAAAGTCCCTG	CGAACGAAAGCTCTGCAGGTCGACCTAAGAATCTGCAGACTCATC
GRF4-nLUC	GAGAACACGGGGGACGAGCTCGGTACCATGGCGGCACCACCAGCATCAT	GACGCGTACGAGATCTGGTCGACGATCTCCTTCTGTTCTTCAGC
GRF4-cLUC	CTCGTACGCGTCCCGGGGCGGTACCATGGCGGCACCACCAGCATCAT	CGAACGAAAGCTCTGCAGGTCGACGATCTCCTTCTGTTCTTCAGC
IPK1-cLUC	CTCGTACGCGTCCCGGGGCGGTACCATGGAGATGATTTTGGAGGAGAAAG	CGAACGAAAGCTCTGCAGGTCGACTTAGCTGTGGGAAGGTTTTGAGTT
GRF4S242A-nLUC	GCCGACATGCAGGACGAAAGTCCGGAGG	AGTCCAGAGAGTAAGATTGTCACGAAG
GRF4S242D-nLUC	GACGACATGCAGGACGAAAGTCCGGAGG	AGTCCAGAGAGTAAGATTGTCACGAAG
IPCK11-153-nLUC	GAGAACACGGGGGACGAGCTCGGTACCATGACATCTCAGCTAAAACGAACTT	GACGCGTACGAGATCTGGTCGACATGATTAGTCGCGAGTTGAAGGTCA
IPCK1154-467-nlLUC	GAGAACACGGGGGACGAGCTCGGTACCTTCTCCAAGGAGAGTATCATCG	GACGCGTACGAGATCTGGTCGACTCAAATCTTTGCATCTGTTGTTA
PI-PLC2-cLUC	CTCGTACGCGTCCCGGGGCGGTACCATGTCGAAGCAAACGTACAAAGT	CGAACGAAAGCTCTGCAGGTCGACTCACACAAACTCCACCTTCACG
Primers for qRT-PCR
IPCK1	AAAGCCCTCGCTTTACCGAA	CGCCATTCTCGATGTCCTCA
IPCK2	ATGGCTCCGTGGAGACAATC	CTTTTGGCTCAATCGCCTCG
IPCK3	CGCAGGCGCTTGCTTATTTA	AGCATATTCGGGTGCGACAT
IPCK4	CTCACTTGGGAAGCACGGAT	ACTCTCACCCGAGTCCAAGA
IPCK5	GAGTCACACCTTGGATGGGG	TCGCCTCGGTAAACAACTCC
IPCK6	CAAACTCCTCCGGTGGTCTC	TGATGAAACGACCCTGACCG
AtIPK2α	GGGTACCACAACCGTGTCAT	GAGCCAGTGTCCGAAAGTGA
AtIPK2β	ACACCAAGTTGCTGGTCACA	CAACTAGCTGAGTGCCGTGA
AtGRF3	GCAAAGCAGGCGTTTGATGA	TCCTGCTTCGTCAGTCATATCT
AtGRF4	TGAGCTTCTTGGTCTTGATCTCT	CCTTCTGTTCTTCAGCAGGC
AtIPS1	TTTGGAGAATAGTCAGACCAGTGC	TCACTATAAAGAGAATCGGAAGCA
AtSPX1	GATTCCATTGTTGGAGCAAGA	AATCTGTTAGCTTCTTCTATTGTA
AtPHT1;1	GCCATGACGAGAAATAATTATGT	TAACTTAAGGTCAACGAGCCAAT
Atactin2	GGTAACATTGTGCTCAGTGGTGG	AACGACCTTAATCTTCATGCTGC
Primers for the yeast three-hybrid vectors construction
pBridge-MSCII-IPCK1	AAGAAGAGAAAGGTGGCGGCCGCATGACATCTCAGCTAAAACGAACTTT	GGGAGATCAGCCCGAAGATCTTCAAATCTTTGCATCTGTTGTTATAT
pBridge-MSCI-IPK1	TTGACTGTATCGCCGGAATTCATGGAGATGATTTTGGAGGAGAAAG	TTAGCTTGGCTGCAGGTCGACTTAGCTGTGGGAAGGTTTTGAG
AD-PI-PLC2	GCCATGGAGGCCAGTGAATTCATGTCGAAGCAAACGTACAAAGTGT	CAGCTCGAGCTCGATGGATCCTCACACAAACTCCACCTTCACGAGA
pBridge-MSCI-IPK2α	TTGACTGTATCGCCGGAATTCATGCAGCTCAAAGTCCCTGAACAT	TTAGCTTGGCTGCAGGTCGACCTAAGAATCTGCAGACTCATCTGG
pBridge-MSCI-IPK2β	TTGACTGTATCGCCGGAATTCATGCTCAAGGTCCCTGAACACCA	TTAGCTTGGCTGCAGGTCGACCTAGCGCCCGTTCTCAAGTAGGG
