# Supplementary material for: A clade of receptor-like cytoplasmic kinases and 14-3-3 proteins coordinate inositol hexaphosphate accumulation
Source: Nat Commun. 2024 Jun 14;15:5107. doi: 10.1038/s41467-024-49102-6 (PMC11178898; doi:10.1038/s41467-024-49102-6)
Supplement: Supplementary file 8 — Source data [file 41467_2024_49102_MOESM8_ESM.zip]

Archive with 10 entries (9 files):
- Source data/
- Source data/Fig. 2.xlsx
- Source data/Fig. 3.xlsx
- Source data/Fig. 5.xlsx
- Source data/Fig. 6.xlsx
- Source data/Fig. 7.xlsx
- Source data/Raw full pictures.pptx
- Source data/Supplementary Fig. 1.xlsx
- Source data/Supplementary Fig. 2.xlsx
- Source data/Supplementary Fig. 5.xlsx
