# Supplementary material for: A clade of receptor-like cytoplasmic kinases and 14-3-3 proteins coordinate inositol hexaphosphate accumulation
Source: Nat Commun. 2024 Jun 14;15:5107. doi: 10.1038/s41467-024-49102-6 (PMC11178898; doi:10.1038/s41467-024-49102-6)
Supplement: Supplementary file 8 — Source data [file 41467_2024_49102_MOESM8_ESM.zip › Source data/Fig. 2.xlsx]

## Sheet: Fig. 2a
				Pi concentration in seeds (μmol.g-1.DW)				p value (vs WT)					Pi concentration in seedlings(μmol.g-1.FW)				p value (vs WT)
				WT	6.76667	5.18095	5.60952						WT	25.0509	27.5139	27.5602
				T-4m	13.6714	15.4095	15.1857	0.0334					T-4m	28.8704	33.1806	32.4232	0.0384
				C-4m-1	13.7917	14.1435	15.8472	0.0245					C-4m-1	29.7917	32.1435	32.8472	0.0324
				C-4m-2	14.4306	12.2778	13.162	0.0434					C-4m-2	32.4306	34.2778	33.162	0.0411
				C-5m-1	19.6095	17.6333	18.3762	0.00067					C-5m-1	36.2347	35.3717	37.1537	0.01
				C-5m-2	18.5248	16.1365	16.3248	0.00047					C-5m-2	37.5248	35.1365	36.3248	0.0045
				PICK1-COM-1	5.9537	7.68519	6.87963	0.06476					IPCK1-COM-1	27.9537	30.6852	26.8796	0.06797
				PICK1-COM-2	8.19444	5.04167	7.45833	0.05903					IPCK1-COM-2	26.1944	25.0417	23.4583	0.06024
				PICK2-COM-1	5.55556	7.75926	7.73611	0.06112					IPCK2-COM-1	26.5556	27.7593	28.7361	0.06413
				PICK2-COM-2	5.09722	6.69907	6.16667	0.07121					IPCK2-COM-2	23.0972	24.6991	28.1667	0.05442

## Sheet: Fig. 2b
				Total P in seeds (mg/g.DW)				p value(vs WT)		Total P in seedlings(mg/g.FW)				p value(vs WT)
				WT	6.57	6.6	6.74			WT	0.7526	0.7546	0.763
				T-4m	7.41	7.6	7.555	0.04411		T-4m	0.723	0.7698	0.7666	0.07913
				C-5m-1	7.45	7.62	7.715	0.03205		C-5m-1	0.7624	0.8032	0.7602	0.05004
				C-5m-2	7.325	7.4252	7.4215	0.04215		C-5m-2	0.7124	0.78032	0.7411	0.05125

## Sheet: Fig. 2f
				2.4 g seeds for InsP6 detection			p value		10 g seedlings for InsP6 detection			p value (vs WT)
			The standard curve regression equation	y=111.91*x+42.22				The standard curve regression equation	y=111.91*x+42.22
			Biological repeats	biological repeat 1	biological repeat 2	biological repeat 3		Biological repeats	biological repeat 1	biological repeat 2	biological repeat 3
			Acquisition Time (min)	6~7	6~7	6~7		Acquisition Time (min)	6~7	6~7	6~7
		WT	counts	8851.26	8188.82	7959.02		counts	3506.95	3137.06	3414.86
			The concentration value calculated based on the standard curve regression equation (μg/ml)	78.7154	72.796	70.7426		The concentration value calculated based on the standard curve regression equation (μg/ml)	30.96	27.6547	30.1371
			Final concentration (mg/g) = concentration obtained from the standard curve(μg/ml) * total volume(1ml) *dilution factor(100×) / sample mass(0.01g)/1000	3.27981	3.03317	2.94761		Final concentration (mg/g) = concentration obtained from the standard curve(μg/ml) * total volume(1ml) / sample mass(10g)/1000	0.003096	0.00276547	0.00301371
		C-5m-1	counts	2844.2	2724.4	2673.75		counts	1362.76	1327.66	1157.07
			The concentration value calculated based on the standard curve regression equation (μg/ml)	25.0378	23.9673	23.5147		The concentration value calculated based on the standard curve regression equation (μg/ml)	11.8	11.4864	9.96198
			Final concentration (mg/g) = concentration obtained from the standard curve(μg/ml) * total volume(1ml) *dilution factor(100×) / sample mass(0.01g)/1000	1.04324	0.998636	0.979778	8.6e-05	Final concentration (mg/g) = concentration obtained from the standard curve(μg/ml) * total volume(1ml) / sample mass(10g)/1000	0.00118	0.00114864	0.000996198	9.8e-05
		C-5m-2	counts	2413.22	2476.59	2286.42		counts	1187.51	1221.78	1065.24
			The concentration value calculated based on the standard curve regression equation (μg/ml)	21.1866	21.7529	20.0536		The concentration value calculated based on the standard curve regression equation (μg/ml)	10.234	10.5402	9.14143
			Final concentration (mg/g) = concentration obtained from the standard curve(μg/ml) * total volume(1ml) *dilution factor(100×) / sample mass(0.01g)/1000	0.882777	0.906371	0.835566	7.7e-05	Final concentration (mg/g) = concentration obtained from the standard curve(μg/ml) * total volume(1ml) / sample mass(10g)/1000	0.0010234	0.00105402	0.000914143	9.1e-05

## Sheet: Fig. 2g
				Relative transcript level
				IPS1				p value ( vs WT)			SPX1				p value ( vs WT)			PHT1;1				p value ( vs WT)
				WT	1.01	1.03	0.96				WT	1.01	1.1	0.98				WT	1.01	1.01	0.98
				T-4m	1.57	1.55	1.6	0.0094			T-4m	2.08	2.11	1.88	0.0365			T-4m	1.67	1.71	1.45	0.0423
				C-4m-1	1.62	1.61	1.53	0.0093			C-4m-1	1.79	1.35	1.77	0.0465			C-4m-1	1.45	1.63	1.52	0.0223
				C-4m-2	1.71	1.69	1.56	0.0087			C-4m-2	2.02	1.75	1.83	0.0312			C-4m-2	1.67	1.65	1.87	0.0323
				C-5m-1	1.6	1.4	1.5	0.0087			C-5m-1	2.6	2.7	3.1	0.00091			C-5m-1	2.1	2	1.9	0.0087
				C-5m-2	1.7	1.4	1.5	0.0089			C-5m-2	2.7	2.5	2.3	0.00089			C-5m-2	1.8	2.1	1.9	0.0069
				IPCK1-COM-1	0.96	1.08	1.03	0.0671167			IPCK1-COM-1	1.14	1.24	1.13	0.0658796			IPCK1-COM-1	1.02	1.11	0.99	0.0670919
				IPCK1-COM-2	1.11	0.94	1.03	0.0613867			IPCK1-COM-2	1.08	1.31	1.12	0.0601496			IPCK1-COM-2	0.98	1.21	1.03	0.0613619
				IPCK2-COM-1	0.98	0.93	1.11	0.0634767			IPCK2-COM-1	0.91	0.88	0.93	0.0622396			IPCK2-COM-1	1.05	1.23	1.04	0.0634519
				IPCK2-COM-2	0.94	1.03	1.1	0.0735667			IPCK2-COM-2	1.1	1.34	0.91	0.0723296			IPCK2-COM-2	1.16	1.02	1.22	0.0735419

## Sheet: LC-MS data of Fig. 2f
	Counts of InsP6
			InsP6 in seeds										InsP6 in seedlings
		Acquisition Time (min)	WT			C-5m-1			C-5m-2			Acquisition Time (min)	WT			C-5m-1			C-5m-2
			biological repeat1	biological repeat2	biological repeat3	biological repeat1	biological repeat2	biological repeat3	biological repeat1	biological repeat2	biological repeat3		biological repeat1	biological repeat2	biological repeat3	biological repeat1	biological repeat2	biological repeat3	biological repeat1	biological repeat2	biological repeat3
			counts 8851.2565	ccounts 8188.8169	counts 7959.0222	counts 2844.1983	counts 2724.3954	counts 2673.7459	counts 2413.2179	counts 2476.5866	counts 2286.4179		counts 3506.9536	counts 3137.0621	counts 3414.8609	counts 1362.758	counts 1327.658	counts 1157.0652	counts 1187.5069	counts 1221.7786	counts 1065.2372
		6.007	41.86	41.7244	40.5575	42.32	41.5343	42	42	42.0966	42.1662	6.018	41.86	40.4543	40.7616	40.7654	40.7178	41.6297	41.5276	41.7171	41.3871
		6.017	41.9	41.7614	40.5934	42.1	41.3236	42.04	41.96	42.0555	42.1283	6.028	41.9	40.4901	40.8005	40.8044	40.7558	41.6627	41.5615	41.752	41.4176
		6.028	41.88	41.7429	40.5754	41.74	40.9788	42	41.88	41.9734	42.0525	6.039	41.88	40.4722	40.781	40.7849	40.7368	41.6462	41.5445	41.7345	41.4023
		6.039	41.82	41.6874	40.5215	41.84	41.0746	41.74	41.56	41.6451	41.7494	6.05	41.82	40.4185	40.7226	40.7265	40.6799	41.5966	41.4936	41.6821	41.3567
		6.049	41.6	41.4839	40.3237	41.9	41.1321	41.64	41.54	41.6246	41.7304	6.06	41.6	40.2217	40.5084	40.5122	40.4712	41.4146	41.3069	41.4901	41.1892
		6.06	41.62	41.5024	40.3417	41.84	41.0746	41.58	41.7	41.7887	41.882	6.071	41.62	40.2396	40.5279	40.7654	40.7178	41.6297	41.5276	41.7171	41.3871
		6.071	41.64	41.5209	40.3596	41.76	40.998	41.54	41.78	41.8708	41.9578	6.082	41.64	40.2575	40.5473	40.8044	40.7558	41.6627	41.5615	41.752	41.4176
		6.082	41.66	41.5394	40.3776	41.42	40.6723	41.64	41.78	41.8708	41.9578	6.093	41.66	40.2754	40.5668	40.7849	40.7368	41.6462	41.5445	41.7345	41.4023
		6.092	41.64	41.5209	40.3596	41.4	40.6532	41.66	41.76	41.8503	41.9388	6.103	41.64	40.2575	40.5473	40.7265	40.6799	41.5966	41.4936	41.6821	41.3567
		6.103	41.62	41.5024	40.3417	41.4	40.6532	41.68	41.7	41.7887	41.882	6.114	41.62	40.2396	40.5279	40.5122	40.4712	41.4146	41.3069	41.4901	41.1892
		6.114	41.5	41.3914	40.2337	41.4	40.6532	41.68	41.68	41.7682	41.8631	6.125	41.5	40.1322	40.411	40.5317	40.4901	41.4311	41.3239	41.5076	41.2044
		6.124	41.52	41.4099	40.2517	41.5	40.7489	42.2	41.7	41.7887	41.882	6.135	41.52	40.1501	40.4305	40.5512	40.5091	41.4477	41.3409	41.525	41.2196
		6.135	41.52	41.4099	40.2517	41.56	40.8064	42.26	42.02	42.1171	42.1852	6.146	41.52	40.1501	40.4305	40.5707	40.5281	41.4642	41.3578	41.5425	41.2348
		6.146	41.52	41.4099	40.2517	41.56	40.8064	42.3	42.1	42.1992	42.2609	6.157	41.52	40.1501	40.4305	40.5512	40.5091	41.4477	41.3409	41.525	41.2196
		6.157	41.68	41.5579	40.3956	41.58	40.8256	42.24	42.1	42.1992	42.2609	6.168	41.68	40.2933	40.5863	40.5317	40.4901	41.4311	41.3239	41.5076	41.2044
		6.167	41.72	41.5949	40.4316	41.58	40.8256	42.14	41.94	42.035	42.1094	6.178	41.72	40.329	40.6252	40.4149	40.3763	41.3319	41.2221	41.4028	41.113
		6.178	41.72	41.5949	40.4316	41.48	40.7298	41.62	41.86	41.9529	42.0336	6.189	41.72	40.329	40.6252	40.4343	40.3953	41.3484	41.239	41.4203	41.1282
		6.189	42.16	42.0019	40.8272	41.46	40.7106	41.6	41.54	41.6246	41.7304	6.2	42.16	40.7227	41.0537	40.4343	40.3953	41.3484	41.239	41.4203	41.1282
		6.199	42.66	42.4645	41.2768	41.44	40.6915	41.58	41.52	41.604	41.7115	6.21	42.66	41.1701	41.5406	40.4343	40.3953	41.3484	41.239	41.4203	41.1282
		6.21	43.02	42.7975	41.6006	41.52	40.7681	41.56	41.54	41.6246	41.7304	6.221	43.02	41.4922	41.8911	40.5901	40.5471	41.4808	41.3748	41.5599	41.2501
		6.221	43.18	42.9455	41.7444	41.58	40.8256	41.54	41.7	41.7887	41.882	6.232	43.18	41.6354	42.0469	40.6291	40.585	41.5138	41.4088	41.5949	41.2805
		6.232	43.12	42.89	41.6905	41.88	41.1129	41.52	41.76	41.8503	41.9388	6.243	43.12	41.5817	41.9885	40.6291	40.585	41.5138	41.4088	41.5949	41.2805
		6.242	42.92	42.705	41.5106	42.46	41.6684	41.64	41.86	41.9529	42.0336	6.253	42.92	41.4028	41.7937	41.0575	41.0025	41.8778	41.7822	41.979	41.6155
		6.253	42.46	42.2795	41.097	42.58	41.7834	41.64	42.02	42.1171	42.1852	6.264	42.46	40.9912	41.3458	41.5444	41.4768	42.2914	42.2065	42.4154	41.9963
		6.264	42.38	42.2055	41.0251	42.64	41.8408	41.66	42.3	42.4044	42.4504	6.275	42.38	40.9196	41.2679	41.895	41.8184	42.5892	42.512	42.7297	42.2704
		6.275	43.36	43.112	41.9063	42.52	41.7259	41.7	42.38	42.4865	42.5262	6.286	43.36	41.7964	42.2222	42.0508	41.9702	42.7215	42.6478	42.8694	42.3922
		6.285	44.12	43.8151	42.5897	42.32	41.5343	41.7	42.6	42.7122	42.7346	6.296	44.12	42.4765	42.9623	41.9924	41.9133	42.6719	42.5969	42.817	42.3465
		6.296	44.04	43.7411	42.5178	41.96	41.1895	42.04	42.96	43.0816	43.0757	6.307	44.04	42.4049	42.8844	41.7976	41.7235	42.5065	42.4271	42.6424	42.1942
		6.307	44.24	43.9261	42.6976	42.2	41.4194	42.78	43	43.1227	43.1136	6.318	44.24	42.5838	43.0791	41.3497	41.2871	42.126	42.0368	42.2408	41.844
		6.317	44	43.7041	42.4818	42.26	41.4769	43.06	42.96	43.0816	43.0757	6.328	44	42.3691	42.8454	41.2718	41.2112	42.0598	41.9689	42.171	41.7831
		6.328	43.34	43.0935	41.8883	42.52	41.7259	43.42	43.56	43.6973	43.6441	6.339	43.34	41.7785	42.2027	42.2261	42.1409	42.8704	42.8005	43.0265	42.5293
		6.339	43.52	43.2601	42.0502	42.82	42.0133	44.48	43.9	44.0462	43.9662	6.35	43.52	41.9396	42.378	42.9661	42.862	43.4991	43.4455	43.6899	43.1079
		6.35	44.1	43.7966	42.5717	43.08	42.2623	44.8	43.94	44.0872	44.0041	6.361	44.1	42.4586	42.9428	42.8882	42.7861	43.4329	43.3776	43.6201	43.047
		6.36	45.2	44.8142	43.5609	43.26	42.4347	44.76	44.3	44.4566	44.3452	6.371	45.2	43.4428	44.0139	43.083	42.9758	43.5984	43.5473	43.7947	43.1993
		6.371	47.14	46.6089	45.3054	43.44	42.6071	46.5	45.5	45.6879	45.482	6.382	47.14	45.1786	45.903	42.8493	42.7481	43.3998	43.3437	43.5852	43.0166
		6.382	48.52	47.8855	46.5463	44.32	43.45	47.26	46.82	47.0424	46.7325	6.393	48.52	46.4134	47.2468	42.2066	42.122	42.8539	42.7836	43.009	42.514
		6.392	159.78	150.811	146.594	48.64	47.5877	51.02	51.28	51.6189	50.9578	6.403	63.291	59.6297	61.6302	42.3819	42.2927	43.0028	42.9363	43.1662	42.6511
		6.403	230.94	216.641	210.582	59.7	58.181	64.1	66.54	67.2773	65.4146	6.414	91.4784	84.8505	89.078	42.9466	42.843	43.4826	43.4285	43.6725	43.0927
		6.414	383.16	357.459	347.461	100.96	97.7001	97.64	115.44	117.454	111.741	6.425	151.775	138.801	147.792	44.0178	43.8866	44.3925	44.362	44.6327	43.9303
		6.425	748.74	695.654	676.198	185.78	178.941	184.22	231.16	236.195	221.37	6.436	296.586	268.371	288.803	45.9069	45.7272	45.9972	46.0084	46.3263	45.4074
		6.435	1443.24	1338.13	1300.71	358	343.895	351.84	450.42	461.18	429.09	6.446	571.687	514.518	556.685	47.2507	47.0364	47.1388	47.1795	47.5309	46.4582
		6.446	2476.14	2293.66	2229.51	636.08	610.241	630.96	782.72	802.156	743.901	6.457	980.832	880.602	955.095	61.6341	61.0502	59.3573	59.7148	60.4253	57.7051
		6.457	3782.52	3502.18	3404.24	1022.62	980.472	1014.74	1191.24	1221.34	1130.92	6.468	1498.31	1343.61	1458.99	89.0818	87.7926	82.6738	83.6359	85.0316	79.1676
		6.467	5280.36	4887.83	4751.12	1478.44	1417.06	1445.7	1625.42	1666.86	1542.25	6.478	2091.62	1874.48	2036.74	147.796	144.998	132.551	134.806	137.667	125.078
		6.478	6702.18	6203.14	6029.65	1940	1859.14	1863.76	1996.62	2047.75	1893.91	6.489	2654.82	2378.41	2585.16	288.807	282.386	252.338	257.699	264.081	235.341
		6.489	7832.94	7249.2	7046.46	2369.92	2270.92	2203.82	2255.28	2313.16	2138.96	6.5	3102.73	2779.18	3021.32	556.689	543.384	479.9	491.162	504.23	444.808
		6.5	8585.64	7945.52	7723.3	2686.56	2574.2	2410.78	2387.94	2449.29	2264.64	6.511	3400.89	3045.95	3311.65	955.098	931.555	818.343	838.38	861.395	756.339
		6.51	8952.06	8284.49	8052.79	2891.86	2770.84	2452.52	2394.86	2456.39	2271.19	6.521	3546.03	3175.82	3452.98	1458.99	1422.5	1246.4	1277.53	1313.12	1150.35
		6.521	8890.86	8227.87	7997.76	2963.42	2839.38	2396.54	2299.84	2358.89	2181.17	6.532	3521.79	3154.13	3429.37	1344.11	1310.57	1148.8	1177.41	1210.14	1060.52
		6.532	8612.64	7970.5	7747.58	2923.46	2801.11	2269.98	2152.12	2207.31	2041.23	6.543	3411.58	3055.52	3322.06	1140.66	1112.35	975.975	1000.1	1027.75	901.437
		6.543	8100.3	7496.53	7286.87	2759.86	2644.41	2076.58	1965.82	2016.14	1864.73	6.554	3208.64	2873.93	3124.44	967.179	943.325	828.605	848.909	872.225	765.786
		6.553	7479.66	6922.38	6728.78	2555.2	2448.39	1852.66	1754.98	1799.8	1664.99	6.564	2962.79	2653.97	2885.05	831.815	811.439	713.615	730.937	750.874	659.939
		6.564	6784.62	6279.41	6103.79	2290.12	2194.49	1653.68	1551.58	1591.09	1472.29	6.575	2687.48	2407.63	2616.96	721.908	704.357	620.251	635.152	652.345	573.999
		6.575	6103.98	5649.75	5491.74	2032.18	1947.43	1434.16	1353	1387.33	1284.17	6.586	2417.87	2166.39	2354.42	616.352	601.513	530.583	543.159	557.717	491.46
		6.585	5374.38	4974.8	4835.67	1775.14	1701.24	1221.14	1172.32	1201.93	1113	6.596	2128.86	1907.81	2073	541.808	528.885	467.258	478.193	490.89	433.172
		6.596	4705.14	4355.69	4233.87	1551.76	1487.29	1048.22	995.56	1020.55	945.539	6.607	1863.77	1670.61	1814.86	486.195	474.701	420.016	429.725	441.034	389.686
		6.607	4056.12	3755.29	3650.26	1337.38	1281.95	902.92	845.18	866.247	803.074	6.618	1606.68	1440.58	1564.52	442.362	431.994	382.78	391.524	401.739	355.411
		6.618	3484.68	3226.65	3136.41	1150.68	1103.13	764.3	721.3	739.132	685.714	6.629	1380.33	1238.05	1344.11	401.699	392.377	348.238	356.086	365.286	323.615
		6.628	2957.22	2738.7	2662.11	983.86	943.347	655.6	618.22	633.361	588.059	6.639	1171.39	1051.11	1140.66	376.196	367.528	326.573	333.859	342.422	303.673
		6.639	2507.46	2322.63	2257.68	844.8	810.154	557.7	534.16	547.106	508.423	6.65	993.239	891.702	967.175	346.619	338.712	301.448	308.083	315.907	280.546
		6.65	2156.52	1997.98	1942.1	712.84	683.762	475.06	475.46	486.874	452.813	6.661	854.227	767.321	831.811	314.936	307.843	274.534	280.471	287.504	255.771
		6.66	1871.58	1734.39	1685.88	610.98	586.2	408	421.3	431.3	401.503	6.671	741.358	666.331	721.904	287.905	281.506	251.571	256.912	263.271	234.635
		6.671	1597.92	1481.22	1439.8	527.36	506.109	360.16	369.3	377.942	352.24	6.682	632.958	569.34	616.348	269.83	263.896	236.217	241.16	247.068	220.501
		6.682	1404.66	1302.44	1266.02	456.68	438.411	321.9	330.48	338.108	315.463	6.693	556.405	500.844	541.804	247.358	242.001	217.127	221.575	226.922	202.93
		6.693	1260.48	1169.06	1136.37	407.86	391.651	293.92	298.06	304.842	284.749	6.704	499.293	449.743	486.191	229.214	224.323	201.714	205.763	210.656	188.742
		6.703	1146.84	1063.93	1034.18	363.36	349.028	278.72	275.94	282.144	263.794	6.714	454.279	409.467	442.358	213.754	209.261	188.581	192.289	196.797	176.654
		6.714	1041.42	966.411	939.382	322.84	310.218	261.1	256.68	262.382	245.547	6.725	412.52	372.103	401.696	200.447	196.296	177.277	180.692	184.867	166.248
		6.725	975.3	905.244	879.926	294.58	283.15	246.76	248.74	254.234	238.025	6.736	386.329	348.669	376.192	186.838	183.037	165.717	168.832	172.668	155.607
		6.735	898.62	834.307	810.974	266.46	256.217	236.38	237.26	242.455	227.149	6.746	355.955	321.492	346.615	177.489	173.928	157.774	160.684	164.286	148.296
		6.746	816.48	758.32	737.112	247.48	238.038	220.12	220.66	225.421	211.423	6.757	323.419	292.38	314.932	171.749	168.336	152.899	155.682	159.141	143.808
		6.757	746.4	693.49	674.094	231.42	222.655	199.58	208.38	212.821	199.789	6.768	295.659	267.542	287.901	165.848	162.586	147.885	150.538	153.85	139.194
		6.768	699.54	650.14	631.957	216.14	208.02	183.68	194.94	199.03	187.057	6.779	277.097	250.933	269.826	159.275	156.182	142.302	144.81	147.958	134.054
		6.778	641.28	596.244	579.568	197.9	190.55	168.42	177.72	181.36	170.743	6.789	254.02	230.285	247.354	158.673	155.596	141.791	144.286	147.419	133.584
		6.789	594.24	552.727	537.269	187.68	180.761	155.26	165.4	168.718	159.071	6.8	235.386	213.612	229.21	156.058	153.048	139.569	142.007	145.074	131.539
		6.8	554.16	515.65	501.228	173.66	167.333	148.18	154.36	157.39	148.613	6.811	219.51	199.407	213.75	152.725	149.801	136.738	139.102	142.087	128.933
		6.811	519.66	483.734	470.205	167.58	161.509	141.44	144.02	146.78	138.817	6.822	205.844	187.18	200.443	149.879	147.027	134.32	136.621	139.535	126.707
		6.821	484.38	451.097	438.481	161	155.207	136.14	136	138.551	131.219	6.832	191.869	174.676	186.835	148.513	145.697	133.16	135.431	138.311	125.639
		6.832	460.14	428.672	416.683	153.44	147.966	127.12	129.02	131.389	124.606	6.843	182.268	166.084	177.485	145.019	142.292	130.191	132.386	135.178	122.907
		6.843	445.26	414.907	403.303	142.84	137.813	120.16	123.96	126.196	119.813	6.854	176.373	160.811	171.745	142.056	139.406	127.675	129.804	132.522	120.591
		6.853	429.96	400.753	389.545	134.16	129.499	113.72	122.84	125.047	118.751	6.864	170.313	155.388	165.844	141.061	138.436	126.83	128.937	131.63	119.812
		6.864	412.92	384.99	374.222	125.56	121.262	110.08	119.06	121.168	115.17	6.875	163.563	149.348	159.271	138.539	135.979	124.687	126.738	129.368	117.84
		6.875	411.36	383.546	372.819	120.78	116.684	106.18	115.68	117.7	111.968	6.886	162.945	148.796	158.669	128.795	126.486	116.41	118.247	120.634	110.221
		6.886	404.58	377.274	366.723	120.94	116.837	109.1	113.78	115.751	110.168	6.897	160.26	146.393	156.054	122.57	120.42	111.121	112.821	115.053	105.353
		6.896	395.94	369.281	358.953	116.32	112.412	107.12	109.26	111.113	105.886	6.907	156.837	143.33	152.722	117.154	115.144	106.521	108.102	110.198	101.119
		6.907	388.56	362.454	352.317	112.92	109.155	105.2	104.6	106.331	101.471	6.918	153.914	140.715	149.875	109.24	107.432	99.7974	101.204	103.102	94.9296
		6.918	385.02	359.179	349.134	109.86	106.225	101.66	103.94	105.654	100.846	6.929	152.512	139.46	148.51	104.241	102.562	95.5509	96.847	98.621	91.0208
		6.928	375.96	350.798	340.987	105.98	102.508	96.96	102.34	104.012	99.3304	6.939	148.923	136.249	145.015	107.573	105.809	98.3819	99.7514	101.609	93.6267
		6.939	368.28	343.693	334.081	99.6	96.3975	91.18	94.96	96.4393	92.3388	6.95	145.881	133.527	142.053	104.102	102.427	95.433	96.726	98.4965	90.9122
		6.95	365.7	341.307	331.761	98.82	95.6504	89.72	89.78	91.124	87.4315	6.961	144.859	132.613	141.057	101.741	100.127	93.4277	94.6687	96.3803	89.0664
		6.961	359.16	335.257	325.88	99.84	96.6273	88.52	85.78	87.0196	83.642	6.972	142.268	130.295	138.535	98.7325	97.1953	90.8719	92.0466	93.6832	86.7138
		6.971	333.9	311.889	303.166	96.5	93.4283	88.32	81.12	82.2379	79.2273	6.982	132.262	121.342	128.792	95.9785	94.5121	88.5324	89.6464	91.2142	84.5603
		6.982	317.76	296.958	288.652	94.36	91.3786	89.98	80.18	81.2734	78.3367	6.993	125.869	115.622	122.566	92.0673	90.7014	85.2099	86.2378	87.708	81.502
		6.993	303.72	283.969	276.027	96.1	93.0452	86.86	80.74	81.848	78.8673	7.004	120.308	110.645	117.151	90.9101	89.574	84.2269	85.2293	86.6706	80.5972
		7.003	283.2	264.986	257.575	95.32	92.2981	85.48	78.96	80.0215	77.181	7.014	112.179	103.373	109.236	89.8918	88.5818	83.3619	84.3419	85.7577	79.801
		7.014	270.24	252.997	245.921	92.64	89.7311	81.7	78.42	79.4674	76.6694	7.025	107.046	98.7793	104.237	89.7761	88.4691	83.2636	84.241	85.654	79.7105
		7.025	278.88	260.99	253.691	91.58	88.7159	80.78	78.96	80.0215	77.181	7.036	110.468	101.842	107.569	91.3961	90.0475	84.6397	85.6529	87.1063	80.9772
		7.036	269.88	252.664	245.598	89.88	87.0876	80.02	78.84	79.8984	77.0673	7.047	106.903	98.6517	104.098	91.9516	90.5887	85.1116	86.137	87.6042	81.4115
		7.046	263.76	247.003	240.094	87	84.3291	79.62	80.44	81.5402	78.5831	7.057	104.479	96.4827	101.737	90.725	89.3936	84.0696	85.068	86.5046	80.4524
		7.057	255.96	239.787	233.081	84.52	81.9538	80.46	80.96	82.0738	79.0757	7.068	101.389	93.7182	98.7287	89.591	88.2887	83.1063	84.0797	85.488	79.5657
		7.068	248.82	233.182	226.66	83.18	80.6703	79.7	78.3	79.3443	76.5557	7.079	98.5609	91.1876	95.9746	87.8321	86.575	81.6121	82.5468	83.9112	78.1904
		7.078	238.68	223.801	217.542	81.76	79.3102	77.12	75.68	76.6559	74.0736	7.089	94.5444	87.5937	92.0634	86.5824	85.3574	80.5505	81.4576	82.7909	77.2132
		7.089	235.68	221.026	214.844	79.18	76.8391	74.58	76	76.9843	74.3767	7.1	93.356	86.5305	90.9063	88.8967	87.6123	82.5165	83.4746	84.8656	79.0228
		7.1	233.04	218.584	212.47	76.04	73.8316	74.96	73.52	74.4395	72.0273	7.111	92.3103	85.5948	89.888	89.8918	88.5818	83.3619	84.3419	85.7577	79.801
		7.111	232.74	218.306	212.201	75.64	73.4484	71.36	76.02	77.0048	74.3957	7.122	92.1914	85.4885	89.7723	85.7261	84.5231	79.8231	80.7113	82.0232	76.5436
		7.121	236.94	222.192	215.977	74.98	72.8163	70.34	77.1	78.113	75.4188	7.132	93.8551	86.977	91.3923	84.1292	82.9673	78.4666	79.3196	80.5916	75.2949
		7.132	238.38	223.524	217.272	74.96	72.7971	70.76	78.36	79.4059	76.6125	7.143	94.4255	87.4874	91.9477	82.7869	81.6595	77.3263	78.1498	79.3883	74.2453
		7.143	235.2	220.582	214.413	74.2	72.0692	69.56	78.08	79.1186	76.3473	7.154	93.1659	86.3604	90.7211	79.0377	78.0066	74.1414	74.8823	76.0272	71.3137
		7.154	232.26	217.862	211.769	73.64	71.5328	70.14	79.78	80.8629	77.9578	7.165	92.0013	85.3183	89.5871	79.894	78.8409	74.8688	75.6286	76.7949	71.9833
		7.164	227.7	213.644	207.669	73.78	71.6669	71.24	76.8	77.8051	75.1346	7.175	90.195	83.7022	87.8283	83.6895	82.5389	78.093	78.9364	80.1975	74.9511
		7.175	224.46	210.646	204.755	72.88	70.8049	70.1	75.42	76.3891	73.8273	7.186	88.9116	82.5538	86.5785	82.5323	81.4114	77.1101	77.9279	79.1601	74.0463
		7.186	230.46	216.197	210.15	72.76	70.69	66.92	73.2	74.1112	71.7241	7.197	91.2883	84.6804	88.8928	80.1254	79.0664	75.0654	75.8303	77.0024	72.1642
		7.196	233.04	218.584	212.47	70.66	68.6786	66.58	71.14	71.9974	69.7725	7.207	92.3103	85.5948	89.888	80.38	79.3144	75.2817	76.0522	77.2306	72.3633
		7.207	222.24	208.593	202.759	69.74	67.7974	65.26	68.24	69.0217	67.0252	7.218	88.0323	81.767	85.7222	79.2923	78.2547	74.3577	75.1042	76.2555	71.5128
		7.218	218.1	204.763	199.036	67.84	65.9776	65.5	65.5	66.2101	64.4294	7.229	86.3923	80.2997	84.1253	80.38	79.3144	75.2817	76.0522	77.2306	72.3633
		7.229	214.62	201.544	195.907	68.5	66.6097	68.48	63.82	64.4863	62.8378	7.24	85.0139	79.0663	82.783	80.1717	79.1115	75.1048	75.8707	77.0439	72.2004
		7.239	204.9	192.552	187.166	68.16	66.2841	68.98	63.42	64.0758	62.4588	7.25	81.1636	75.6213	79.0339	80.4263	79.3595	75.321	76.0925	77.2721	72.3995
		7.25	207.12	194.605	189.163	68.1	66.2266	69.28	63.3	63.9527	62.3452	7.261	82.043	76.4081	79.8902	80.7271	79.6527	75.5766	76.3547	77.5418	72.6347
		7.261	216.96	203.708	198.011	66.72	64.9048	68.36	64	64.671	63.0083	7.272	85.9408	79.8957	83.6856	80.6809	79.6076	75.5373	76.3144	77.5003	72.5985
		7.271	213.96	200.933	195.313	65.48	63.7171	67.06	67.78	68.5496	66.5894	7.282	84.7524	78.8324	82.5285	79.2691	78.2321	74.338	75.084	76.2347	71.4947
		7.282	207.72	195.16	189.702	64.62	62.8934	64.32	69.54	70.3556	68.2567	7.293	82.2807	76.6208	80.1216	79.5469	78.5027	74.5739	75.3261	76.4837	71.7118
		7.293	208.38	195.771	190.296	63.58	61.8973	62.38	69.8	70.6224	68.5031	7.304	82.5421	76.8547	80.3762	78.3203	77.3076	73.532	74.2571	75.3841	70.7527
		7.304	205.56	193.162	187.76	64.62	62.8934	62.46	70.76	71.6074	69.4125	7.315	81.4251	75.8552	79.2884	76.6077	75.639	72.0771	72.7645	73.8488	69.4136
		7.314	208.38	195.771	190.296	65.16	63.4106	62.3	69.3	70.1093	68.0294	7.325	82.5421	76.8547	80.3762	77.0474	76.0675	72.4507	73.1478	74.243	69.7574
		7.325	207.84	195.271	189.81	65.82	64.0428	63.18	68.14	68.919	66.9304	7.336	82.3282	76.6633	80.1679	77.7185	76.7214	73.0208	73.7327	74.8447	70.2822
		7.336	208.5	195.882	190.404	65.72	63.947	65.52	68.62	69.4116	67.3852	7.347	82.5897	76.8973	80.4224	78.436	77.4204	73.6303	74.3579	75.4878	70.8432
		7.346	209.28	196.604	191.105	66	64.2152	66.24	68.74	69.5347	67.4988	7.357	82.8986	77.1737	80.7233	77.626	76.6312	72.9422	73.652	74.7617	70.2098
		7.357	209.16	196.492	190.997	65.2	63.4489	66.82	68.46	69.2474	67.2336	7.368	82.8511	77.1312	80.677	79.7783	78.7282	74.7705	75.5278	76.6912	71.8928
		7.368	205.5	193.107	187.706	63.72	62.0314	66.78	68.42	69.2064	67.1957	7.379	81.4013	75.834	79.2653	77.0937	76.1126	72.49	73.1881	74.2845	69.7936
		7.379	206.22	193.773	188.353	63.5	61.8207	66.34	64.6	65.2866	63.5767	7.39	81.6865	76.0892	79.543	75.5662	74.6244	71.1925	71.8569	72.9152	68.5992
		7.389	203.04	190.831	185.494	63.24	61.5717	65.38	62.36	62.9881	61.4546	7.4	80.4269	74.9621	78.3164	75.8208	74.8724	71.4087	72.0788	73.1434	68.7983
		7.4	198.6	186.724	181.501	63.32	61.6483	65.94	62.38	63.0087	61.4736	7.411	78.6681	73.3885	76.6038	77.302	76.3155	72.6669	73.3696	74.4712	69.9565
		7.411	199.74	187.778	182.526	61.8	60.1924	65.3	61.88	62.4956	60.9999	7.422	79.1197	73.7925	77.0435	74.6405	73.7224	70.4061	71.0501	72.0853	67.8754
		7.422	201.48	189.388	184.091	62.64	60.997	65.94	64.46	65.143	63.4441	7.433	79.8089	74.4092	77.7147	74.9645	74.0381	70.6813	71.3325	72.3757	68.1287
		7.432	203.34	191.108	185.764	61.3	59.7135	65.76	67.62	68.3855	66.4378	7.443	80.5457	75.0684	78.4321	73.6916	72.7979	69.6	70.2232	71.2346	67.1334
		7.443	201.24	189.166	183.875	61.92	60.3073	64.62	68.5	69.2884	67.2715	7.454	79.7139	74.3241	77.6221	71.3079	70.4755	67.5751	68.1457	69.0977	65.2695
		7.454	206.82	194.328	188.893	62.36	60.7288	63.36	68.08	68.8575	66.8736	7.465	81.9242	76.3018	79.7744	70.3127	69.5059	66.7297	67.2784	68.2055	64.4913
		7.464	199.86	187.889	182.634	62.42	60.7863	62.12	68.06	68.837	66.8546	7.475	79.1672	73.835	77.0898	70.0119	69.2127	66.4741	67.0162	67.9358	64.2561
		7.475	195.9	184.226	179.073	61.16	59.5794	62.82	65.7	66.4153	64.6188	7.486	77.5986	72.4315	75.5624	70.4979	69.6863	66.887	67.4398	68.3715	64.6361
		7.486	196.56	184.836	179.667	62.22	60.5947	61.32	63.06	63.7064	62.1178	7.497	77.8601	72.6654	75.817	71.655	70.8137	67.87	68.4483	69.4089	65.5409
		7.497	200.4	188.389	183.12	61.44	59.8476	62.1	60.82	61.4079	59.9957	7.508	79.3811	74.0264	77.2981	72.3493	71.4901	68.4597	69.0533	70.0313	66.0838
		7.507	193.5	182.006	176.915	60.44	58.8898	62.04	58.54	59.0684	57.8357	7.518	76.648	71.5809	74.6367	70.7525	69.9343	67.1032	67.6616	68.5997	64.8351
		7.518	194.34	182.783	177.671	60.16	58.6216	60.36	57.94	58.4527	57.2673	7.529	76.9807	71.8786	74.9607	69.8962	69.1	66.3758	66.9154	67.8321	64.1656
		7.529	191.04	179.73	174.703	59.38	57.8745	58.8	58.18	58.699	57.4946	7.54	75.6735	70.709	73.6878	68.4844	67.7245	65.1766	65.685	66.5665	63.0617
		7.539	184.86	174.013	169.146	59.52	58.0086	59.28	60.08	60.6486	59.2946	7.55	73.2255	68.5187	71.304	67.8827	67.1383	64.6654	65.1606	66.0271	62.5912
		7.55	182.28	171.626	166.826	60.58	59.0239	57.78	63.04	63.6859	62.0988	7.561	72.2036	67.6043	70.3089	67.3736	66.6422	64.2329	64.7169	65.5706	62.193
		7.561	181.5	170.904	166.125	60.18	58.6408	57.52	63.16	63.809	62.2125	7.572	71.8946	67.3278	70.008	68.9936	68.2206	65.6091	66.1288	67.0229	63.4598
		7.572	182.76	172.07	167.258	61.16	59.5794	58.32	62.14	62.7624	61.2462	7.583	72.3937	67.7744	70.494	70.2896	69.4833	66.71	67.2583	68.1848	64.4732
		7.582	185.76	174.845	169.955	60.8	59.2346	58.84	61.38	61.9825	60.5262	7.593	73.582	68.8377	71.6512	70.2433	69.4382	66.6707	67.2179	68.1433	64.437
		7.593	187.56	176.51	171.574	58.76	57.2807	61.96	61.16	61.7568	60.3178	7.604	74.295	69.4756	72.3455	69.4796	68.6941	66.0219	66.5523	67.4586	63.8398
		7.604	183.42	172.681	167.851	56.84	55.4417	65.16	58.8	59.3352	58.082	7.615	72.6551	68.0083	70.7486	69.8267	69.0324	66.3168	66.8549	67.7698	64.1113
		7.614	181.2	170.627	165.855	57.06	55.6524	64.7	61	61.5926	60.1662	7.625	71.7758	67.2215	69.8923	67.8827	67.1383	64.6654	65.1606	66.0271	62.5912
		7.625	177.54	167.241	162.564	56.52	55.1352	64.32	61.06	61.6542	60.2231	7.636	70.326	65.9243	68.4806	67.2347	66.5069	64.1149	64.5959	65.4461	62.0845
		7.636	175.98	165.798	161.161	56.96	55.5566	61.82	61.44	62.0441	60.5831	7.647	69.708	65.3714	67.8789	67.929	67.1834	64.7047	65.201	66.0686	62.6274
		7.647	174.66	164.577	159.974	56.38	55.0011	58.62	61.16	61.7568	60.3178	7.658	69.1852	64.9036	67.3697	67.6281	66.8903	64.4492	64.9388	65.7988	62.3921
		7.657	178.86	168.462	163.751	57.74	56.3037	55.86	60.72	61.3053	59.901	7.668	70.8489	66.3921	68.9897	68.1141	67.3638	64.862	65.3623	66.2345	62.7721
		7.668	182.22	171.57	166.772	58.72	57.2424	56.68	59.74	60.2997	58.9725	7.679	72.1798	67.583	70.2857	68.4381	67.6794	65.1372	65.6447	66.525	63.0255
		7.679	182.1	171.459	166.664	58.52	57.0508	57.6	58.76	59.2941	58.0441	7.69	72.1323	67.5405	70.2395	66.1933	65.4923	63.2302	63.6882	64.5125	61.2701
		7.69	180.12	169.628	164.884	58.02	56.5719	59.32	56.94	57.4266	56.3199	7.701	71.348	66.8387	69.4757	65.9387	65.2442	63.014	63.4664	64.2843	61.0711
		7.7	181.02	170.46	165.693	59.2	57.7021	58.66	55.24	55.6822	54.7094	7.711	71.7045	67.1577	69.8229	64.3881	63.7335	61.6968	62.115	62.8942	59.8586
		7.711	175.98	165.798	161.161	59.04	57.5489	59.08	55.76	56.2158	55.202	7.722	69.708	65.3714	67.8789	63.4392	62.809	60.8907	61.2881	62.0436	59.1166
		7.722	174.3	164.244	159.65	56.98	55.5758	58.38	54.84	55.2718	54.3304	7.733	69.0426	64.776	67.2308	63.8789	63.2374	61.2643	61.6713	62.4378	59.4605
		7.732	176.1	165.909	161.269	56.34	54.9628	57.02	56.62	57.0983	56.0167	7.743	69.7556	65.4139	67.9251	66.309	65.605	63.3285	63.7891	64.6162	61.3606
		7.743	175.32	165.187	160.567	56.86	55.4608	57.76	56.72	57.2009	56.1115	7.754	69.4466	65.1375	67.6243	66.0081	65.3119	63.073	63.5269	64.3465	61.1254
		7.754	176.58	166.353	161.7	56.22	54.8479	58.38	56.78	57.2624	56.1683	7.765	69.9457	65.5841	68.1103	68.253	67.4991	64.98	65.4833	66.359	62.8807
		7.765	177.42	167.13	162.456	54.66	53.3537	58.24	55.42	55.8669	54.8799	7.776	70.2784	65.8818	68.4343	67.6281	66.8903	64.4492	64.9388	65.7988	62.3921
		7.775	171.6	161.746	157.222	54.62	53.3154	58.16	56.32	56.7904	55.7325	7.786	67.9731	63.819	66.1894	65.985	65.2893	63.0533	63.5067	64.3258	61.1073
		7.786	170.94	161.135	156.629	53.86	52.5874	57.44	56.46	56.9341	55.8652	7.797	67.7116	63.5851	65.9348	64.4807	63.8237	61.7754	62.1957	62.9772	59.931
		7.797	166.92	157.417	153.014	53.48	52.2235	55.32	57.16	57.6524	56.5283	7.808	66.1193	62.1603	64.3842	65.0361	64.3648	62.2473	62.6798	63.4751	60.3653
		7.807	164.46	155.141	150.802	53.32	52.0702	55.4	57.62	58.1244	56.9641	7.818	65.1448	61.2884	63.4354	65.661	64.9736	62.7781	63.2243	64.0353	60.8539
		7.818	165.6	156.195	151.827	53.74	52.4725	55.22	58.02	58.5348	57.3431	7.829	65.5964	61.6925	63.8751	66.9338	66.2138	63.8594	64.3337	65.1764	61.8492
		7.829	171.9	162.024	157.492	53.1	51.8595	55.36	56.12	56.5852	55.5431	7.84	68.0919	63.9254	66.3051	68.8547	68.0853	65.4911	66.0077	66.8984	63.3512
		7.84	171.12	161.302	156.791	54.3	53.0089	54.72	54.3	54.7177	53.8188	7.851	67.7829	63.6489	66.0043	69.6184	68.8294	66.1399	66.6733	67.5831	63.9484
		7.85	176.94	166.686	162.024	54.08	52.7981	56.04	54.6	55.0255	54.1031	7.861	70.0883	65.7116	68.2491	67.767	67.0255	64.5671	65.0598	65.9233	62.5007
		7.861	175.32	165.187	160.567	54.5	53.2004	55.5	53.56	53.9584	53.1178	7.872	69.4466	65.1375	67.6243	64.7352	64.0717	61.9917	62.4176	63.2054	60.13
		7.872	171.06	161.246	156.737	55.32	53.9858	55.44	54.2	54.6151	53.7241	7.883	67.7592	63.6276	65.9811	52.0805	51.7422	51.2417	51.3888	51.8608	50.2348
		7.882	167.16	157.639	153.23	54.82	53.5069	55	54.78	55.2102	54.2736	7.893	66.2143	62.2454	64.4768	51.0094	50.6985	50.3317	50.4553	50.9005	49.3973
		7.893	168.6	158.971	154.525	54.34	53.0472	56.44	55.72	56.1748	55.1641	7.904	66.7847	62.7558	65.0323	50.094	49.8067	49.5542	49.6576	50.0799	48.6815
		7.904	170.22	160.469	155.981	53.74	52.4725	54.88	56.72	57.2009	56.1115	7.915	67.4264	63.3299	65.6571	49.9967	49.7119	49.4715	49.5727	49.9926	48.6054
		7.915	173.52	163.522	158.949	52.24	51.0358	54.74	56.48	56.9546	55.8841	7.926	68.7336	64.4995	66.93	49.6461	49.3703	49.1737	49.2672	49.6784	48.3313
		7.925	178.5	168.129	163.427	51.64	50.4611	54.44	54.4	54.8203	53.9136	7.936	70.7063	66.2646	68.8509	49.685	49.4083	49.2068	49.3011	49.7133	48.3617
		7.936	180.48	169.961	165.207	51.66	50.4803	53.8	52.78	53.158	52.3788	7.947	71.4906	66.9663	69.6146	49.4513	49.1806	49.0082	49.0975	49.5038	48.179
		7.947	175.68	165.52	160.891	49.86	48.7562	51.68	51.62	51.9677	51.2799	7.958	69.5892	65.2651	67.7631	48.6918	48.4406	48.363	48.4355	48.8229	47.5851
		7.957	167.82	158.249	153.823	49.6	48.5072	51.12	49.64	49.936	49.4041	7.968	66.4758	62.4793	64.7314	48.3997	48.1559	48.1149	48.1809	48.561	47.3567
		7.968	53.48	52.474	51.0064	50	48.8903	51.56	50.16	50.4696	49.8967	7.979	53.48	50.8513	52.0766	48.2634	48.0231	47.9991	48.0621	48.4388	47.2501
		7.979	52.38	51.4564	50.0173	49.3	48.2198	50.52	50.16	50.4696	49.8967	7.99	52.38	49.8671	51.0055	48.1076	47.8713	47.8667	47.9263	48.2991	47.1282
		7.99	51.44	50.5868	49.172	49.7	48.603	50.54	49.6	49.895	49.3662	8.001	51.44	49.026	50.0902	47.6791	47.4539	47.5027	47.5529	47.915	46.7932
		8	51.34	50.4943	49.0821	49.68	48.5838	49.86	48.52	48.7868	48.3431	8.011	51.34	48.9366	49.9928	47.4844	47.2641	47.3373	47.3832	47.7404	46.6409
		8.011	50.98	50.1613	48.7584	49.96	48.852	49.72	47.48	47.7196	47.3578	8.022	50.98	48.6145	49.6423	47.3091	47.0933	47.1884	47.2304	47.5833	46.5039
		8.022	51.02	50.1983	48.7943	50.24	49.1202	48.22	47.36	47.5965	47.2441	8.033	51.02	48.6502	49.6812	46.5106	46.3154	46.5101	46.5346	46.8675	45.8795
		8.033	50.78	49.9762	48.5785	50.3	49.1776	49.06	46.94	47.1655	46.8462	8.044	50.78	48.4355	49.4475	45.7316	45.5564	45.8483	45.8556	46.1691	45.2704
		8.043	50	49.2547	47.8771	49.78	48.6796	48.84	47.1	47.3297	46.9978	8.054	50	47.7376	48.688	44.2515	44.1143	44.591	44.5657	44.8422	44.113
		8.054	49.7	48.9771	47.6074	49.82	48.7179	49.28	46.98	47.2066	46.8841	8.065	49.7	47.4692	48.3958	44.3488	44.2092	44.6737	44.6506	44.9295	44.1891
		8.065	49.56	48.8476	47.4815	48.94	47.875	47.64	47.1	47.3297	46.9978	8.076	49.56	47.3439	48.2595	44.5241	44.38	44.8226	44.8033	45.0867	44.3262
		8.075	49.4	48.6996	47.3376	47.94	46.9172	46.86	46.64	46.8577	46.562	8.086	49.4	47.2007	48.1037	45.1863	45.0251	45.3851	45.3804	45.6803	44.844
		8.086	48.96	48.2926	46.9419	47	46.0169	45.68	46.24	46.4473	46.1831	8.097	48.96	46.8071	47.6753	45.5758	45.4046	45.716	45.7199	46.0294	45.1485
		8.097	48.76	48.1075	46.7621	46.16	45.2123	45	46.82	47.0424	46.7325	8.108	48.76	46.6281	47.4805	46.8806	46.6759	46.8244	46.857	47.1992	46.1688
		8.108	48.58	47.941	46.6002	45.58	44.6568	44.36	47.36	47.5965	47.2441	8.119	48.58	46.467	47.3052	46.4522	46.2585	46.4605	46.4836	46.8151	45.8338
		8.118	47.76	47.1825	45.8629	46.52	45.5571	45.26	47.36	47.5965	47.2441	8.129	47.76	45.7334	46.5067	45.9263	45.7461	46.0138	46.0254	46.3437	45.4226
		8.129	46.96	46.4424	45.1435	47.78	46.764	44.78	47.32	47.5555	47.2062	8.14	46.96	45.0175	45.7277	46.2769	46.0877	46.3116	46.3309	46.658	45.6968
		8.14	45.44	45.0362	43.7767	48.46	47.4153	44.82	47.26	47.4939	47.1494	8.151	45.44	43.6575	44.2476	46.4716	46.2774	46.477	46.5006	46.8326	45.849
		8.15	45.54	45.1287	43.8666	48.28	47.2429	45.04	46.58	46.7961	46.5052	8.161	45.54	43.747	44.345	45.9069	45.7272	45.9972	46.0084	46.3263	45.4074
		8.161	45.72	45.2953	44.0285	47.96	46.9364	45.04	46.16	46.3652	46.1073	8.172	45.72	43.9081	44.5203	45.4395	45.2718	45.6002	45.6011	45.9072	45.0419
		8.172	46.4	45.9243	44.6399	47	46.0169	44.88	45.82	46.0163	45.7852	8.183	46.4	44.5165	45.1824	44.6994	44.5507	44.9715	44.9561	45.2438	44.4633
		8.183	46.8	46.2944	44.9996	46.36	45.4039	45.12	45.6	45.7906	45.5767	8.194	46.8	44.8744	45.5719	43.7646	43.64	44.1774	44.1414	44.4058	43.7323
		8.193	48.14	47.534	46.2046	46.42	45.4614	44.48	45.32	45.5032	45.3115	8.204	48.14	46.0734	46.8768	43.1609	43.0517	43.6646	43.6152	43.8645	43.2602
		8.204	47.7	47.127	45.8089	46.4	45.4422	43.92	44.36	44.5182	44.402	8.215	47.7	45.6797	46.4483	43.1414	43.0328	43.648	43.5983	43.8471	43.245
		8.215	47.16	46.6274	45.3233	46.26	45.3081	43.6	44.1	44.2514	44.1557	8.226	47.16	45.1965	45.9225	43.823	43.6969	44.227	44.1923	44.4581	43.778
		8.225	47.52	46.9604	45.6471	45.62	44.6951	42.92	44.22	44.3745	44.2694	8.236	47.52	45.5186	46.273	44.9526	44.7974	45.1866	45.1767	45.4708	44.6612
		Compound Graphics
		Target Compound	IP6
WT-1
WT-2
WT-3
C-5m-1-1
C-5m-1-2
C-5m-1-3
C-5m-2-1
C-5m-2-2
C-5m-2-3
