# Supplementary material for: A clade of receptor-like cytoplasmic kinases and 14-3-3 proteins coordinate inositol hexaphosphate accumulation
Source: Nat Commun. 2024 Jun 14;15:5107. doi: 10.1038/s41467-024-49102-6 (PMC11178898; doi:10.1038/s41467-024-49102-6)
Supplement: Supplementary file 8 — Source data [file 41467_2024_49102_MOESM8_ESM.zip › Source data/Fig. 3.xlsx]

## Sheet: Fig. 3e
			Pi concentration in seeds (μmol.g-1 DW)								Pi concentration in plants (μmol.g-1 FW)
							p value (vs WT)								p value (vs WT)
			WT	6.76667	6.18095	5.60952					WT	24.1619	27.9524	26.3857
			T-4m	13.6714	15.4095	15.1857	0.0088				T-4m	31.6857	31.3238	31.5333	0.041
			C-5m-2	19.6095	17.6333	18.3762	0.00045				C-5m-2	34.6333	35.4762	35.2413	0.0077
			ipk1	29.4537	29.6852	30.348	3.3e-05				ipk1	40.0762	38.5286	40.5714	0.00065
			35S::IPK1-flag/T-4m	8.19444	5.04167	7.45833	0.06612				35S::IPK1-flag/T-4m	28.1944	25.0417	27.4583	0.077521

## Sheet: Fig. 3f
					Total P in seeds (mg.g-1)								Total P in plants (mg.g-1)
									p value (vs WT)								p value (vs WT)
					WT	5.4345	5.465	5.47					WT	0.70414	0.7404	0.76186
					T-4m	6.13	6.42	6.31	0.032				T-4m	0.7368	0.6484	0.7382	0.06773
					C-5m-2	6.42	6.5685	6.4	0.041				C-5m-2	0.693	0.7294	0.7484	0.07432
					ipk1	7.5585	7.765	7.705	0.0088				ipk1	0.8384	0.8574	0.8634	0.0433
					35S::IPK1-flag/T-4m	5.3195	5.87	5.078	0.08112				35S::IPK1-flag/T-4m	0.6634	0.7252	0.746	0.05632
