# Supplementary material for: A clade of receptor-like cytoplasmic kinases and 14-3-3 proteins coordinate inositol hexaphosphate accumulation
Source: Nat Commun. 2024 Jun 14;15:5107. doi: 10.1038/s41467-024-49102-6 (PMC11178898; doi:10.1038/s41467-024-49102-6)
Supplement: Supplementary file 8 — Source data [file 41467_2024_49102_MOESM8_ESM.zip › Source data/Fig. 5.xlsx]

## Sheet: Fig. 5a
		average cps
		replicate 1	replicate 2	replicate 3	p value (vs P1)
	P1	1378.44	1379.78	1377.09
	P2	2228.48	2229.82	2227.13	0.008761
	P3	1441.34	1442.68	1439.99	0.08821
	P4	2475.37	2476.71	2474.02	0.009212

## Sheet: Fig. 5b
			Counts of InsP5 (×103)																																				Counts of InsP6 (×102)
			Acquisition Time (min)	Blank control			Negative control			GRF4			IPCK1			IPK1			IPK1+GRF4			IPK1+IPCK1			IPK1+IPCK1+GRF4S242A			IPK1+IPCK1+GRF4			IPK1+GRF4S242D			IPK1+IPCK1+GRF4S242D					Acquisition Time (min)	Blank control			Negative control			GRF4			IPCK1
				biological repeat1	biological repeat2	biological repeat3	biological repeat1	biological repeat2	biological repeat3	biological repeat1	biological repeat2	biological repeat3	biological repeat1	biological repeat2	biological repeat3	biological repeat1	biological repeat2	biological repeat3	biological repeat1	biological repeat2	biological repeat3	biological repeat1	biological repeat2	biological repeat3	biological repeat1	biological repeat2	biological repeat3	biological repeat1	biological repeat2	biological repeat3	biological repeat1	biological repeat2	biological repeat3	biological repeat1	biological repeat2	biological repeat3				biological repeat1	biological repeat2	biological repeat3	biological repeat1	biological repeat2	biological repeat3	biological repeat1	biological repeat2	biological repeat3	biological repeat1
			6.308	0.0543	0.0523	0.0522	0.0542	0.052	0.052	0.0395	0.0379	0.0379	0.0491	0.0471	0.0471	0.0487	0.0468	0.0467	0.0487	0.0468	0.0467	0.0478	0.0459	0.0459	0.0498	0.0479	0.0478	0.0541	0.0519	0.0519	0.0503	0.0483	0.0482	0.0503	0.0483	0.0482			6.275	0.4319	0.4288	0.432	0.4181	0.415	0.4182	0.4219	0.4188	0.422	0.4219
			6.319	0.0552	0.054	0.0539	0.0618	0.0594	0.0593	0.0585	0.0562	0.0562	0.0504	0.0484	0.0483	0.0525	0.0504	0.0504	0.0523	0.0502	0.0501	0.0506	0.0486	0.0486	0.0507	0.0486	0.0486	0.0565	0.0543	0.0543	0.0533	0.0511	0.0511	0.0534	0.0513	0.0512			6.285	0.4209	0.4178	0.421	0.4185	0.4154	0.4186	0.4283	0.4252	0.4284	0.4227
			6.33	0.061	0.0576	0.0576	0.066	0.0634	0.0634	0.076	0.073	0.073	0.0562	0.054	0.0539	0.0571	0.0548	0.0548	0.0575	0.0552	0.0552	0.0574	0.0551	0.055	0.0554	0.0532	0.0531	0.0624	0.0599	0.0599	0.0615	0.0591	0.0591	0.0576	0.0553	0.0553			6.296	0.4189	0.4158	0.419	0.4189	0.4158	0.419	0.4319	0.4288	0.432	0.4231
			6.341	0.065	0.0634	0.0634	0.0728	0.0699	0.0698	0.1427	0.137	0.137	0.0654	0.0628	0.0628	0.0641	0.0616	0.0616	0.0668	0.0641	0.0641	0.0707	0.0679	0.0679	0.0678	0.0651	0.0651	0.0701	0.0674	0.0673	0.0726	0.0697	0.0697	0.0718	0.0689	0.0689			6.307	0.4189	0.4158	0.419	0.4187	0.4156	0.4188	0.4355	0.4324	0.4356	0.4221
			6.351	0.0844	0.082	0.0819	0.0768	0.0738	0.0737	0.148	0.1421	0.142	0.0825	0.0793	0.0792	0.0831	0.0798	0.0798	0.0906	0.087	0.087	0.1013	0.0973	0.0972	0.0897	0.0861	0.086	0.0917	0.0881	0.088	0.1015	0.0975	0.0974	0.0994	0.0955	0.0954			6.317	0.4221	0.419	0.4222	0.4183	0.4152	0.4184	0.4367	0.4336	0.4368	0.4215
			6.362	0.1314	0.1263	0.1262	0.1103	0.1059	0.1058	0.1538	0.1477	0.1476	0.1265	0.1215	0.1214	0.1211	0.1163	0.1162	0.1329	0.1276	0.1275	0.1567	0.1505	0.1504	0.1292	0.1241	0.124	0.1303	0.1251	0.125	0.1563	0.1501	0.15	0.1542	0.1481	0.148			6.328	0.4249	0.4218	0.425	0.4181	0.415	0.4182	0.4351	0.432	0.4352	0.4185
			6.373	0.2147	0.2071	0.207	0.1719	0.1651	0.165	0.1663	0.1597	0.1595	0.1914	0.1838	0.1837	0.1872	0.1797	0.1796	0.2136	0.2052	0.205	0.2613	0.2509	0.2507	0.1969	0.1891	0.189	0.2005	0.1926	0.1925	0.2387	0.2292	0.229	0.2497	0.2398	0.2396			6.339	0.4749	0.4224	0.4451	0.4663	0.4146	0.4338	0.4761	0.4238	0.4497	0.466
			6.384	0.3613	0.3473	0.3471	0.2834	0.2721	0.2719	0.1769	0.1699	0.1698	0.3118	0.2994	0.2992	0.312	0.2996	0.2994	0.3389	0.3255	0.3252	0.4323	0.4151	0.4148	0.322	0.3093	0.3091	0.2959	0.2841	0.284	0.3707	0.3559	0.3557	0.3909	0.3754	0.3751			6.35	0.4776	0.4248	0.4476	0.4663	0.4146	0.4338	0.4734	0.4214	0.4472	0.466
			6.394	0.5728	0.551	0.5507	0.4481	0.4303	0.43	0.199	0.1911	0.191	0.5011	0.4812	0.4809	0.5016	0.4817	0.4814	0.5277	0.5067	0.5064	0.6816	0.6545	0.6541	0.5192	0.4986	0.4983	0.4347	0.4174	0.4171	0.55	0.5281	0.5278	0.5889	0.5656	0.5652			6.36	0.4769	0.4242	0.447	0.4665	0.4148	0.434	0.4713	0.4196	0.4453	0.4669
			6.405	0.8619	0.8306	0.8301	0.6865	0.6592	0.6588	0.4026	0.3866	0.3864	0.7446	0.715	0.7146	0.764	0.7337	0.7332	0.7973	0.7657	0.7652	0.9983	0.9586	0.958	0.7895	0.7582	0.7577	0.6179	0.5934	0.593	0.7804	0.7494	0.7489	0.8425	0.8091	0.8086			6.371	0.4774	0.4246	0.4474	0.4681	0.4162	0.4354	0.4713	0.4196	0.4453	0.468
			6.416	1.1423	1.1892	1.2077	0.9593	0.9656	0.9698	0.773	0.7644	0.801	1.0081	1.0331	1.0018	1.0261	1.0388	0.9586	1.0684	1.097	1.2512	1.3026	1.3036	1.5451	1.0874	1.0732	1.0844	0.9149	0.8206	1.0179	1.052	1.0256	1.2562	1.3087	1.0762	0.8649			6.382	0.4853	0.4316	0.4548	0.4753	0.4226	0.4422	0.4731	0.4212	0.447	0.4736
			6.426	1.5156	1.5778	1.5954	1.3404	1.349	1.3485	1.3323	1.3271	1.3513	1.3789	1.414	1.3699	1.3722	1.3907	1.2845	1.428	1.467	1.669	1.6765	1.6863	1.9987	1.4659	1.4522	1.4627	1.2168	1.0953	1.3556	1.3392	1.3067	1.6004	1.66	1.3652	1.0997			6.392	0.4925	0.438	0.4615	0.4863	0.4324	0.4525	0.4801	0.4274	0.4535	0.4911
			6.437	1.9272	2.0062	2.0228	1.7594	1.7707	1.7648	2.0158	2.0147	2.0237	1.7888	1.835	1.7768	1.7422	1.7669	1.6329	1.8206	1.8709	2.1252	2.0571	2.0759	2.4606	1.8713	1.858	1.8678	1.566	1.4132	1.7462	1.645	1.6061	1.967	2.0178	1.6595	1.3388			6.403	0.5131	0.4564	0.4809	0.5025	0.4468	0.4677	0.4914	0.4374	0.464	0.5062
			6.448	2.3236	2.4188	2.4345	2.1821	2.196	2.1848	2.7259	2.729	2.7224	2.1739	2.2305	2.1591	2.1181	2.149	1.9867	2.2367	2.2992	2.6088	2.4031	2.4301	2.8804	2.2577	2.2447	2.2539	1.9343	1.7483	2.1582	1.9196	1.8748	2.2961	2.3758	1.954	1.578			6.414	0.5368	0.4774	0.5031	0.5198	0.4622	0.4839	0.5145	0.458	0.4857	0.5152
			6.459	2.6811	2.7909	2.8057	2.5897	2.6061	2.5898	3.3262	3.333	3.3131	2.563	2.6303	2.5455	2.4581	2.4947	2.3068	2.6092	2.6825	3.0417	2.7159	2.7503	3.26	2.6244	2.6118	2.6203	2.2905	2.0725	2.5565	2.1777	2.1275	2.6055	2.6691	2.1952	1.774			6.425	0.5534	0.4922	0.5187	0.5342	0.475	0.4974	0.5341	0.4754	0.5041	0.5321
			6.469	2.9547	3.0756	3.0898	2.935	2.9535	2.9329	3.7153	3.7245	3.696	2.8636	2.939	2.8439	2.7541	2.7956	2.5855	2.9028	2.9845	3.3828	2.9626	3.0028	3.5594	2.9395	2.9273	2.9352	2.5908	2.3457	2.8924	2.391	2.3362	2.8611	2.9093	2.3928	1.9345			6.435	0.5712	0.508	0.5353	0.5549	0.4934	0.5168	0.5433	0.4836	0.5127	0.5386
			6.48	3.1528	3.2819	3.2956	3.1952	3.2154	3.1915	3.8509	3.8609	3.8293	3.1102	3.1923	3.0887	2.9745	3.0197	2.793	3.1312	3.2196	3.6482	3.1302	3.1744	3.7628	3.1753	3.1634	3.1709	2.8237	2.5577	3.1529	2.5583	2.4999	3.0616	3.0686	2.5238	2.0409			6.446	0.5849	0.5202	0.5482	0.5843	0.5196	0.5444	0.5478	0.4876	0.5169	0.546
			6.491	3.2505	3.3835	3.397	3.3691	3.3903	3.3642	3.8064	3.8161	3.7855	3.24	3.3257	3.2176	3.1112	3.1587	2.9218	3.2511	3.343	3.7876	3.2035	3.2494	3.8517	3.3058	3.294	3.3013	2.9874	2.7066	3.336	2.6188	2.5592	3.1342	3.1234	2.5689	2.0776			6.457	0.604	0.5372	0.5661	0.6115	0.5438	0.5699	0.553	0.4922	0.5218	0.5557
			6.501	3.2882	3.4228	3.4362	3.4577	3.4795	3.4522	3.5667	3.575	3.5498	3.3017	3.3891	3.2789	3.1606	3.2089	2.9683	3.2468	3.3385	3.7826	3.192	3.2377	3.8378	3.334	3.3222	3.3294	3.0586	2.7715	3.4157	2.6203	2.5606	3.1359	3.0658	2.5215	2.0391			6.467	0.6193	0.5508	0.5804	0.625	0.5558	0.5826	0.559	0.4976	0.5275	0.5865
			6.512	3.2274	3.3595	3.373	3.4093	3.4308	3.4041	3.2396	3.2459	3.2279	3.2544	3.3404	3.2318	3.1389	3.1869	2.9479	3.1539	3.243	3.6747	3.0796	3.1226	3.7014	3.2671	3.2552	3.2626	3.0368	2.7516	3.3912	2.5293	2.4715	3.0268	2.9521	2.428	1.9631			6.478	0.6348	0.5646	0.5949	0.6302	0.5604	0.5874	0.5741	0.511	0.5416	0.5953
			6.523	3.0993	3.2262	3.24	3.2677	3.2883	3.2634	2.8635	2.8675	2.8578	3.1339	3.2167	3.1123	3.0099	3.0557	2.8264	2.9969	3.0814	3.4922	2.9195	2.9587	3.5071	3.1186	3.1066	3.1142	2.9301	2.6545	3.2718	2.3794	2.3249	2.8472	2.7698	2.278	1.8412			6.489	0.6353	0.565	0.5954	0.6212	0.5524	0.579	0.5955	0.53	0.5616	0.6056
			6.534	2.893	3.0114	3.0258	3.0586	3.0779	3.0557	2.5001	2.5019	2.5003	2.9491	3.0268	2.9287	2.8115	2.854	2.6396	2.7603	2.8379	3.2172	2.6867	2.7204	3.2246	2.8951	2.8828	2.8908	2.7284	2.471	3.0463	2.1952	2.1446	2.6264	2.5431	2.0915	1.6898			6.5	0.6397	0.569	0.5996	0.6082	0.5408	0.5667	0.6058	0.5392	0.5713	0.6169
			6.544	2.6254	2.7329	2.7479	2.7878	2.8054	2.7866	2.1227	2.1222	2.129	2.7132	2.7845	2.6945	2.5612	2.5996	2.404	2.4886	2.5584	2.9016	2.4219	2.4493	2.9032	2.6502	2.6377	2.6461	2.4923	2.2561	2.7822	2.0169	1.97	2.4127	2.3004	1.8919	1.5276			6.51	0.6328	0.5628	0.593	0.6025	0.5358	0.5615	0.6036	0.5372	0.5692	0.6128
			6.555	2.3281	2.4234	2.4391	2.4938	2.5096	2.4945	1.8288	1.8265	1.8397	2.4519	2.5161	2.4351	2.2895	2.3233	2.1481	2.2018	2.2633	2.5683	2.1579	2.1791	2.5829	2.3867	2.3739	2.3828	2.2292	2.0167	2.488	1.8157	1.7731	2.1715	2.0621	1.6959	1.3684			6.521	0.6283	0.5588	0.5888	0.6066	0.5394	0.5653	0.6042	0.5378	0.5698	0.6076
			6.566	2.0453	2.1291	2.1455	2.2149	2.229	2.2174	1.5752	1.5714	1.5902	2.1829	2.2398	2.1681	1.9951	2.024	1.8709	1.9322	1.9859	2.255	1.9042	1.9194	2.2751	2.1216	2.1085	2.1179	1.9762	1.7865	2.205	1.621	1.5825	1.9382	1.8204	1.4971	1.2069			6.532	0.6251	0.556	0.5859	0.6014	0.5348	0.5604	0.5995	0.5336	0.5654	0.6137
			6.576	1.7665	1.8389	1.8559	1.958	1.9705	1.9621	1.3585	1.3534	1.377	1.9166	1.9663	1.9037	1.7676	1.7927	1.6568	1.6944	1.7411	1.9786	1.6582	1.6676	1.9766	1.87	1.8566	1.8664	1.7505	1.5811	1.9526	1.4342	1.3997	1.7143	1.5997	1.3156	1.0594			6.543	0.6242	0.5552	0.585	0.5918	0.5262	0.5514	0.5903	0.5254	0.5568	0.6137
			6.587	1.5332	1.5961	1.6137	1.6999	1.7108	1.7057	1.1728	1.1665	1.1943	1.647	1.6893	1.636	1.5401	1.5614	1.4426	1.4757	1.5161	1.7245	1.4516	1.4561	1.7258	1.635	1.6214	1.6316	1.5556	1.4036	1.7345	1.2707	1.2397	1.5184	1.3955	1.1476	0.923			6.553	0.6114	0.5438	0.573	0.5783	0.5142	0.5387	0.5824	0.5184	0.5494	0.6085
			6.598	1.3263	1.3807	1.3988	1.4906	1.5002	1.4978	1.0305	1.0234	1.0543	1.4331	1.4696	1.4237	1.3395	1.3575	1.2537	1.2951	1.3303	1.5146	1.2739	1.2742	1.5102	1.4103	1.3965	1.4071	1.3533	1.2195	1.5082	1.0985	1.0711	1.3119	1.2292	1.0108	0.8118			6.564	0.5952	0.5294	0.5579	0.5684	0.5054	0.5294	0.5775	0.514	0.5448	0.6088
			6.609	1.1322	1.1787	1.1973	1.2849	1.2932	1.2934	0.8943	0.8863	0.9203	1.2407	1.272	1.2327	1.1572	1.1721	1.0821	1.1334	1.1638	1.3267	1.1127	1.1091	1.3145	1.2286	1.2146	1.2255	1.1856	1.067	1.3207	0.9647	0.9402	1.1515	1.0723	0.8817	0.707			6.575	0.582	0.5176	0.5454	0.5542	0.4928	0.5162	0.5716	0.5088	0.5393	0.5842
			6.619	0.9731	1.0131	1.0321	1.114	1.1212	1.1235	0.7788	0.7702	0.8067	1.07	1.0967	1.0632	1.0217	1.0344	0.9545	0.9816	1.0077	1.1504	0.9727	0.9658	1.1447	1.0644	1.0502	1.0614	1.0349	0.9298	1.1521	0.8405	0.8186	1.0027	0.9514	0.7823	0.6262			6.585	0.5658	0.5032	0.5302	0.5546	0.4932	0.5166	0.5568	0.4956	0.5254	0.5615
			6.63	0.8409	0.8755	0.8948	0.9628	0.9691	0.9733	0.6827	0.6735	0.7121	0.9338	0.9567	0.928	0.8763	0.8866	0.8176	0.8484	0.8706	0.9955	0.8566	0.847	1.0038	0.9307	0.9164	0.9279	0.9092	0.8154	1.0115	0.7352	0.7155	0.8765	0.8431	0.6932	0.5538			6.596	0.5559	0.4944	0.521	0.5448	0.4844	0.5073	0.5559	0.4948	0.5245	0.5656
			6.641	0.7337	0.7639	0.7835	0.8479	0.8535	0.8592	0.5904	0.5807	0.6213	0.8194	0.8393	0.8144	0.7796	0.7883	0.7266	0.7448	0.764	0.8751	0.749	0.7369	0.8733	0.8357	0.8213	0.8329	0.8069	0.7223	0.8971	0.6482	0.6304	0.7723	0.7539	0.6199	0.4942			6.607	0.5568	0.4952	0.5218	0.5412	0.4812	0.5039	0.5545	0.4936	0.5233	0.5532
			6.651	0.6433	0.6698	0.6895	0.7407	0.7457	0.7526	0.5202	0.51	0.5522	0.7197	0.7368	0.7154	0.6904	0.6976	0.6426	0.6535	0.67	0.769	0.6675	0.6534	0.7743	0.7523	0.7378	0.7496	0.7289	0.6514	0.8099	0.5838	0.5674	0.695	0.6651	0.5468	0.4349			6.618	0.5496	0.4888	0.5151	0.5274	0.469	0.4911	0.5545	0.4936	0.5233	0.5534
			6.662	0.5825	0.6065	0.6264	0.6652	0.6696	0.6776	0.4724	0.4619	0.5052	0.6365	0.6513	0.6328	0.6228	0.6288	0.5789	0.5846	0.5992	0.689	0.6007	0.585	0.6932	0.6753	0.6607	0.6726	0.6638	0.5921	0.7371	0.5206	0.5055	0.6193	0.6045	0.497	0.3944			6.628	0.5482	0.4876	0.5138	0.5218	0.464	0.4858	0.5363	0.4774	0.5062	0.5557
			6.673	0.5216	0.5432	0.5633	0.5944	0.5984	0.6072	0.4293	0.4186	0.4628	0.5678	0.5808	0.5646	0.558	0.563	0.5179	0.5222	0.5349	0.6165	0.5435	0.5265	0.6239	0.5973	0.5826	0.5947	0.6045	0.5382	0.6708	0.4647	0.4508	0.5523	0.5401	0.4439	0.3513			6.639	0.5453	0.485	0.5111	0.5115	0.4548	0.4761	0.5426	0.483	0.5121	0.5566
			6.684	0.4744	0.494	0.5142	0.529	0.5326	0.5423	0.3917	0.3808	0.4258	0.5121	0.5236	0.5093	0.506	0.5101	0.469	0.4761	0.4875	0.5629	0.4923	0.474	0.5617	0.537	0.5222	0.5344	0.5471	0.4859	0.6065	0.4169	0.404	0.495	0.4921	0.4045	0.3193			6.65	0.5316	0.4728	0.4982	0.5056	0.4496	0.4706	0.53	0.4718	0.5003	0.5361
			6.694	0.4271	0.4448	0.4651	0.474	0.4772	0.4876	0.3667	0.3556	0.4012	0.4678	0.4781	0.4653	0.4506	0.4538	0.4169	0.4304	0.4405	0.5098	0.4477	0.4284	0.5076	0.4752	0.4604	0.4727	0.4911	0.435	0.544	0.3794	0.3673	0.45	0.4481	0.3683	0.2899			6.66	0.523	0.4652	0.4902	0.4987	0.4434	0.4641	0.515	0.4584	0.4862	0.5357
			6.705	0.3852	0.4011	0.4215	0.4371	0.4401	0.451	0.3343	0.323	0.3693	0.422	0.4311	0.4199	0.4044	0.4068	0.3733	0.3826	0.3912	0.4542	0.4002	0.3798	0.45	0.434	0.4192	0.4315	0.4364	0.3852	0.4828	0.3437	0.3323	0.4072	0.418	0.3436	0.2698			6.671	0.5154	0.4584	0.483	0.5005	0.445	0.4658	0.4994	0.4446	0.4716	0.535
			6.716	0.3481	0.3625	0.383	0.4033	0.4061	0.4174	0.3026	0.2911	0.3381	0.3821	0.3901	0.3802	0.3651	0.3668	0.3363	0.3474	0.3551	0.4133	0.3653	0.3441	0.4076	0.4008	0.3859	0.3983	0.395	0.3475	0.4365	0.3176	0.3069	0.376	0.3767	0.3096	0.2422			6.682	0.5154	0.4584	0.483	0.5005	0.445	0.4658	0.5015	0.4464	0.4735	0.5384
			6.727	0.3244	0.3379	0.3584	0.3742	0.3769	0.3885	0.2843	0.2727	0.3201	0.3449	0.3519	0.3434	0.3355	0.3368	0.3085	0.3178	0.3246	0.3789	0.3337	0.3117	0.3693	0.3758	0.3609	0.3734	0.3735	0.3279	0.4124	0.2909	0.2807	0.344	0.3433	0.2821	0.2199			6.693	0.5332	0.4742	0.4997	0.4953	0.4404	0.4609	0.4992	0.4444	0.4714	0.5453
			6.737	0.3106	0.3235	0.3441	0.343	0.3455	0.3575	0.2691	0.2574	0.3052	0.3133	0.3194	0.3119	0.3072	0.308	0.2819	0.2809	0.2866	0.336	0.3059	0.2832	0.3355	0.3425	0.3275	0.34	0.3548	0.3109	0.3915	0.2691	0.2593	0.3178	0.3088	0.2537	0.1968			6.703	0.5424	0.4824	0.5083	0.4989	0.4436	0.4643	0.4997	0.4448	0.4718	0.5555
			6.748	0.292	0.3042	0.3248	0.3182	0.3205	0.3328	0.2598	0.248	0.296	0.2933	0.2989	0.2921	0.2879	0.2884	0.2636	0.2625	0.2677	0.3147	0.2868	0.2637	0.3124	0.3114	0.2964	0.309	0.3441	0.3012	0.3795	0.2455	0.2362	0.2895	0.2796	0.2297	0.1773			6.714	0.5442	0.484	0.51	0.4971	0.442	0.4626	0.5102	0.4542	0.4817	0.5651
			6.759	0.2755	0.287	0.3077	0.2873	0.2894	0.3021	0.2448	0.233	0.2813	0.2722	0.2772	0.2711	0.2701	0.2703	0.2469	0.249	0.2538	0.299	0.2759	0.2526	0.2992	0.2853	0.2702	0.2829	0.3308	0.2891	0.3646	0.2263	0.2175	0.2666	0.256	0.2103	0.1615			6.725	0.5498	0.489	0.5153	0.4937	0.439	0.4595	0.5105	0.4544	0.4819	0.5633
			6.769	0.2587	0.2696	0.2903	0.2617	0.2637	0.2767	0.228	0.216	0.2647	0.2519	0.2564	0.251	0.2529	0.2528	0.2307	0.232	0.2363	0.2792	0.2587	0.2349	0.2783	0.2653	0.2502	0.2629	0.3141	0.2739	0.3459	0.2135	0.2049	0.2512	0.242	0.1988	0.1522			6.735	0.5422	0.4822	0.5081	0.4951	0.4402	0.4607	0.5037	0.4484	0.4756	0.5521
			6.78	0.2472	0.2575	0.2782	0.2375	0.2393	0.2526	0.2095	0.1975	0.2465	0.241	0.2451	0.2402	0.2348	0.2344	0.2137	0.226	0.2301	0.2722	0.247	0.223	0.2641	0.251	0.236	0.2487	0.2886	0.2507	0.3174	0.2051	0.1967	0.2411	0.2353	0.1932	0.1477			6.746	0.5237	0.4658	0.4908	0.4939	0.4392	0.4597	0.4952	0.4408	0.4676	0.5312
			6.791	0.2317	0.2414	0.2622	0.2198	0.2215	0.235	0.1983	0.1862	0.2355	0.2273	0.2311	0.2266	0.2225	0.2218	0.202	0.2181	0.222	0.2631	0.2367	0.2124	0.2516	0.2384	0.2233	0.236	0.2704	0.2341	0.297	0.1912	0.1831	0.2245	0.2238	0.1838	0.14			6.757	0.5163	0.4592	0.4839	0.4917	0.4372	0.4576	0.49	0.4362	0.4628	0.5157
			6.802	0.2379	0.2285	0.2283	0.214	0.2055	0.2054	0.1795	0.1723	0.1722	0.2228	0.2139	0.2138	0.2161	0.2076	0.2074	0.2184	0.2097	0.2096	0.2101	0.2018	0.2016	0.2223	0.2135	0.2133	0.2303	0.2211	0.221	0.1817	0.1745	0.1744	0.1825	0.1753	0.1752			6.768	0.506	0.45	0.4742	0.4966	0.4416	0.4622	0.4846	0.4314	0.4577	0.5006
			6.812	0.224	0.2151	0.215	0.2004	0.1924	0.1923	0.1702	0.1635	0.1634	0.2139	0.2054	0.2053	0.204	0.1959	0.1958	0.2071	0.1989	0.1988	0.1945	0.1868	0.1867	0.2082	0.1999	0.1998	0.2215	0.2127	0.2126	0.1752	0.1683	0.1682	0.1739	0.167	0.1669			6.778	0.5012	0.4458	0.4698	0.5002	0.4448	0.4656	0.4853	0.432	0.4583	0.4968
			6.823	0.2061	0.1979	0.1978	0.1892	0.1817	0.1816	0.1641	0.1576	0.1575	0.2033	0.1952	0.1951	0.1953	0.1875	0.1874	0.1949	0.1872	0.1871	0.1867	0.1793	0.1792	0.1958	0.188	0.1879	0.2103	0.202	0.2018	0.1652	0.1586	0.1585	0.1654	0.1589	0.1588			6.789	0.4967	0.4418	0.4655	0.5018	0.4462	0.4671	0.4853	0.432	0.4583	0.4974
			6.834	0.1905	0.183	0.1828	0.1788	0.1717	0.1716	0.1605	0.1542	0.1541	0.1902	0.1826	0.1825	0.1852	0.1779	0.1778	0.1798	0.1727	0.1726	0.1782	0.1711	0.171	0.18	0.1729	0.1728	0.2056	0.1974	0.1973	0.1601	0.1537	0.1536	0.1616	0.1552	0.1551			6.8	0.4439	0.4408	0.4439	0.4575	0.4544	0.4575	0.4355	0.4324	0.4355	0.4517
			6.844	0.1801	0.173	0.1729	0.1709	0.1641	0.164	0.156	0.1498	0.1497	0.1789	0.1718	0.1717	0.1754	0.1685	0.1684	0.1733	0.1664	0.1663	0.1676	0.1609	0.1608	0.1686	0.1619	0.1618	0.1983	0.1904	0.1903	0.1587	0.1524	0.1523	0.1563	0.1501	0.15			6.811	0.4453	0.4422	0.4453	0.4525	0.4494	0.4525	0.4381	0.435	0.4381	0.4475
			6.855	0.1759	0.1689	0.1688	0.1622	0.1557	0.1556	0.1553	0.1491	0.149	0.1724	0.1656	0.1655	0.1634	0.1569	0.1568	0.1673	0.1607	0.1606	0.1584	0.1521	0.152	0.16	0.1537	0.1536	0.1882	0.1807	0.1806	0.1514	0.1454	0.1453	0.1522	0.1462	0.1461			6.821	0.4485	0.4454	0.4485	0.4441	0.441	0.4441	0.4323	0.4292	0.4323	0.4481
			6.866	0.1676	0.1609	0.1608	0.1554	0.1493	0.1492	0.1486	0.1427	0.1426	0.1637	0.1572	0.1571	0.1542	0.1481	0.148	0.1602	0.1538	0.1537	0.1511	0.1451	0.145	0.1518	0.1457	0.1457	0.182	0.1748	0.1747	0.1462	0.1404	0.1403	0.1505	0.1446	0.1445			6.832	0.4465	0.4434	0.4465	0.4457	0.4426	0.4457	0.4365	0.4334	0.4365	0.4427
			6.877	0.1678	0.1611	0.161	0.1503	0.1443	0.1442	0.141	0.1354	0.1353	0.1612	0.1548	0.1547	0.144	0.1382	0.1382	0.1545	0.1484	0.1483	0.1432	0.1375	0.1375	0.1409	0.1353	0.1352	0.1811	0.1739	0.1738	0.1409	0.1353	0.1353	0.1484	0.1425	0.1424			6.843	0.4503	0.4472	0.4503	0.4507	0.4476	0.4507	0.4393	0.4362	0.4393	0.4401
			6.887	0.1602	0.1538	0.1537	0.1461	0.1403	0.1402	0.1352	0.1298	0.1297	0.1584	0.1521	0.152	0.1385	0.133	0.1329	0.1495	0.1436	0.1435	0.1378	0.1323	0.1322	0.1424	0.1368	0.1367	0.1728	0.166	0.1659	0.1362	0.1308	0.1307	0.1397	0.1342	0.1341			6.853	0.4515	0.4484	0.4515	0.4439	0.4408	0.4439	0.4445	0.4414	0.4445	0.4327
			6.898	0.1565	0.1503	0.1502	0.1416	0.136	0.1359	0.1307	0.1255	0.1254	0.1544	0.1483	0.1482	0.1329	0.1276	0.1275	0.1409	0.1353	0.1353	0.1347	0.1294	0.1293	0.141	0.1354	0.1353	0.1696	0.1629	0.1628	0.1316	0.1264	0.1263	0.138	0.1325	0.1324			6.864	0.4553	0.4522	0.4553	0.4447	0.4416	0.4447	0.4465	0.4434	0.4465	0.4333
			6.909	0.1512	0.1452	0.1451	0.1374	0.132	0.1319	0.127	0.122	0.1219	0.1459	0.1401	0.14	0.1269	0.1218	0.1217	0.1325	0.1272	0.1271	0.1289	0.1237	0.1237	0.1385	0.133	0.1329	0.1648	0.1582	0.1581	0.127	0.122	0.1219	0.1306	0.1255	0.1254			6.875	0.4535	0.4504	0.4535	0.4439	0.4408	0.4439	0.4523	0.4492	0.4523	0.4283
			6.919	0.1492	0.1433	0.1432	0.1332	0.1279	0.1278	0.1232	0.1183	0.1182	0.1392	0.1337	0.1336	0.1197	0.1149	0.1149	0.1279	0.1229	0.1228	0.1229	0.118	0.1179	0.1336	0.1283	0.1282	0.1572	0.151	0.1509	0.1213	0.1165	0.1164	0.1264	0.1214	0.1213			6.886	0.4547	0.4516	0.4547	0.4351	0.432	0.4351	0.4499	0.4468	0.4499	0.4297
			6.93	0.1423	0.1367	0.1366	0.132	0.1267	0.1266	0.1195	0.1147	0.1147	0.1352	0.1298	0.1297	0.114	0.1095	0.1094	0.1242	0.1193	0.1192	0.1223	0.1174	0.1174	0.1312	0.126	0.1259	0.149	0.1431	0.143	0.1183	0.1136	0.1135	0.1182	0.1135	0.1134			6.896	0.4515	0.4484	0.4515	0.4263	0.4232	0.4263	0.4485	0.4454	0.4485	0.4281
			6.941	0.1374	0.132	0.1319	0.1265	0.1214	0.1214	0.1158	0.1112	0.1111	0.1288	0.1237	0.1236	0.1097	0.1053	0.1053	0.1215	0.1167	0.1166	0.1187	0.114	0.114	0.1255	0.1205	0.1204	0.1483	0.1424	0.1423	0.1154	0.1108	0.1107	0.1133	0.1088	0.1087
			6.952	0.1325	0.1272	0.1271	0.1222	0.1173	0.1173	0.1147	0.1102	0.1101	0.1246	0.1196	0.1196	0.1071	0.1028	0.1028	0.1188	0.1141	0.114	0.1176	0.1129	0.1129	0.1191	0.1143	0.1143	0.1463	0.1405	0.1404	0.1123	0.1078	0.1078	0.1073	0.103	0.103
			6.962	0.1289	0.1238	0.1237	0.1173	0.1127	0.1126	0.11	0.1056	0.1055	0.1244	0.1195	0.1194	0.1097	0.1053	0.1053	0.1195	0.1148	0.1147	0.1175	0.1129	0.1128	0.1158	0.1112	0.1112	0.1454	0.1396	0.1395	0.1088	0.1045	0.1044	0.1076	0.1033	0.1033
			6.973	0.1275	0.1224	0.1223	0.1156	0.111	0.1109	0.1063	0.102	0.102	0.1215	0.1166	0.1166	0.11	0.1056	0.1056	0.1162	0.1116	0.1116	0.1181	0.1134	0.1134	0.1141	0.1096	0.1095	0.1439	0.1382	0.1381	0.1031	0.099	0.0989	0.1044	0.1002	0.1002
			6.984	0.1252	0.1202	0.1201	0.112	0.1076	0.1075	0.102	0.098	0.0979	0.1122	0.1077	0.1077	0.11	0.1057	0.1056	0.1108	0.1064	0.1064	0.112	0.1076	0.1075	0.1083	0.104	0.104	0.1385	0.133	0.1329	0.0987	0.0948	0.0947	0.1049	0.1007	0.1006
[truncated: 23 more columns]

## Sheet: Fig. 5c
			Concentration (μg/ml)
				InsP5			InsP6			p value (vs Blank control)
			Blank control	11.7242	11.8118	12.5969	0.177	0.0771	0.217
			Negative control	11.9367	11.6243	12.8094	0.1617	0.0618	0.2017	0.0643
			GRF4	12.0085	11.6961	12.8812	0.1622	0.0623	0.2022	0.0546
			IPCK1	11.8052	11.4929	12.6779	0.2256	0.1257	0.2656	0.0711
			IPK1	11.8407	11.5284	10.7134	0.3453	0.4454	1.7216	0.0489
			IPK1+GRF4	11.0806	10.7683	12.9533	0.2962	0.1963	1.6725	0.0367
			IPK1+IPCK1	11.5975	10.2851	12.4701	0.39	0.2901	1.7663	0.0455
			IPK1+IPCK1+GRF4S242A	12.7706	10.4583	11.6433	0.5012	0.4014	1.6776	0.0389
			IPK1+IPCK1+GRF4	10.0026	8.6902	10.8753	2.0796	1.9798	3.456	0.0091
			IPK1+GRF4S242D	9.1718	7.8594	10.0445	3.0004	2.9005	4.3767	0.00087
			IPK1+IPCK1+GRF4S242D	11.3194	9.0071	7.1921	4.0526	3.0527	2.3289	0.00092
