# Supplementary material for: A clade of receptor-like cytoplasmic kinases and 14-3-3 proteins coordinate inositol hexaphosphate accumulation
Source: Nat Commun. 2024 Jun 14;15:5107. doi: 10.1038/s41467-024-49102-6 (PMC11178898; doi:10.1038/s41467-024-49102-6)
Supplement: Supplementary file 8 — Source data [file 41467_2024_49102_MOESM8_ESM.zip › Source data/Fig. 6.xlsx]

## Sheet: Fig. 6f
			average cps
			replicate1	replicate2	replicate3	p value(vs P1)
		P1	4159.96	4159.79	4159.53
		P2	7442.09	7442.12	7442.26	0.0078
		P3	3888.05	3888.28	3888.09	0.0647
		P4	7689.85	7689.85	7689.32	0.0055

## Sheet: Fig. 6g
			Pi concentration in seeds (μmol.g-1 DW)				p value (vs WT)			Pi concentration in plants (μmol.g-1 FW)				p value (vs WT)
			WT	6.76667	6.18095	5.60952				WT	24.1619	27.9524	26.3857
			T-4m	13.6714	13.4095	14.1857	0.0099			T-4m	31.6857	31.3238	31.5333	0.0065
			ipk2β	13.7917	12.1435	13.8472	0.0078			ipk2β	31.3426	30.3238	32.5231	0.0044
			ipk2α	5.60952	7.63333	6.37619	0.0655			ipk2α	25.6095	27.6333	26.3762	0.0578
			35S::IPK2β -flag/T-4m	6.4537	7.68519	5.34796	0.0734			35S::IPK2β -flag/T-4m	26.4537	27.6852	25.348	0.0614
