# Supplementary material for: A clade of receptor-like cytoplasmic kinases and 14-3-3 proteins coordinate inositol hexaphosphate accumulation
Source: Nat Commun. 2024 Jun 14;15:5107. doi: 10.1038/s41467-024-49102-6 (PMC11178898; doi:10.1038/s41467-024-49102-6)
Supplement: Supplementary file 8 — Source data [file 41467_2024_49102_MOESM8_ESM.zip › Source data/Fig. 7.xlsx]

## Sheet: Fig. 7c
		average cps
		replicate1	replicate2	replicate3	p value(vs P1)
	P1	1667.68	1668.01	1667.44
	P2	2724.84	2725.16	2724.6	0.0048
	P3	1855.29	1855.61	1855.05	0.0552
	P4	2654.5	2654.82	2654.26	0.0035
