# Supplementary material for: A clade of receptor-like cytoplasmic kinases and 14-3-3 proteins coordinate inositol hexaphosphate accumulation
Source: Nat Commun. 2024 Jun 14;15:5107. doi: 10.1038/s41467-024-49102-6 (PMC11178898; doi:10.1038/s41467-024-49102-6)
Supplement: Supplementary file 8 — Source data [file 41467_2024_49102_MOESM8_ESM.zip › Source data/Supplementary Fig. 1.xlsx]

## Sheet: Fig. S1a
		CK			10 μM Pi			p value (vs CK)
	IPCK1S59	1	1	1	0.763084	0.855637	0.857196	0.03451
	IPCK2S105	1	1	1	0.516815	0.77269	0.687316	0.00436

## Sheet: Fig. S1d
		Relative transcript level				p value (vs WT)
		WT	1	1	1
		ipck1	0.098	0.145	0.113	0.000563
		ipck2	0.467	0.675	0.542	0.0434
		ipck3	0.089	0.199	0.119	0.000553
		ipck4	0.123	0.134	0.099	0.000783

## Sheet: Fig. S1f
				Pi concentration in seeds							Pi concentration in plants
				(μmol.g-1 DW)							(μmol.g-1 FW)
								p value (vs WT)							p value (vs WT)
				WT	7.85	7.85	7.23				WT	27.85	27.85	26.23
				pick1	8.12	8.04	7.06	0.0576			ipck1	26.12	25.09	27.01	0.0555
				pick2	7.4	8.54	8.35	0.0783			ipck2	27.4	29.54	28.35	0.0571
				pick3	6.72	7.72	8.23	0.0552			ipck3	26.72	28.72	29.02	0.0612
				pick4	6.85	7.85	8.23	0.0663			ipck4	26.85	28.85	28.23	0.0668
				pick1pick2	7.77	7.77	7.21	0.0883			ipck1ipck2	26.77	27.77	26.21	0.0779
				pick1pick2pick3	8.05	8.05	8.12	0.0912			ipck1ipck2ipck3	29.05	28.05	28.12	0.0882

## Sheet: Fig. S1g
					IPS1			p value (vs WT)		SPX1			p value (vs WT)		PHT1;1			p value (vs WT)
				WT	1.01	0.98	1.03			1.04	1.01	0.97			0.96	1.03	1.02
				pick1	1.13	0.99	1.09	0.0581		1.1	1	1.11	0.0578		1.1	1	1.1	0.0821
				pick2	1.11	0.99	0.98	0.0787		0.98	0.99	1.1	0.0784		0.98	0.99	1.09	0.0627
				pick3	1.19	1.11	1.12	0.0556		1.1	1.13	0.99	0.0553		1.06	0.98	0.99	0.0796
				pick4	1.12	0.99	1.02	0.0667		1.09	0.99	1.12	0.0664		1.11	1.02	1	0.0907
				pick1pick2	0.99	1.05	1.11	0.0887		1.06	1.12	1.01	0.0884		1.12	1.12	1.15	0.0527
				pick1pick2pick3	1.03	1.09	1.12	0.0916		1.15	1.07	1.07	0.0913		1.03	1	1.1	0.0556

## Sheet: Fig. S1h
						Relative transcript level
						WT			T-4m			p value (vs WT)	C-5m			p value (vs WT)
						0.95	1.01	1.04	3.234	3.6152	3.234	0.00022
						0.99	1.03	0.96	1.21	1.013	1.056	0.06754	2.2	1.98	1.96	0.0226
