# Supplementary material for: A clade of receptor-like cytoplasmic kinases and 14-3-3 proteins coordinate inositol hexaphosphate accumulation
Source: Nat Commun. 2024 Jun 14;15:5107. doi: 10.1038/s41467-024-49102-6 (PMC11178898; doi:10.1038/s41467-024-49102-6)
Supplement: Supplementary file 8 — Source data [file 41467_2024_49102_MOESM8_ESM.zip › Source data/Supplementary Fig. 2.xlsx]

## Sheet: Fig. S2a
			μg/ml	InsP3		μg/ml	InsP4		μg/ml	InsP5		μg/ml	InsP6		μg/ml	InsP7		μg/ml	InsP8
			1	0.38		1	0.392532		1	0.79441		1	1.17		1	0.837212		1	0.8907
			10	3.75		10	3.99541		10	7.61699		10	11.65		2	0.974424		2	2.0814
			20	7.52		20	8.04691		20	15.0471		20	23.35		4	3.04885		4	3.9628
			50	17.64		50	16.1592		50	36.9634		50	56.14		10	5.07212		10	6.907

## Sheet: Fig. S2b
InsPs concentration in seedlings
	InsPs	InsP3			p value (vs WT)	InsP4			p value (vs WT)	InsP5			p value (vs WT)	InsP6			p value (vs WT)	InsP7			p value (vs WT)	InsP8			p value (vs WT)
	The standard curve regression equation	y=35.07*x+22.17				y=31.62*x+74.63				y=73.68*x+18.63				y=111.91*x+42.22				y=48.18*x+43.54				y=63.89*x+74.51
	Biological repeats	biological repeat 1	biological repeat 2	biological repeat 3		biological repeat 1	biological repeat 2	biological repeat 3		biological repeat 1	biological repeat 2	biological repeat 3		biological repeat 1	biological repeat 2	biological repeat 3		biological repeat 1	biological repeat 2	biological repeat 3		biological repeat 1	biological repeat 2	biological repeat 3
WT	Acquisition Time (min)	6~7	6~7	6~7		6~7	6~7	6~7		6~7	6~7	6~7		6~7	6~7	6~7		5~6	5~6	5~6		4~5	4~5	4~5
	Counts	87.2108	85.482	80.2671		105.121	109.192	113.451		282.11	273.148	246.115		3506.95	3137.06	3414.86		74.5165	78.8924	75.1305		182.219	180.888	186.824
	The concentration value calculated based on the standard curve regression equation (μg/ml)	1.8546	1.8053	1.6566		0.9643	1.09303	1.22773		3.576	3.45437	3.08747		30.96	27.6547	30.1371		0.642933	0.733757	0.655676		1.68586	1.66503	1.75792
	Final concentration (μg/g) = concentration obtained from the standard curve(μg/ml) * total volume(1ml) / sample mass(10g)	0.18546	0.18053	0.16566		0.09643	0.109303	0.122773		0.3576	0.345437	0.308747		3.096	2.76547	3.01371		0.0642933	0.0733757	0.0655676		0.168586	0.166503	0.175792
C-5m-1	Acquisition Time (min)	6~7	6~7	6~7		6~7	6~7	6~7		6~7	6~7	6~7		6~7	6~7	6~7		5~6	5~6	5~6		4~5	4~5	4~5
	Counts	72.122	80.8171	70.7942		108.805	104.78	113.016		138.286	109.78	160.661		1362.76	1327.66	1157.07		73.0672	72.2675	76.9973		135.517	134.763	138.124
	The concentration value calculated based on the standard curve regression equation (μg/ml)	1.42435	1.67229	1.38649		1.0808	0.9535	1.21399		1.624	1.23711	1.92767		11.8	11.4864	9.96198		0.612852	0.596254	0.694423		0.954873	0.943067	0.995682
	Final concentration (μg/g) = concentration obtained from the standard curve(μg/ml) * total volume(1ml) / sample mass(10g)	0.142435	0.167229	0.138649	0.0334	0.10808	0.09535	0.121399	0.06651	0.1624	0.123711	0.192767	0.00876	1.18	1.14864	0.996198	0.00074	0.0612852	0.0596254	0.0694423	0.06712	0.0954873	0.0943067	0.0995682	0.0095
C-5m-2	Acquisition Time (min)	6~7	6~7	6~7		6~7	6~7	6~7		6~7	6~7	6~7		6~7	6~7	6~7		5~6	5~6	5~6		4~5	4~5	4~5
	Counts	75.7324	74.3087	70.0141		114.211	109.868	105.716		126.498	119.714	128.722		1187.51	1221.78	1065.24		72.6275	76.5834	69.2106		132.75	132.03	135.239
	The concentration value calculated based on the standard curve regression equation (μg/ml)	1.5273	1.4867	1.36425		1.25177	1.11443	0.9831		1.464	1.37193	1.49419		10.234	10.5402	9.14143		0.603725	0.685833	0.532806		0.911562	0.900292	0.950521
	Final concentration (μg/g) = concentration obtained from the standard curve(μg/ml) * total volume(1ml) / sample mass(10g)	0.15273	0.14867	0.136425	0.0441	0.125177	0.111443	0.09831	0.05549	0.1464	0.137193	0.149419	0.00765	1.0234	1.05402	0.914143	0.00087	0.0603725	0.0685833	0.0532806	0.05631	0.0911562	0.0900292	0.0950521	0.0066

## Sheet: LC-MS of Fig2b
							Counts of InsPS
								InsP3										InsP4										InsP5										InsP6										InsP7
							Acquisition Time (min)	WT			C-5m-1			C-5m-2			Acquisition Time (min)	WT			C-5m-1			C-5m-2			Acquisition Time (min)	WT			C-5m-1			C-5m-2			Acquisition Time (min)	WT			C-5m-1			C-5m-2			Acquisition Time (min)	WT
								biological repeat1	biological repeat2	biological repeat3	biological repeat1	biological repeat2	biological repeat3	biological repeat1	biological repeat2	biological repeat3		biological repeat1	biological repeat2	biological repeat3	biological repeat1	biological repeat2	biological repeat3	biological repeat1	biological repeat2	biological repeat3		biological repeat1	biological repeat2	biological repeat3	biological repeat1	biological repeat2	biological repeat3	biological repeat1	biological repeat2	biological repeat3		biological repeat1	biological repeat2	biological repeat3	biological repeat1	biological repeat2	biological repeat3	biological repeat1	biological repeat2	biological repeat3		biological repeat1	biological repeat2
								counts 87.2108	counts 85.4820	counts 80.2671	counts 72.1219	counts 80.8177	counts 70.7549	counts 75.7411	counts 74.3015	counts 70.0153		counts 105.1211	counts 109.19158	counts 113.4507	counts 108.8049	counts 104.77967	counts 113.1647	counts 114.2109	counts 109.8683	counts 105.7156		counts 282.1096	counts 273.1479	counts 246.1148	counts 138.2863	counts 109.7799	counts 160.6610	counts 126.4975	counts 119.7139	counts 128.72168		counts 3506.9536	counts 3137.0621	counts 3414.8609	counts 1362.7581	counts 1327.6580	counts 1157.0652	counts 1187.5069	counts 1221.7786	counts 1065.2372		counts 74.5165	counts 78.8924
							5.772	43.94	43.069	41.4415	40.8221	42	41.7705	42.9564	42.14	40.709	5.87	42.2684	42.6567	42.38	41.5477	40.3114	41.5374	41.12	40.5184	40.5258	6.244	40.24	39.9607	40.0058	41.5	40.9452	41.4166	42.4166	40.0733	42.0858	6.018	41.86	40.4543	40.7616	40.7654	40.7178	41.6297	41.5276	41.7171	41.3871	4.718	40.4798	40.8594
							5.787	44.32	43.4414	41.7913	40.6793	41.84	41.6304	43.1399	42.32	40.8787	5.885	42.4352	42.8299	42.56	41.4477	40.2151	41.4334	41.26	40.6531	40.6605	6.255	40.46	40.1737	40.1977	41.5	40.9452	41.4166	42.4166	40.0733	42.0858	6.028	41.9	40.4901	40.8005	40.8044	40.7558	41.6627	41.5615	41.752	41.4176	4.729	40.3382	40.7094
							5.801	44.98	44.0884	42.3987	40.6793	41.84	41.6304	43.3846	42.56	41.1048	5.899	42.8058	43.2149	42.96	41.3877	40.1573	41.371	41.18	40.5761	40.5836	6.266	40.52	40.2318	40.2501	41.52	40.9611	41.4398	42.4398	40.0953	42.1095	6.039	41.88	40.4722	40.781	40.7849	40.7368	41.6462	41.5445	41.7345	41.4023	4.74	40.3382	40.7094
							5.815	45.04	44.1472	42.4539	40.6615	41.82	41.6129	43.3234	42.5	41.0483	5.913	43.0653	43.4844	43.24	41.7277	40.4847	41.7246	41.14	40.5376	40.5451	6.276	41.18	40.8708	40.8259	41.54	40.9769	41.4631	42.4631	40.1172	42.1331	6.05	41.82	40.4185	40.7226	40.7265	40.6799	41.5966	41.4936	41.6821	41.3567	4.751	40.3205	40.6907
							5.829	45.36	44.4608	42.7485	40.6258	41.78	41.5778	43.4661	42.64	41.1802	5.928	43.51	43.9464	43.72	41.9677	40.7158	41.9742	40.96	40.3645	40.3719	6.287	41.18	40.8708	40.8259	41.54	40.9769	41.4631	42.4631	40.1172	42.1331	6.06	41.6	40.2217	40.5084	40.5122	40.4712	41.4146	41.3069	41.4901	41.1892	4.761	40.2851	40.6532
							5.844	44.86	43.9707	42.2883	40.5008	41.64	41.4553	43.0991	42.28	40.841	5.942	43.5286	43.9656	43.74	42.1677	40.9084	42.1823	40.66	40.0759	40.0833	6.298	40.78	40.4835	40.4769	41.52	40.9611	41.4398	42.4398	40.0953	42.1095	6.071	41.62	40.2396	40.5279	40.7654	40.7178	41.6297	41.5276	41.7171	41.3871	4.772	40.1612	40.5221
							5.858	45.78	44.8725	43.135	40.5008	41.64	41.4553	43.0788	42.26	40.8221	5.956	43.3062	43.7347	43.5	42.2477	40.9855	42.2655	40.96	40.3645	40.3719	6.308	40.52	40.2318	40.2501	41.5	40.9452	41.4166	42.4166	40.0733	42.0858	6.082	41.64	40.2575	40.5473	40.8044	40.7558	41.6627	41.5615	41.752	41.4176	4.783	40.1612	40.5221
							5.872	45.66	44.7549	43.0246	40.483	41.62	41.4378	42.8341	42.02	40.596	5.971	42.8614	43.2727	43.02	42.0877	40.8314	42.0991	41.22	40.6146	40.6221	6.319	41.38	41.0645	41.0004	41.48	40.9293	41.3934	42.3934	40.0514	42.0622	6.093	41.66	40.2754	40.5668	40.7849	40.7368	41.6462	41.5445	41.7345	41.4023	4.793	40.1435	40.5033
							5.887	47.32	46.382	44.5524	40.483	41.62	41.4378	42.6914	41.88	40.464	5.985	43.473	43.9079	43.68	41.8677	40.6195	41.8702	41.56	40.9416	40.9492	6.33	41.2	40.8902	40.8433	41.5	40.9452	41.4166	42.4166	40.0733	42.0858	6.103	41.64	40.2575	40.5473	40.7265	40.6799	41.5966	41.4936	41.6821	41.3567	4.804	40.1435	40.5033
							5.901	47.9	46.9505	45.0862	40.483	41.62	41.4378	43.0584	42.24	40.8033	5.999	43.8807	44.3314	44.12	41.7677	40.5232	41.7662	42.02	41.3842	41.3918	6.341	42.64	42.2844	42.0996	41.5	40.9452	41.4166	42.4166	40.0733	42.0858	6.114	41.62	40.2396	40.5279	40.5122	40.4712	41.4146	41.3069	41.4901	41.1892	4.815	40.1435	40.5033
							5.915	49.52	48.5384	46.5772	40.5008	41.64	41.4553	43.303	42.48	41.0294	6.013	45.6041	46.1216	45.98	42.4877	41.2166	42.5151	41.98	41.3457	41.3533	6.351	43.98	43.5819	43.2686	41.52	40.9611	41.4398	42.4398	40.0953	42.1095	6.125	41.5	40.1322	40.411	40.5317	40.4901	41.4311	41.3239	41.5076	41.2044	4.826	40.1612	40.5221
							5.929	48.92	47.9502	46.025	40.5008	41.64	41.4553	43.4253	42.6	41.1425	6.028	46.9384	47.5075	47.42	42.8277	41.544	42.8687	42.2	41.5573	41.565	6.362	44.42	44.0079	43.6525	41.54	40.9769	41.4631	42.4631	40.1172	42.1331	6.135	41.52	40.1501	40.4305	40.5512	40.5091	41.4477	41.3409	41.525	41.2196	4.836	40.1612	40.5221
							5.944	49.38	48.4011	46.4484	40.5187	41.66	41.4728	43.303	42.48	41.0294	6.042	48.5877	49.2207	49.2	43.6277	42.3144	43.7008	42.74	42.0768	42.0845	6.373	45	44.5694	44.1585	41.54	40.9769	41.4631	42.4631	40.1172	42.1331	6.146	41.52	40.1501	40.4305	40.5707	40.5281	41.4642	41.3578	41.5425	41.2348	4.847	40.1789	40.5408
							5.958	48.56	47.5974	45.6937	40.6793	41.84	41.6304	43.0176	42.2	40.7656	6.056	49.3846	50.0484	50.06	44.3877	43.0463	44.4912	44.22	43.5005	43.5085	6.384	46.74	46.2542	45.6765	41.52	40.9611	41.4398	42.4398	40.0953	42.1095	6.157	41.52	40.1501	40.4305	40.5512	40.5091	41.4477	41.3409	41.525	41.2196	4.858	40.3382	40.7094
							5.972	48.56	47.5974	45.6937	40.7864	41.96	41.7354	42.4671	41.66	40.2567	6.071	50.9968	51.7231	51.8	45.6277	44.2404	45.7809	47.58	46.7327	46.7413	6.394	47.52	47.0094	46.3569	41.66	41.0722	41.6025	42.6025	40.2489	42.2747	6.168	41.68	40.2933	40.5863	40.5317	40.4901	41.4311	41.3239	41.5076	41.2044	4.868	40.4444	40.8219
							5.987	48.32	47.3621	45.4728	40.8042	41.98	41.7529	42.6914	41.88	40.464	6.085	52.4608	53.2438	53.38	48.9277	47.4183	49.2131	56.82	55.6214	55.6316	6.405	51.34	50.708	49.6895	41.9	41.2627	41.8813	42.8813	40.5124	42.5579	6.178	41.72	40.329	40.6252	40.4149	40.3763	41.3319	41.2221	41.4028	41.113	4.879	40.4621	40.8406
							6.001	49.58	48.5972	46.6325	41.2326	42.46	42.1732	43.038	42.22	40.7844	6.099	56.2042	57.1321	57.42	59.3877	57.4914	60.0923	68.92	67.2613	67.2737	6.416	59.04	58.1634	56.4071	43.26	42.3424	43.4614	44.4614	42.0052	44.163	6.189	41.72	40.329	40.6252	40.4343	40.3953	41.3484	41.239	41.4203	41.1282	4.89	40.8868	41.2903
							6.015	51.02	50.0086	47.9578	41.536	42.8	42.4708	43.3234	42.5	41.0483	6.113	63.2832	64.4853	65.06	76.7477	74.2091	78.148	92.98	90.4064	90.423	6.426	73.86	72.5126	69.3362	47.22	45.4861	48.0624	49.0624	46.3519	48.8365	6.2	42.16	40.7227	41.0537	40.4343	40.3953	41.3484	41.239	41.4203	41.1282	4.901	41.1877	41.6089
							6.029	52.34	51.3025	49.1727	41.5003	42.76	42.4358	43.8739	43.04	41.5571	6.128	71.5854	73.109	74.02	105.108	101.52	107.644	114.28	110.896	110.917	6.437	104.08	101.773	95.7003	63.22	58.1878	66.6519	67.6519	63.9145	67.7193	6.21	42.66	41.1701	41.5406	40.4343	40.3953	41.3484	41.239	41.4203	41.1282	4.911	41.094	41.5097
							6.044	54.9	53.8117	51.5289	41.4289	42.68	42.3658	44.8117	43.96	42.424	6.142	83.9274	85.929	87.34	110.648	106.855	113.406	102.26	99.3335	99.3518	6.448	159.2	155.142	143.787	106.64	92.6572	117.099	118.099	111.575	118.963	6.221	43.02	41.4922	41.8911	40.5901	40.5471	41.4808	41.3748	41.5599	41.2501	4.922	41.4408	41.8769
							6.058	57.14	56.0073	53.5905	41.5717	42.84	42.5059	46.1369	45.26	43.649	6.156	100.087	102.714	104.78	101.128	97.6872	103.505	94.36	91.7339	91.7508	6.459	238.52	231.942	212.987	173.6	115.473	194.896	195.896	130.521	139.332	6.232	43.18	41.6354	42.0469	40.6291	40.585	41.5138	41.4088	41.5949	41.2805	4.933	42.0432	42.5146
							6.072	60.12	58.9282	56.3333	42.8746	44.3	43.7841	49.2154	48.28	46.4948	6.171	97.437	99.9617	101.92	92.0277	88.9238	94.0403	86.8	84.4614	84.4769	6.469	333.64	324.04	295.97	154.38	106.359	172.566	173.566	116.097	123.825	6.243	43.12	41.5817	41.9885	40.6291	40.585	41.5138	41.4088	41.5949	41.2805	4.944	42.0979	42.5726
							6.087	62.96	61.7119	58.9471	47.4794	49.46	48.3016	53.9861	52.96	50.9049	6.185	94.4719	96.8818	98.72	83.6077	80.8153	85.2829	82.08	79.9209	79.9356	6.48	278.88	271.02	248.197	135.38	95.9279	150.491	151.491	108.567	115.729	6.253	42.92	41.4028	41.7937	41.0575	41.0025	41.8778	41.7822	41.979	41.6155	4.954	42.39	42.8818
							6.101	69.3	67.9263	64.7824	55.0113	57.9	55.6907	63.1604	61.96	59.3857	6.199	93.1191	95.4766	97.26	78.5077	75.904	79.9785	76.96	74.9956	75.0094	6.491	242.5	235.795	216.459	123.9	90.482	137.153	138.153	102.596	109.309	6.264	42.46	40.9912	41.3458	41.5444	41.4768	42.2914	42.2065	42.4154	41.9963	4.965	41.9337	42.3987
							6.115	78.6	77.0419	73.3419	63.2928	67.18	63.8152	73.7008	72.3	69.1292	6.213	87.3558	89.4901	91.04	75.7077	73.2076	77.0663	72.58	70.7821	70.7951	6.501	213.2	207.426	190.897	110.76	86.1634	121.886	122.886	99.5885	106.075	6.275	42.38	40.9196	41.2679	41.895	41.8184	42.5892	42.512	42.7297	42.2704	4.976	42.7733	43.2877
							6.13	90.86	89.0589	84.6258	73.9659	79.14	74.286	75.658	74.22	70.9384	6.228	83.4085	85.39	86.78	71.5277	69.1822	72.7188	68.72	67.0689	67.0812	6.512	186.22	181.303	167.36	103.9	83.9882	113.916	114.916	93.1123	99.112	6.286	43.36	41.7964	42.2222	42.0508	41.9702	42.7215	42.6478	42.8694	42.3922	4.986	42.6638	43.1717
							6.144	100.84	98.841	93.8112	79.9271	85.82	80.1343	72.3756	71	67.9042	6.242	78.09	79.8655	81.04	67.2477	65.0606	68.2673	64.92	63.4134	63.4251	6.523	166.12	161.842	149.824	98.46	79.3045	107.595	108.595	88.6558	94.3205	6.296	44.12	42.4765	42.9623	41.9924	41.9133	42.6719	42.5969	42.817	42.3465	4.997	44.1788	44.7758
							6.158	97.96	96.0181	91.1605	75.7864	81.18	76.072	68.4	67.1	64.2292	6.256	76.5704	78.287	79.4	63.9677	61.9019	64.8558	60.54	59.1999	59.2108	6.534	147.8	144.104	133.842	95.72	76.0814	104.412	105.412	81.4112	86.5313	6.307	44.04	42.4049	42.8844	41.7976	41.7235	42.5065	42.4271	42.6424	42.1942	5.008	44.7081	45.3363
							6.172	94.36	92.4895	87.8471	72.6094	77.62	72.9553	67.9515	66.66	63.8145	6.271	75.5697	77.2476	78.32	62.0477	60.053	62.8589	60.38	59.046	59.0569	6.544	138.26	134.867	125.519	89.82	70.8419	97.557	98.557	76.4937	81.2441	6.318	44.24	42.5838	43.0791	41.3497	41.2871	42.126	42.0368	42.2408	41.844	5.019	46.1867	46.9017
							6.187	89	87.2357	82.9139	67.844	72.28	68.2802	64.873	63.64	60.9687	6.285	73.3644	74.9569	75.94	61.0477	59.09	61.8188	62.7	61.2778	61.2891	6.555	127.5	124.449	116.132	85.76	67.2854	92.8399	93.8399	71.8177	76.2166	6.328	44	42.3691	42.8454	41.2718	41.2112	42.0598	41.9689	42.171	41.7831	5.029	45.6391	46.3219
							6.201	85.02	83.3346	79.2507	66.1485	70.38	66.6168	60.3062	59.16	56.7472	6.299	70.8071	72.3005	73.18	62.0477	60.053	62.8589	64.74	63.2402	63.2519	6.566	117.1	114.379	107.059	79.16	63.9036	85.1717	86.1717	68.5027	72.6524	6.339	43.34	41.7785	42.2027	42.2261	42.1409	42.8704	42.8005	43.0265	42.5293	5.04	46.0589	46.7664
							6.215	79.02	77.4536	73.7285	64.435	68.46	64.9358	59.5111	58.38	56.0122	6.314	68.9354	70.3563	71.16	61.5677	59.5907	62.3597	66.2	64.6447	64.6566	6.576	108.5	106.052	99.5563	74.68	61.5061	79.9666	80.9666	66.8123	70.835	6.35	43.52	41.9396	42.378	42.9661	42.862	43.4991	43.4455	43.6899	43.1079	5.051	45.3105	45.974
							6.23	76.12	74.6111	71.0593	61.151	64.78	61.714	58.1655	57.06	54.7683	6.328	66.5448	67.8732	68.58	59.9277	58.0114	60.6539	66.12	64.5677	64.5796	6.587	101.46	99.2358	93.4146	70.42	60.2836	75.0172	76.0172	66.6367	70.6461	6.361	44.1	42.4586	42.9428	42.8882	42.7861	43.4329	43.3776	43.6201	43.047	5.061	45.3105	45.974
							6.244	73.58	72.1214	68.7216	58.5273	61.84	59.1401	56.086	55.02	52.846	6.342	65.3958	66.6797	67.34	59.6077	57.7032	60.3211	62.98	61.5471	61.5585	6.598	97.16	95.0724	89.6632	67.4	60.1566	71.5084	72.5084	64.3536	68.1914	6.371	45.2	43.4428	44.0139	43.083	42.9758	43.5984	43.5473	43.7947	43.1993	5.072	45.0915	45.7421
							6.258	71.88	70.4551	67.1569	57.3315	60.5	57.967	56.4733	55.4	53.2041	6.356	65.1735	66.4488	67.1	59.8877	57.9729	60.6123	58.78	57.5069	57.5174	6.609	94.56	92.555	87.395	65.86	58.5053	69.7192	70.7192	62.3558	66.0434	6.382	47.14	45.1786	45.903	42.8493	42.7481	43.3998	43.3437	43.5852	43.0166	5.083	46.2414	46.9597
							6.272	70.44	69.0437	65.8316	55.3861	58.32	56.0584	56.1064	55.04	52.8649	6.371	63.6353	64.8511	65.44	60.2077	58.281	60.9452	56.86	55.6599	55.6701	6.619	90.22	88.3529	83.6087	65.7	57.0605	69.5333	70.5333	61.0386	64.6272	6.393	48.52	46.4134	47.2468	42.2066	42.122	42.8539	42.7836	43.009	42.514	5.094	47.5557	48.3512
							6.287	68.46	67.1029	64.0092	54.2617	57.06	54.9553	55.6986	54.64	52.4879	6.385	62.0972	63.2534	63.78	60.4677	58.5314	61.2156	55.58	54.4285	54.4386	6.63	87.34	85.5644	81.0962	63.62	56.1079	67.1166	68.1166	60.3361	63.8719	6.403	63.291	59.6297	61.6302	42.3819	42.2927	43.0028	42.9363	43.1662	42.6511	5.104	48.7604	49.6267
							6.301	66.86	65.5346	62.5366	54.1189	56.9	54.8152	56.3918	55.32	53.1287	6.399	61.4486	62.5797	63.08	60.2877	58.3581	61.0284	55.18	54.0437	54.0537	6.641	83.3	81.6527	77.5717	61.8	55.5998	65.0021	66.0021	59.9629	63.4707	6.414	91.4784	84.8505	89.078	42.9466	42.843	43.4826	43.4285	43.6725	43.0927	5.115	51.0968	52.1005
							6.315	64.74	63.4566	60.5854	54.7971	57.66	55.4806	57.9412	56.84	54.561	6.414	60.1329	61.213	61.66	56.9277	55.1224	57.5337	55.36	54.2169	54.2269	6.651	80.58	79.0192	75.1987	60.6	55.3299	63.6078	64.6078	62.4875	66.1851	6.425	151.775	138.801	147.792	44.0178	43.8866	44.3925	44.362	44.6327	43.9303	5.126	53.1412	54.265
							6.33	65.1	63.8095	60.9168	54.3331	57.14	55.0253	60.0819	58.94	56.5399	6.428	58.6689	59.6923	60.08	56.1277	54.352	56.7017	57.14	55.9292	55.9395	6.662	77.8	76.3275	72.7734	59.96	57.1558	62.8643	63.8643	63.9584	67.7665	6.436	296.586	268.371	288.803	45.9069	45.7272	45.9972	46.0084	46.3263	45.4074	5.136	55.8609	57.1446
							6.344	65.94	64.6329	61.6899	53.637	56.36	54.3424	61.6721	60.5	58.0099	6.442	58.15	59.1533	59.52	56.3077	54.5253	56.8889	56.42	55.2366	55.2468	6.673	77.6	76.1338	72.599	59.62	58.2196	62.4692	63.4692	64.1999	68.0261	6.446	571.687	514.518	556.685	47.2507	47.0364	47.1388	47.1795	47.5309	46.4582	5.147	58.4528	59.8889
							6.358	66.82	65.4954	62.4998	53.9404	56.7	54.6401	60.8159	59.66	57.2183	6.456	57.2975	58.2678	58.6	57.0277	55.2187	57.6377	57.2	55.9869	55.9972	6.684	75.02	73.6358	70.3481	61.92	58.3942	65.1415	66.1415	62.7729	66.4919	6.457	980.832	880.602	955.095	61.6341	61.0502	59.3573	59.7148	60.4253	57.7051	5.158	64.2391	66.0154
							6.372	66.36	65.0445	62.0764	55.4575	58.4	56.1284	60.1839	59.04	56.6341	6.471	57.0381	57.9983	58.32	58.1877	56.3358	58.8442	56.24	55.0634	55.0736	6.694	72	70.7117	67.7135	63.26	57.3622	66.6984	67.6984	64.156	67.9789	6.468	1498.31	1343.61	1458.99	89.0818	87.7926	82.6738	83.6359	85.0316	79.1676	5.169	72.7269	75.0021
							6.387	65.74	64.4368	61.5058	55.4396	58.38	56.1109	60.0615	58.92	56.521	6.485	57.2049	58.1716	58.5	58.3677	56.5091	59.0314	56.48	55.2943	55.3045	6.705	69.42	68.2137	65.4627	63.48	58.3625	66.954	67.954	61.0606	64.6508	6.478	2091.62	1874.48	2036.74	147.796	144.998	132.551	134.806	137.667	125.078	5.179	78.5862	81.2058
							6.401	62.98	61.7315	58.9656	56.1893	59.22	56.8463	59.4295	58.3	55.9368	6.499	56.7045	57.6519	57.96	56.6877	54.8913	57.2841	54.64	53.5243	53.5341	6.716	67.4	66.2578	63.7004	62.18	56.1238	65.4436	66.4436	59.7214	63.211	6.489	2654.82	2378.41	2585.16	288.807	282.386	252.338	257.699	264.081	235.341	5.19	73.1102	75.4079
							6.415	61.78	60.5553	57.8611	56.2606	59.3	56.9164	60.0819	58.94	56.5399	6.514	55.7409	56.6509	56.92	54.0877	52.3874	54.5799	54.62	53.505	53.5149	6.727	64.04	63.0046	60.7691	63.44	55.1553	66.9075	67.9075	57.4603	60.7799	6.5	3102.73	2779.18	3021.32	556.689	543.384	479.9	491.162	504.23	444.808	5.201	70.4635	72.6056
							6.43	62.14	60.9082	58.1924	54.8685	57.74	55.5506	59.348	58.22	55.8614	6.528	55.1293	56.0157	56.26	53.4077	51.7326	53.8727	54	52.9086	52.9184	6.737	60.98	60.0418	58.0995	60.62	53.5199	63.6311	64.6311	55.1552	58.3015	6.511	3400.89	3045.95	3311.65	955.098	931.555	818.343	838.38	861.395	756.339	5.212	68.1453	70.1512
							6.444	61.04	59.83	57.18	54.0118	56.78	54.7101	60.0615	58.92	56.521	6.542	53.7765	54.6105	54.8	52.0677	50.4422	52.479	54.1	53.0048	53.0146	6.748	58.96	58.086	56.3373	59.4	51.8528	62.2136	63.2136	52.3013	55.233	6.521	3546.03	3175.82	3452.98	1458.99	1422.5	1246.4	1277.53	1313.12	1150.35	5.222	66.5938	68.5084
							6.458	60.94	59.732	57.088	53.2622	55.94	53.9747	59.0218	57.9	55.5599	6.556	54.1657	55.0147	55.22	52.0277	50.4037	52.4374	52.14	51.1193	51.1288	6.759	58.58	57.718	56.0058	57.34	49.7888	59.8202	60.8202	52.9818	55.9647	6.532	3521.79	3154.13	3429.37	1344.11	1310.57	1148.8	1177.41	1210.14	1060.52	5.233	65.2796	67.117
							6.473	61.48	60.2613	57.585	52.4947	55.08	53.2218	59.3072	58.18	55.8237	6.571	54.5178	55.3804	55.6	52.2477	50.6155	52.6662	51.7	50.6961	50.7054	6.769	58.4	57.5438	55.8487	55.24	50.281	57.3804	58.3804	51.5548	54.4305	6.543	3411.58	3055.52	3322.06	1140.66	1112.35	975.975	1000.1	1027.75	901.437	5.244	63.4725	65.2037
							6.487	61.5	60.2809	57.6034	52.5661	55.16	53.2919	58.981	57.86	55.5222	6.585	53.48	54.3025	54.48	53.2677	51.5978	53.7271	51.64	50.6384	50.6477	6.78	58.46	57.6019	55.9011	52.64	49.2489	54.3596	55.3596	51.5988	54.4777	6.554	3208.64	2873.93	3124.44	967.179	943.325	828.605	848.909	872.225	765.786	5.254	62.0122	63.6576
							6.501	59.94	58.7518	56.1676	52.8874	55.52	53.607	58.4509	57.34	55.0322	6.599	53.8136	54.649	54.84	53.0277	51.3667	53.4774	50.66	49.6956	49.7048	6.791	58.34	57.4857	55.7964	53.26	49.2807	55.0799	56.0799	51.467	54.3361	6.564	2962.79	2653.97	2885.05	831.815	811.439	713.615	730.937	750.874	659.939	5.265	60.0774	61.609
							6.515	59.1	57.9284	55.3945	53.9047	56.66	54.6051	57.0442	55.96	53.7318	6.614	54.3325	55.188	55.4	54.1277	52.426	54.6215	51.36	50.369	50.3783	6.802	57.28	56.4593	54.8716	51.96	49.1854	53.5695	54.5695	51.489	54.3597	6.575	2687.48	2407.63	2616.96	721.908	704.357	620.251	635.152	652.345	573.999	5.276	60.4059	61.9569
							6.53	57.08	55.9485	53.5353	55.6538	58.62	56.321	57.9209	56.82	54.5422	6.628	53.3133	54.1292	54.3	53.6877	52.0022	54.1639	52.54	51.5041	51.5136	6.812	56.42	55.6267	54.1214	52	49.2013	53.616	54.616	51.5109	54.3833	6.586	2417.87	2166.39	2354.42	616.352	601.513	530.583	543.159	557.717	491.46	5.287	61.1726	62.7686
							6.544	54.96	53.8705	51.5841	55.636	58.6	56.3035	58.9606	57.84	55.5033	6.642	53.4059	54.2255	54.4	52.3277	50.6926	52.7494	53.78	52.697	52.7067	6.823	55.82	55.0457	53.5979	51.88	49.2172	53.4766	54.4766	51.9281	54.8318	6.596	2128.86	1907.81	2073	541.808	528.885	467.258	478.193	490.89	433.172	5.297	61.9757	63.6189
							6.558	54.42	53.3412	51.0871	56.2606	59.3	56.9164	59.5111	58.38	56.0122	6.657	52.9056	53.7058	53.86	51.4677	49.8644	51.8549	53.98	52.8894	52.8991	6.834	56.56	55.7622	54.2435	51.9	49.5189	53.4998	54.4998	53.1794	56.1772	6.607	1863.77	1670.61	1814.86	486.195	474.701	420.016	429.725	441.034	389.686	5.308	61.5559	63.1744
							6.573	54.72	53.6353	51.3632	56.3856	59.44	57.0389	59.3276	58.2	55.8426	6.671	52.3681	53.1475	53.28	52.3277	50.6926	52.7494	55.32	54.1784	54.1884	6.844	57.18	56.3625	54.7844	51.92	50.4239	53.523	54.523	53.3331	56.3424	6.618	1606.68	1440.58	1564.52	442.362	431.994	382.78	391.524	401.739	355.411	5.319	60.99	62.5753
							6.587	55.5	54.3998	52.0811	55.3861	58.32	56.0584	58.1451	57.04	54.7495	6.685	52.6461	53.4363	53.58	51.6477	50.0377	52.0421	54.28	53.178	53.1878	6.855	57.14	56.3238	54.7495	52.3	50.535	53.9645	54.9645	51.9939	54.9026	6.629	1380.33	1238.05	1344.11	401.699	392.377	348.238	356.086	365.286	323.615	5.329	58.4711	59.9083
							6.601	57.82	56.6738	54.2164	54.7436	57.6	55.428	56.1675	55.1	52.9214	6.699	54.1472	54.9955	55.2	52.0877	50.4614	52.4998	54.1	53.0048	53.0146	6.866	57.06	56.2463	54.6797	53.44	49.5665	55.289	56.289	51.028	53.864	6.639	1171.39	1051.11	1140.66	376.196	367.528	326.573	333.859	342.422	303.673	5.34	57.3759	58.7487
							6.615	59.16	57.9873	55.4497	54.9934	57.88	55.6732	55.8006	54.74	52.5822	6.714	54.6105	55.4767	55.7	51.8877	50.2688	52.2918	53.68	52.6008	52.6105	6.877	57.5	56.6724	55.0636	53.58	48.8679	55.4517	56.4517	51.489	54.3597	6.65	993.239	891.702	967.175	346.619	338.712	301.448	308.083	315.907	280.546	5.351	57.7045	59.0966
							6.63	60	58.8106	56.2228	54.0475	56.82	54.7452	56.1064	55.04	52.8649	6.728	57.1122	58.0753	58.4	51.4277	49.8259	51.8133	53.06	52.0044	52.0139	6.887	56.34	55.5492	54.0516	52.36	49.2013	54.0342	55.0342	50.9402	53.7696	6.661	854.227	767.321	831.811	314.936	307.843	274.534	280.471	287.504	255.771	5.362	56.7005	58.0336
							6.644	60.18	58.987	56.3885	54.0475	56.82	54.7452	57.5131	56.42	54.1653	6.742	57.2975	58.2678	58.6	50.5677	48.9977	50.9189	53.42	52.3507	52.3603	6.898	55.54	54.7746	53.3536	51.48	48.8044	53.0118	54.0118	50.7206	53.5336	6.671	741.358	666.331	721.904	287.905	281.506	251.571	256.912	263.271	234.635	5.372	56.6093	57.937
							6.658	59.38	58.2029	55.6522	52.8695	55.5	53.5895	58.0228	56.92	54.6364	6.757	56.4822	57.4209	57.72	50.3877	48.8243	50.7317	53.68	52.6008	52.6105	6.909	54.68	53.9419	52.6034	51.9	48.6456	53.4998	54.4998	50.2596	53.0379	6.682	632.958	569.34	616.348	269.83	263.896	236.217	241.16	247.068	220.501	5.383	57.1021	58.4588
							6.673	57.14	56.0073	53.5905	51.995	54.52	52.7316	57.9005	56.8	54.5233	6.771	55.0738	55.9579	56.2	50.2277	48.6702	50.5652	53.6	52.5238	52.5335	6.919	53.46	52.7607	51.539	51.4	48.3122	52.9189	53.9189	49.14	51.8341	6.693	556.405	500.844	541.804	247.358	242.001	217.127	221.575	226.922	202.93	5.394	57.1204	58.4781
							6.687	55.72	54.6155	52.2836	50.7634	53.14	51.5234	55.9025	54.84	52.6764	6.785	55.0552	55.9387	56.18	51.2077	49.614	51.5845	53.78	52.697	52.7067	6.93	53.12	52.4315	51.2424	51.2	47.5025	52.6865	53.6865	47.0325	49.5682	6.704	499.293	449.743	486.191	229.214	224.323	201.714	205.763	210.656	188.742	5.404	55.6966	56.9707
							6.701	53.94	52.8707	50.6453	50.3886	52.72	51.1557	54.5161	53.48	51.3949	6.799	53.8877	54.726	54.92	51.1477	49.5562	51.5221	54.04	52.9471	52.9568	6.941	53	52.3153	51.1377	50.78	45.9782	52.1985	53.1985	45.6714	48.1048	6.714	454.279	409.467	442.358	213.754	209.261	188.581	192.289	196.797	176.654	5.415	54.93	56.159
							6.715	53.12	52.067	49.8906	50.1388	52.44	50.9105	53.089	52.08	50.0756	6.814	54.2769	55.1302	55.34	52.2877	50.654	52.7078	52.56	51.5234	51.5329	6.952	53.28	52.5864	51.382	49.76	44.9939	51.0134	52.0134	45.5616	47.9867	6.725	412.52	372.103	401.696	200.447	196.296	177.277	180.692	184.867	166.248	5.426	53.0864	54.207
							6.73	54.36	53.2824	51.0319	50.7278	53.1	51.4884	53.5172	52.5	50.4714	6.828	54.4807	55.3419	55.56	52.5677	50.9237	52.999	50.86	49.888	49.8972	6.962	54.06	53.3416	52.0625	47.84	44.9145	48.7827	49.7827	45.4519	47.8687	6.736	386.329	348.669	376.192	186.838	183.037	165.717	168.832	172.668	155.607	5.437	51.1515	52.1584
							6.744	54.84	53.7529	51.4737	52.816	55.44	53.537	53.5172	52.5	50.4714	6.842	53.443	54.264	54.44	52.5877	50.9429	53.0198	49.62	48.6952	48.7041	6.973	52.66	51.9861	50.8411	46.6	44.8351	47.342	48.342	45.9129	48.3644	6.746	355.955	321.492	346.615	177.489	173.928	157.774	160.684	164.286	148.296	5.447	50.6587	51.6366
							6.758	56.08	54.9683	52.6149	53.9047	56.66	54.6051	53.2317	52.22	50.2075	6.857	51.0709	51.8001	51.88	52.0077	50.3844	52.4166	49.24	48.3296	48.3385	6.984	51.4	50.7661	49.7419	46.5	45.1685	47.2258	48.2258	46.7471	49.2613	6.757	323.419	292.38	314.932	171.749	168.336	152.899	155.682	159.141	143.808	5.458	50.9325	51.9265
							6.773	56.46	55.3408	52.9647	53.5299	56.24	54.2374	52.5589	51.56	49.5856	6.871	50.6818	51.3958	51.46	52.4277	50.7889	52.8534	49.48	48.5605	48.5694	6.995	51	50.3788	49.3929	46.4	45.7718	47.1096	48.1096	47.8008	50.3943	6.768	295.659	267.542	287.901	165.848	162.586	147.885	150.538	153.85	139.194	5.469	51.6444	52.6803
							6.787	55.78	54.6743	52.3388	52.816	55.44	53.537	52.5386	51.54	49.5668	6.885	50.6447	51.3574	51.42	52.0677	50.4422	52.479	50.46	49.5032	49.5123	7.005	49.12	48.5586	47.7528	46.82	46.5339	47.5976	48.5976	47.6911	50.2763	6.779	277.097	250.933	269.826	159.275	156.182	142.302	144.81	147.958	134.054	5.48	53.7618	54.9221
							6.801	54.92	53.8313	51.5473	51.3167	53.76	52.0662	52.4366	51.44	49.4725	6.899	51.0709	51.8001	51.88	52.5077	50.8659	52.9366	51.46	50.4652	50.4745	7.016	48.2	47.6678	46.9502	47.58	46.4546	48.4806	49.4806	47.8667	50.4651	6.789	254.02	230.285	247.354	158.673	155.596	141.791	144.286	147.419	133.584	5.49	54.9847	56.217
							6.816	54.4	53.3216	51.0687	49.9246	52.2	50.7004	53.5579	52.54	50.5091	6.914	51.1451	51.8771	51.96	51.9277	50.3074	52.3334	51.1	50.1189	50.1281	7.027	48.58	48.0357	47.2817	48.54	46.5816	49.596	50.596	48.1741	50.7956	6.8	235.386	213.612	229.21	156.058	153.048	139.569	142.007	145.074	131.539	5.501	55.7514	57.0287
							6.83	53.46	52.4003	50.2035	50.7634	53.14	51.5234	53.5172	52.5	50.4714	6.928	51.5528	52.3006	52.4	51.3077	49.7103	51.6885	49.36	48.4451	48.454	7.037	48.54	47.997	47.2468	48.44	46.8039	49.4798	50.4798	47.7789	50.3707	6.811	219.51	199.407	213.75	152.725	149.801	136.738	139.102	142.087	128.933	5.512	55.9156	57.2026
							6.844	52.86	51.8121	49.6513	51.3703	53.82	52.1187	53.0686	52.06	50.0568	6.942	51.0524	51.7808	51.86	49.6277	48.0924	49.9412	48.58	47.6947	47.7035	7.048	49.72	49.1395	48.2762	48.6	46.5181	49.6657	50.6657	48.0423	50.6539	6.822	205.844	187.18	200.443	149.879	147.027	134.32	136.621	139.535	126.707	5.522	55.1855	56.4295
							6.858	53.88	52.8119	50.5901	51.049	53.46	51.8035	52.1308	51.14	49.1898	6.957	51.9604	52.724	52.84	48.0877	46.6094	48.3395	48.06	47.1945	47.2032	7.059	50.94	50.3207	49.3406	48.88	46.7086	49.991	50.991	47.7789	50.3707	6.832	191.869	174.676	186.835	148.513	145.697	133.16	135.431	138.311	125.639	5.533	53.1412	54.265
							6.873	54.18	53.106	50.8662	50.3529	52.68	51.1207	50.9076	49.94	48.0591	6.971	51.5713	52.3198	52.42	47.1677	45.7235	47.3826	47.44	46.5981	46.6066	7.07	50.78	50.1658	49.201	48.52	46.5181	49.5728	50.5728	48.6131	51.2676	6.843	182.268	166.084	177.485	145.019	142.292	130.191	132.386	135.178	122.907	5.544	51.8452	52.8928
							6.887	54.58	53.4981	51.2344	48.7109	50.84	49.5098	50.3367	49.38	47.5314	6.985	51.4601	52.2043	52.3	47.2477	45.8005	47.4658	47.98	47.1175	47.1262	7.08	49.96	49.3719	48.4856	48.76	47.1214	49.8516	50.8516	48.5473	51.1968	6.854	176.373	160.811	171.745	142.056	139.406	127.675	129.804	132.522	120.591	5.555	50.2206	51.1728
							6.901	54.52	53.4392	51.1791	47.8542	49.88	48.6693	51.4988	50.52	48.6056	7	50.7559	51.4728	51.54	49.2677	47.7458	49.5668	49.56	48.6374	48.6464	7.091	50.72	50.1077	49.1486	48.52	47.0738	49.5728	50.5728	48.0862	50.7011	6.864	170.313	155.388	165.844	141.061	138.436	126.83	128.937	131.63	119.812	5.565	49.4722	50.3804
							6.916	54.24	53.1648	50.9214	48.4432	50.54	49.2471	52.0289	51.04	49.0956	7.014	49.8478	50.5296	50.56	51.3077	49.7103	51.6885	49.44	48.522	48.5309	7.102	50.38	49.7785	48.852	49.28	46.7403	50.4558	51.4558	47.5813	50.1583	6.875	163.563	149.348	159.271	138.539	135.979	124.687	126.738	129.368	117.84	5.576	50.6039	51.5787
							6.93	52.7	51.6553	49.504	49.2642	51.46	50.0526	52.3958	51.4	49.4348	7.028	49.0325	49.6827	49.68	51.8277	50.2111	52.2294	49.46	48.5412	48.5502	7.112	50.16	49.5655	48.6601	49.22	46.3752	50.386	51.386	47.3179	49.875	6.886	162.945	148.796	158.669	128.795	126.486	116.41	118.247	120.634	110.221	5.587	51.042	52.0425
							6.944	52.88	51.8318	49.6697	50.4779	52.82	51.2432	54.1084	53.08	51.0179	7.042	49.051	49.7019	49.7	50.8077	49.2288	51.1685	49.98	49.0415	49.0505	7.123	50.74	50.1271	49.1661	48.8	46.1846	49.8981	50.8981	46.2641	48.742	6.897	160.26	146.393	156.054	122.57	120.42	111.121	112.821	115.053	105.353	5.597	52.1737	53.2407
							6.958	53.66	52.5963	50.3876	51.5309	54	52.2763	54.72	53.68	51.5833	7.057	48.5136	49.1437	49.12	50.3077	48.7473	50.6485	49.1	48.1949	48.2038	7.134	50.08	49.4881	48.5903	48.34	45.4225	49.3636	50.3636	45.847	48.2936	6.907	156.837	143.33	152.722	117.154	115.144	106.521	108.102	110.198	101.119	5.608	52.5205	53.6079
							6.973	53.24	52.1846	50.0011	52.0128	54.54	52.7491	53.9657	52.94	50.886	7.071	47.9576	48.5662	48.52	48.7477	47.245	49.0259	48.68	47.7909	47.7997	7.145	49.02	48.4617	47.6655	48.1	45.1209	49.0848	50.0848	46.2422	48.7184	6.918	153.914	140.715	149.875	109.24	107.432	99.7974	101.204	103.102	94.9296	5.619	51.8999	52.9508
							6.987	52.52	51.4789	49.3384	51.6023	54.08	52.3463	54.1084	53.08	51.0179	7.085	47.902	48.5085	48.46	48.7677	47.2643	49.0467	49.18	48.2719	48.2808	7.155	48.1	47.571	46.8629	47.14	45.4067	47.9694	48.9694	47.3618	49.9222	6.929	152.512	139.46	148.51	104.241	102.562	95.5509	96.847	98.621	91.0208	5.63	51.115	52.1198
							7.001	51.92	50.8908	48.7861	50.8705	53.26	51.6284	54.0268	53	50.9425	7.1	48.3468	48.9704	48.94	49.7877	48.2465	50.1076	48.6	47.7139	47.7227	7.166	47.94	47.4161	46.7233	46.76	46.2164	47.5279	48.5279	48.1521	50.772	6.939	148.923	136.249	145.015	107.573	105.809	98.3819	99.7514	101.609	93.6267	5.64	50.6405	51.6173
							7.016	51.36	50.3419	48.2707	49.8532	52.12	50.6304	52.8851	51.88	49.8872	7.114	49.9405	50.6259	50.66	50.9077	49.3251	51.2725	48.34	47.4638	47.4726	7.177	46.76	46.2735	45.6939	47.12	46.788	47.9462	48.9462	48.4375	51.0788	6.95	145.881	133.527	142.053	104.102	102.427	95.433	96.726	98.4965	90.9122	5.651	49.7826	50.709
							7.03	51.42	50.4007	48.326	49.5319	51.76	50.3152	53.5579	52.54	50.5091	7.128	50.5706	51.2804	51.34	50.2877	48.728	50.6276	48.5	47.6178	47.6265	7.187	47.02	46.5253	45.9207	48.14	46.9944	49.1312	50.1312	48.196	50.8192	6.961	144.859	132.613	141.057	101.741	100.127	93.4277	94.6687	96.3803	89.0664	5.662	49.235	50.1292
							7.044	52.28	51.2436	49.1175	49.8532	52.12	50.6304	54.9647	53.92	51.8095	7.142	51.6825	52.4353	52.54	50.3477	48.7858	50.6901	47.72	46.8674	46.876	7.198	46.6	46.1186	45.5543	48.86	46.8197	49.9678	50.9678	48.1082	50.7247	6.972	142.268	130.295	138.535	98.7325	97.1953	90.8719	92.0466	93.6832	86.7138	5.672	50.1659	51.1148
							7.058	54.24	53.1648	50.9214	50.5136	52.86	51.2782	54.72	53.68	51.5833	7.157	51.8678	52.6278	52.74	49.2677	47.7458	49.5668	48.14	47.2714	47.2802	7.209	45.64	45.1891	44.7168	49.12	46.7562	50.2699	51.2699	46.9666	49.4974	6.982	132.262	121.342	128.792	95.9785	94.5121	88.5324	89.6464	91.2142	84.5603	5.683	50.4397	51.4047
							7.073	54.24	53.1648	50.9214	50.0852	52.38	50.858	54.088	53.06	50.9991	7.171	51.2007	51.9348	52.02	48.3877	46.8983	48.6515	48.66	47.7717	47.7805	7.22	45.68	45.2278	44.7517	48.9	45.9306	50.0143	51.0143	46.8788	49.4029	6.993	125.869	115.622	122.566	92.0673	90.7014	85.2099	86.2378	87.708	81.502	5.694	50.8047	51.7912
							7.087	52.92	51.871	49.7065	49.6926	51.94	50.4728	53.0279	52.02	50.0191	7.185	50.0332	50.7221	50.76	47.0877	45.6464	47.2994	48.86	47.9641	47.9729	7.23	46	45.5377	45.0309	48.82	45.8671	49.9213	50.9213	46.1544	48.624	7.004	120.308	110.645	117.151	90.9101	89.574	84.2269	85.2293	86.6706	80.5972	5.705	50.75	51.7333
							7.101	51.92	50.8908	48.7861	48.7288	50.86	49.5273	52.1104	51.12	49.171	7.2	49.6255	50.2986	50.32	47.0277	45.5886	47.237	49.34	48.4258	48.4347	7.241	45.96	45.499	44.996	47.78	45.3432	48.713	49.713	46.33	48.8129	7.014	112.179	103.373	109.236	89.8918	88.5818	83.3619	84.3419	85.7577	79.801	5.715	50.4944	51.4627
							7.116	50.88	49.8714	47.829	49.0322	51.2	49.8249	50.6629	49.7	47.8329	7.214	49.366	50.0292	50.04	47.4077	45.9546	47.6322	49.86	48.926	48.9351	7.252	45.34	44.8986	44.4551	47.7	45.4702	48.62	49.62	45.8909	48.3408	7.025	107.046	98.7793	104.237	89.7761	88.4691	83.2636	84.241	85.654	79.7105	5.726	49.0889	49.9746
							7.13	49.46	48.4795	46.522	48.6395	50.76	49.4397	50.9483	49.98	48.0968	7.228	49.366	50.0292	50.04	48.7077	47.2065	48.9843	49	48.0987	48.1076	7.263	45.82	45.3634	44.8738	47.04	45.1526	47.8532	48.8532	45.5177	47.9395	7.036	110.468	101.842	107.569	91.3961	90.0475	84.6397	85.6529	87.1063	80.9772	5.737	49.2532	50.1485
							7.144	51.36	50.3419	48.2707	49.3713	51.58	50.1576	50.9687	50	48.1156	7.242	49.3104	49.9714	49.98	48.6677	47.168	48.9427	49.04	48.1372	48.1461	7.273	45.56	45.1117	44.647	47.2	44.8827	48.0391	49.0391	45.0128	47.3966	7.047	106.903	98.6517	104.098	91.9516	90.5887	85.1116	86.137	87.6042	81.4115	5.747	49.9651	50.9022
							7.159	52.76	51.7141	49.5593	48.6931	50.82	49.4922	50.9891	50.02	48.1345	7.257	49.8849	50.5681	50.6	49.9877	48.4391	50.3156	48.54	47.6562	47.665	7.284	45.64	45.1891	44.7168	46.8	44.5175	47.5744	48.5744	45.0786	47.4675	7.057	104.479	96.4827	101.737	90.725	89.3936	84.0696	85.068	86.5046	80.4524	5.758	49.5818	50.4964
							7.173	53.5	52.4395	50.2403	47.8899	49.92	48.7043	49.7862	48.84	47.0225	7.271	51.0339	51.7616	51.84	49.7277	48.1887	50.0452	47.76	46.9059	46.9145	7.295	45.58	45.131	44.6645	46.46	44.5652	47.1793	48.1793	44.1786	46.4997	7.068	101.389	93.7182	98.7287	89.591	88.2887	83.1063	84.0797	85.488	79.5657	5.769	48.9247	49.8006
							7.187	54.9	53.8117	51.5289	47.0332	48.96	47.8638	51.0095	50.04	48.1533	7.285	51.2933	52.0311	52.12	49.9077	48.3621	50.2324	48.1	47.233	47.2417	7.305	45.6	45.1504	44.6819	46	43.9142	46.6449	47.6449	43.2346	45.4848	7.079	98.5609	91.1876	95.9746	87.8321	86.575	81.6121	82.5468	83.9112	78.1904	5.78	48.3771	49.2209
							7.201	55.36	54.2626	51.9523	47.6757	49.68	48.4942	50.6221	49.66	47.7952	7.3	52.2755	53.0513	53.18	49.8477	48.3043	50.17	49	48.0987	48.1076	7.316	45.38	44.9374	44.49	46.06	43.2315	46.7146	47.7146	43.2126	45.4612	7.089	94.5444	87.5937	92.0634	86.5824	85.3574	80.5505	81.4576	82.7909	77.2132	5.79	47.866	48.6797
							7.216	53.58	52.5179	50.314	47.0332	48.96	47.8638	50.9076	49.94	48.0591	7.314	52.7017	53.494	53.64	50.4277	48.8628	50.7733	49.46	48.5412	48.5502	7.327	45.82	45.3634	44.8738	45.24	43.2156	45.7619	46.7619	43.1029	45.3431	7.1	93.356	86.5305	90.9063	88.8967	87.6123	82.5165	83.4746	84.8656	79.0228	5.801	47.9207	48.7377
							7.23	52.7	51.6553	49.504	46.944	48.86	47.7763	51.3357	50.36	48.4548	7.328	51.6825	52.4353	52.54	49.5877	48.0539	49.8996	49.14	48.2334	48.2423	7.338	45.64	45.1891	44.7168	44.38	43.1362	44.7627	45.7627	43.3663	45.6264	7.111	92.3103	85.5948	89.888	89.8918	88.5818	83.3619	84.3419	85.7577	79.801	5.812	48.7056	49.5687
							7.244	51.72	50.6947	48.6021	46.3907	48.24	47.2335	51.9065	50.92	48.9825	7.343	50.0517	50.7414	50.78	50.1477	48.5932	50.482	49.36	48.4451	48.454	7.348	45.28	44.8406	44.4027	44.36	43.3268	44.7395	45.7395	43.498	45.768	7.122	92.1914	85.4885	89.7723	85.7261	84.5231	79.8231	80.7113	82.0232	76.5436	5.823	50.4944	51.4627
							7.259	49.74	48.754	46.7797	46.8369	48.74	47.6712	51.2541	50.28	48.3795	7.357	48.9213	49.5672	49.56	49.1877	47.6687	49.4836	48.6	47.7139	47.7227	7.359	45.38	44.9374	44.49	44.26	43.422	44.6233	45.6233	43.7834	46.0748	7.132	93.8551	86.977	91.3923	84.1292	82.9673	78.4666	79.3196	80.5916	75.2949	5.833	50.4944	51.4627
							7.273	49.24	48.2639	46.3195	46.8726	48.78	47.7063	51.6007	50.62	48.6998	7.371	48.0503	48.6625	48.62	47.8677	46.3976	48.1107	48.78	47.8871	47.8959	7.37	45.44	44.9955	44.5423	44.5	43.6284	44.9021	45.9021	44.0029	46.3109	7.143	94.4255	87.4874	91.9477	82.7869	81.6595	77.3263	78.1498	79.3883	74.2453	5.844	49.2897	50.1872
							7.287	49.88	48.8912	46.9086	48.0327	50.08	48.8444	51.7231	50.74	48.8129	7.385	47.9576	48.5662	48.52	47.1077	45.6657	47.3202	49.46	48.5412	48.5502	7.38	44.66	44.2403	43.8619	44.62	43.7872	45.0416	46.0416	43.6736	45.9568	7.154	93.1659	86.3604	90.7211	79.0377	78.0066	74.1414	74.8823	76.0272	71.3137	5.855	48.3771	49.2209
							7.301	50.86	49.8518	47.8105	48.0327	50.08	48.8444	51.458	50.48	48.5679	7.4	47.9391	48.547	48.5	46.9477	45.5116	47.1538	50	49.0607	49.0698	7.391	44.66	44.2403	43.8619	44.88	43.549	45.3436	46.3436	43.1907	45.4376	7.165	92.0013	85.3183	89.5871	79.894	78.8409	74.8688	75.6286	76.7949	71.9833	5.865	47.4279	48.2159
							7.316	52.38	51.3417	49.2095	47.7828	49.8	48.5993	50.9076	49.94	48.0591	7.414	47.9947	48.6047	48.56	46.6477	45.2227	46.8418	49.08	48.1757	48.1846	7.402	44.8	44.3758	43.984	45.08	43.1997	45.576	46.576	43.1029	45.3431	7.175	90.195	83.7022	87.8283	83.6895	82.5389	78.093	78.9364	80.1975	74.9511	5.876	46.1319	46.8437
							7.33	53.42	52.361	50.1667	46.6941	48.58	47.5312	50.7445	49.78	47.9083	7.428	48.18	48.7972	48.76	47.0277	45.5886	47.237	48.8	47.9063	47.9152	7.413	44.56	44.1434	43.7746	44.78	43.1362	45.2274	46.2274	43.6956	45.9804	7.186	88.9116	82.5538	86.5785	82.5323	81.4114	77.1101	77.9279	79.1601	74.0463	5.887	47.866	48.6797
							7.344	53.32	52.263	50.0747	46.8904	48.8	47.7238	49.9086	48.96	47.1356	7.443	47.4943	48.085	48.02	47.5677	46.1087	47.7987	48.54	47.6562	47.665	7.423	44	43.6012	43.2861	44.34	43.5649	44.7162	45.7162	43.1029	45.3431	7.197	91.2883	84.6804	88.8928	80.1254	79.0664	75.0654	75.8303	77.0024	72.1642	5.898	49.1437	50.0326
							7.359	52.46	51.4201	49.2832	46.4264	48.28	47.2685	49.5824	48.64	46.8341	7.457	47.6797	48.2775	48.22	47.0277	45.5886	47.237	49.04	48.1372	48.1461	7.434	44.14	43.7368	43.4082	44.26	43.1362	44.6233	45.6233	43.3443	45.6028	7.207	92.3103	85.5948	89.888	80.38	79.3144	75.2817	76.0522	77.2306	72.3633	5.908	49.8191	50.7476
							7.373	50.88	49.8714	47.829	46.4621	48.32	47.3035	49.6231	48.68	46.8718	7.471	47.4387	48.0272	47.96	47.5477	46.0894	47.7779	49.76	48.8298	48.8388	7.445	44.62	44.2015	43.827	44.8	43.3109	45.2507	46.2507	43.3004	45.5556	7.218	88.0323	81.767	85.7222	79.2923	78.2547	74.3577	75.1042	76.2555	71.5128	5.919	51.0968	52.1005
							7.387	50.9	49.891	47.8474	46.355	48.2	47.1985	49.8882	48.94	47.1168	7.485	47.1052	47.6807	47.6	48.7477	47.245	49.0259	49.54	48.6182	48.6272	7.455	44.16	43.7561	43.4256	44.26	43.2791	44.6233	45.6233	43.3224	45.5792	7.229	86.3923	80.2997	84.1253	80.38	79.3144	75.2817	76.0522	77.2306	72.3633	5.93	51.5166	52.545
							7.401	51.04	50.0282	47.9762	47.2295	49.18	48.0565	49.929	48.98	47.1545	7.5	46.6233	47.1803	47.08	49.3277	47.8035	49.6292	48.1	47.233	47.2417	7.466	44.22	43.8142	43.478	44.48	43.295	44.8789	45.8789	42.9272	45.1543	7.24	85.0139	79.0663	82.783	80.1717	79.1115	75.1048	75.8707	77.0439	72.2004
							7.416	51.16	50.1458	48.0867	47.0154	48.94	47.8463	50.3367	49.38	47.5314	7.514	46.1971	46.7375	46.62	49.6277	48.0924	49.9412	47.24	46.4057	46.4142	7.477	45.28	44.8406	44.4027	44.44	43.0092	44.8324	45.8324	43.0809	45.3195	7.25	81.1636	75.6213	79.0339	80.4263	79.3595	75.321	76.0925	77.2721	72.3995
							7.43	52.08	51.0476	48.9334	48.2112	50.28	49.0195	49.6639	48.72	46.9095	7.528	45.4929	46.0061	45.86	49.1477	47.6302	49.442	46.76	45.9439	45.9524	7.488	47.46	46.9513	46.3046	44.46	43.1203	44.8557	45.8557	42.6418	44.8475	7.261	82.043	76.4081	79.8902	80.7271	79.6527	75.5766	76.3547	77.5418	72.6347
							7.444	52.08	51.0476	48.9334	48.4254	50.52	49.2296	49.3989	48.46	46.6644	7.543	45.7338	46.2563	46.12	47.6477	46.1857	47.8819	46.32	45.5206	45.529	7.498	47.42	46.9126	46.2697	44.1	42.8028	44.4374	45.4374	42.7955	45.0127	7.272	85.9408	79.8957	83.6856	80.6809	79.6076	75.5373	76.3144	77.5003	72.5985
							7.459	49.92	48.9304	46.9454	48.4789	50.58	49.2821	49.0319	48.1	46.3252	7.557	45.9933	46.5258	46.4	46.6677	45.242	46.8626	47.14	46.3095	46.318	7.509	47.46	46.9513	46.3046	44.24	42.9139	44.6	45.6	43.037	45.2723	7.282	84.7524	78.8324	82.5285	79.2691	78.2321	74.338	75.084	76.2347	71.4947
							7.473	49.92	48.9304	46.9454	47.1581	49.1	47.9864	47.8902	46.98	45.2698	7.571	46.2713	46.8145	46.7	46.6077	45.1842	46.8002	47.08	46.2517	46.2603	7.52	46.9	46.4091	45.816	43.84	43.0886	44.1353	45.1353	43.498	45.768	7.293	82.2807	76.6208	80.1216	79.5469	78.5027	74.5739	75.3261	76.4837	71.7118
							7.487	49.42	48.4403	46.4852	46.6941	48.58	47.5312	47.6456	46.74	45.0437	7.586	46.1971	46.7375	46.62	46.1277	44.7219	46.3009	46.26	45.4629	45.4713	7.53	45.34	44.8986	44.4551	43.98	43.422	44.298	45.298	44.6615	47.019	7.304	82.5421	76.8547	80.3762	78.3203	77.3076	73.532	74.2571	75.3841	70.7527
							7.502	48.36	47.4014	45.5096	45.1235	46.82	45.9903	48.196	47.28	45.5525	7.6	46.2157	46.7568	46.64	46.2877	44.876	46.4674	45.28	44.5202	44.5284	7.541	43.46	43.0784	42.815	44.2	44.2635	44.5536	45.5536	45.5177	47.9395	7.315	81.4251	75.8552	79.2884	76.6077	75.639	72.0771	72.7645	73.8488	69.4136
							7.516	48.28	47.3229	45.436	45.4804	47.22	46.3405	48.4611	47.54	45.7975	7.614	46.5122	47.0648	46.96	46.1477	44.7412	46.3218	44.68	43.943	43.9511	7.552	44.32	43.9111	43.5652	44.62	44.8827	45.0416	46.0416	46.1324	48.6004	7.325	82.5421	76.8547	80.3762	77.0474	76.0675	72.4507	73.1478	74.243	69.7574
							7.53	48.52	47.5582	45.6569	45.3912	47.12	46.2529	48.8688	47.94	46.1744	7.628	46.438	46.9878	46.88	45.9677	44.5678	46.1345	43.7	43.0003	43.0082	7.563	46.24	45.7701	45.2403	45.68	45.3273	46.2731	47.2731	45.5836	48.0103	7.336	82.3282	76.6633	80.1679	77.7185	76.7214	73.0208	73.7327	74.8447	70.2822
							7.544	47.8	46.8525	44.9942	46.6763	48.56	47.5136	49.0523	48.12	46.3441	7.643	46.4936	47.0455	46.94	46.4877	45.0686	46.6754	43.8	43.0965	43.1044	7.573	47.26	46.7577	46.1301	46.46	44.9303	47.1793	48.1793	44.6835	47.0426	7.347	82.5897	76.8973	80.4224	78.436	77.4204	73.6303	74.3579	75.4878	70.8432
							7.559	47.62	46.676	44.8285	46.7298	48.62	47.5662	48.0737	47.16	45.4394	7.657	46.2898	46.8338	46.72	46.5277	45.1071	46.717	43.88	43.1734	43.1814	7.584	48.04	47.5129	46.8106	47.02	44.2794	47.83	48.83	43.981	46.2873	7.357	82.8986	77.1737	80.7233	77.626	76.6312	72.9422	73.652	74.7617	70.2098
							7.573	47.6	46.6564	44.8101	46.5513	48.42	47.3911	47.1563	46.26	44.5914	7.671	45.9562	46.4873	46.36	46.5077	45.0879	46.6962	44.24	43.5197	43.5278	7.595	47.92	47.3967	46.7059	46.52	43.7713	47.2491	48.2491	44.0029	46.3109	7.368	82.8511	77.1312	80.677	79.7783	78.7282	74.7705	75.5278	76.6912	71.8928
							7.587	47.36	46.4212	44.5892	45.9623	47.76	46.8133	46.7893	45.9	44.2521	7.686	45.0667	45.5633	45.4	46.8477	45.4153	47.0498	44.76	44.02	44.0281	7.606	47.04	46.5446	45.9382	45.7	43.7872	46.2963	47.2963	43.3443	45.6028	7.379	81.4013	75.834	79.2653	77.0937	76.1126	72.49	73.1881	74.2845	69.7936
							7.602	46.46	45.539	43.7609	46.2479	48.08	47.0934	46.4631	45.58	43.9506	7.7	44.7887	45.2746	45.1	46.3877	44.9723	46.5714	44.9	44.1546	44.1628	7.616	45.92	45.4602	44.9611	45.06	43.3109	45.5528	46.5528	43.498	45.768	7.39	81.6865	76.0892	79.543	75.5662	74.6244	71.1925	71.8569	72.9152	68.5992
							7.616	45.68	44.7745	43.043	45.2127	46.92	46.0778	45.8515	44.98	43.3852	7.714	44.4552	44.9281	44.74	46.1077	44.7027	46.2801	45.06	44.3086	44.3167	7.627	46.1	45.6345	45.1181	45.08	43.422	45.576	46.576	43.7395	46.0276	7.4	80.4269	74.9621	78.3164	75.8208	74.8724	71.4087	72.0788	73.1434	68.7983
							7.63	45.86	44.9509	43.2086	45.4269	47.16	46.288	45.3214	44.46	42.8952	7.728	44.9926	45.4863	45.32	46.0277	44.6256	46.1969	44.56	43.8276	43.8356	7.638	46.4	45.925	45.3798	44.48	43.5967	44.8789	45.8789	43.0151	45.2487	7.411	78.6681	73.3885	76.6038	77.302	76.3155	72.6669	73.3696	74.4712	69.9565
							7.644	45.72	44.8137	43.0798	45.8374	47.62	46.6907	45.4233	44.56	42.9894	7.743	44.8814	45.3708	45.2	45.4477	44.0671	45.5937	44.18	43.462	43.47	7.648	46.48	46.0024	45.4496	44.62	43.0727	45.0416	46.0416	42.554	44.753	7.422	79.1197	73.7925	77.0435	74.6405	73.7224	70.4061	71.0501	72.0853	67.8754
							7.659	45.62	44.7157	42.9878	45.2841	47	46.1479	45.7495	44.88	43.291	7.757	44.9926	45.4863	45.32	44.4477	43.1041	44.5536	43.64	42.9426	42.9505	7.659	46.5	46.0218	45.4671	44.84	42.7393	45.2972	46.2972	42.1589	44.3282	7.433	79.8089	74.4092	77.7147	74.9645	74.0381	70.6813	71.3325	72.3757	68.1287
							7.673	46.16	45.245	43.4848	44.7487	46.4	45.6226	46.565	45.68	44.0448	7.771	44.8999	45.3901	45.22	43.9277	42.6033	44.0128	43.78	43.0772	43.0852	7.67	46.42	45.9443	45.3973	44.18	42.4535	44.5303	45.5303	41.9174	44.0685	7.443	80.5457	75.0684	78.4321	73.6916	72.7979	69.6	70.2232	71.2346	67.1334
							7.687	46.04	45.1273	43.3743	45.2127	46.92	46.0778	46.8912	46	44.3464	7.786	44.8629	45.3516	45.18	43.0477	41.7559	43.0975	43.9	43.1927	43.2006	7.681	45.6	45.1504	44.6819	43.76	42.2789	44.0424	45.0424	42.2467	44.4226	7.454	79.7139	74.3241	77.6221	71.3079	70.4755	67.5751	68.1457	69.0977	65.2695
							7.702	45.56	44.6569	42.9325	45.1235	46.82	45.9903	47.5844	46.68	44.9871	7.8	44.7702	45.2553	45.08	42.7477	41.467	42.7855	43.82	43.1157	43.1237	7.691	45.7	45.2472	44.7692	43.4	42.517	43.6241	44.6241	42.7955	45.0127	7.465	81.9242	76.3018	79.7744	70.3127	69.5059	66.7297	67.2784	68.2055	64.4913
							7.716	45.18	44.2844	42.5828	44.2846	45.88	45.1673	47.4417	46.54	44.8552	7.814	44.937	45.4286	45.26	43.3877	42.0833	43.4512	43.42	42.7309	42.7388	7.702	45.46	45.0148	44.5598	43.18	42.9139	43.3685	44.3685	43.2785	45.532	7.475	79.1672	73.835	77.0898	70.0119	69.2127	66.4741	67.0162	67.9358	64.2561
							7.73	45.38	44.4804	42.7669	44.4452	46.06	45.3249	46.7893	45.9	44.2521	7.828	45.5485	46.0638	45.92	44.1677	42.8344	44.2624	42.76	42.096	42.1038	7.713	45.98	45.5183	45.0134	43.48	43.2632	43.717	44.717	44.0468	46.3581	7.486	77.5986	72.4315	75.5624	70.4979	69.6863	66.887	67.4398	68.3715	64.6361
							7.745	45.3	44.402	42.6932	44.0169	45.58	44.9047	46.3815	45.5	43.8752	7.843	45.4929	46.0061	45.86	44.2877	42.95	44.3872	42.22	41.5765	41.5842	7.723	45.44	44.9955	44.5423	43.98	43.8189	44.298	45.298	43.8932	46.1929	7.497	77.8601	72.6654	75.817	71.655	70.8137	67.87	68.4483	69.4089	65.5409
							7.759	45.76	44.8529	43.1166	43.3387	44.82	44.2393	46.3815	45.5	43.8752	7.857	44.937	45.4286	45.26	44.3477	43.0078	44.4496	42	41.3649	41.3725	7.734	45.4	44.9567	44.5074	44.42	43.7078	44.8092	45.8092	43.7615	46.0512	7.508	79.3811	74.0264	77.2981	72.3493	71.4901	68.4597	69.0533	70.0313	66.0838
							7.773	45.7	44.7941	43.0614	42.9103	44.34	43.8191	45.2194	44.36	42.801	7.871	44.7146	45.1976	45.02	43.8077	42.4878	43.888	42.28	41.6343	41.6419	7.745	45.24	44.8018	44.3678	45.12	43.6125	45.6225	46.6225	43.6078	45.886	7.518	76.648	71.5809	74.6367	70.7525	69.9343	67.1032	67.6616	68.5997	64.8351
							7.787	45.5	44.598	42.8773	42.8032	44.22	43.714	44.7505	43.9	42.3675	7.886	44.6405	45.1206	44.94	42.8477	41.5633	42.8895	42.66	41.9998	42.0076	7.756	45.18	44.7437	44.3155	44.98	43.5014	45.4598	46.4598	43.4322	45.6972	7.529	76.9807	71.8786	74.9607	69.8962	69.1	66.3758	66.9154	67.8321	64.1656
							7.802	44.56	43.6767	42.0121	42.2678	43.62	43.1887	44.9952	44.14	42.5937	7.9	44.5478	45.0244	44.84	42.7677	41.4862	42.8063	43.16	42.4808	42.4886	7.766	44.12	43.7174	43.3908	44.86	43.3744	45.3204	46.3204	43.3004	45.5556	7.54	75.6735	70.709	73.6878	68.4844	67.7245	65.1766	65.685	66.5665	63.0617
							7.816	43.86	42.9906	41.3679	42.2856	43.64	43.2063	44.1389	43.3	41.8021	7.914	44.8258	45.3131	45.14	43.1477	41.8522	43.2015	43.3	42.6155	42.6233	7.777	43.9	43.5044	43.1988	44.72	43.2791	45.1577	46.1577	43.2785	45.532	7.55	73.2255	68.5187	71.304	67.8827	67.1383	64.6654	65.1606	66.0271	62.5912
							7.83	43.16	42.3044	40.7236	42.2142	43.56	43.1362	44.2612	43.42	41.9152	7.929	45.1408	45.6403	45.48	42.9877	41.6981	43.0351	43.2	42.5193	42.5271	7.788	43.04	42.6717	42.4486	44.56	43.2632	44.9718	45.9718	42.7077	44.9183	7.561	72.2036	67.6043	70.3089	67.3736	66.6422	64.2329	64.7169	65.5706	62.193
							7.845	43.06	42.2064	40.6316	42.0358	43.36	42.9611	44.5874	43.74	42.2167	7.943	44.7517	45.2361	45.06	43.2677	41.9677	43.3263	43.06	42.3846	42.3924	7.798	42.22	41.8778	41.7332	44.44	42.8504	44.8324	45.8324	42.6638	44.8711	7.572	71.8946	67.3278	70.008	68.9936	68.2206	65.6091	66.1288	67.0229	63.4598
							7.859	43.04	42.1868	40.6132	41.8216	43.12	42.751	44.7709	43.92	42.3864											7.809	41.92	41.5873	41.4715	44.42	42.8187	44.8092	45.8092	42.8833	45.1071	7.583	72.3937	67.7744	70.494	70.2896	69.4833	66.71	67.2583	68.1848	64.4732
							7.873	43.12	42.2652	40.6868	41.536	42.8	42.4708	44.302	43.46	41.9529											7.82	41.76	41.4324	41.3319	43.9	42.9775	44.205	45.205	43.52	45.7916	7.593	73.582	68.8377	71.6512	70.2433	69.4382	66.6707	67.2179	68.1433	64.437
							7.887	43.52	42.6573	41.055	41.1255	42.34	42.0681	44.2001	43.36	41.8587											7.831	41.52	41.2	41.1225	43.86	43.4379	44.1586	45.1586	44.1566	46.4761	7.604	74.295	69.4756	72.3455	69.4796	68.6941	66.0219	66.5523	67.4586	63.8398
							7.902	43.56	42.6965	41.0918	41.3575	42.6	42.2957	44.1185	43.28	41.7833											7.841	41.16	40.8514	40.8084	44.06	43.8983	44.3909	45.3909	44.3103	46.6413	7.615	72.6551	68.0083	70.7486	69.8267	69.0324	66.3168	66.8549	67.7698	64.1113
							7.916	43.58	42.7161	41.1102	41.6788	42.96	42.6109	44.5263	43.68	42.1602											7.852	40.64	40.348	40.3548	44.64	44.0095	45.0648	46.0648	43.8712	46.1693	7.625	71.7758	67.2215	69.8923	67.8827	67.1383	64.6654	65.1606	66.0271	62.5912
							7.93	43.88	43.0102	41.3863	42.3213	43.68	43.2413	44.7098	43.86	42.3298											7.863	40.66	40.3673	40.3722	45.22	43.6919	45.7387	46.7387	43.0151	45.2487	7.636	70.326	65.9243	68.4806	67.2347	66.5069	64.1149	64.5959	65.4461	62.0845
							7.945	44.04	43.167	41.5336	42.6961	44.1	43.609	44.7301	43.88	42.3487											7.874	40.4	40.1156	40.1454	45.36	43.0727	45.9013	46.9013	42.5101	44.7058	7.647	69.708	65.3714	67.8789	67.929	67.1834	64.7047	65.201	66.0686	62.6274
							7.959	43.66	42.7945	41.1838	42.4998	43.88	43.4164	44.4855	43.64	42.1225											7.884	40.76	40.4641	40.4595	44.96	42.7075	45.4366	46.4366	41.7637	43.9033	7.658	69.1852	64.9036	67.3697	67.6281	66.8903	64.4492	64.9388	65.7988	62.3921
							7.973	43.4	42.5397	40.9445	42.2499	43.6	43.1712	43.6088	42.78	41.3121											7.895	41.38	41.0645	41.0004	44.18	42.1677	44.5303	45.5303	41.2368	43.3368	7.668	70.8489	66.3921	68.9897	68.1141	67.3638	64.862	65.3623	66.2345	62.7721
							7.987	42.98	42.128	40.5579	42.1964	43.54	43.1187	42.9157	42.1	40.6713											7.906	41.84	41.5098	41.4017	43.72	41.7867	43.9959	44.9959	41.632	43.7617	7.679	72.1798	67.583	70.2857	68.4381	67.6794	65.1372	65.6447	66.525	63.0255
							8.002	43.02	42.1672	40.5948	42.0536	43.38	42.9786	42.6506	41.84	40.4263																					7.69	72.1323	67.5405	70.2395	66.1933	65.4923	63.2302	63.6882	64.5125	61.2701
							8.016	43.28	42.4221	40.8341	41.9465	43.26	42.8736	42.5283	41.72	40.3133																					7.701	71.348	66.8387	69.4757	65.9387	65.2442	63.014	63.4664	64.2843	61.0711
							8.03	43.36	42.5005	40.9077	41.893	43.2	42.821	42.2836	41.48	40.0871																					7.711	71.7045	67.1577	69.8229	64.3881	63.7335	61.6968	62.115	62.8942	59.8586
							8.045	43.42	42.5593	40.9629	41.5539	42.82	42.4884	42.3652	41.56	40.1625																					7.722	69.708	65.3714	67.8789	63.4392	62.809	60.8907	61.2881	62.0436	59.1166
							8.059	43.12	42.2652	40.6868	41.661	42.94	42.5934	42.4875	41.68	40.2756																					7.733	69.0426	64.776	67.2308	63.8789	63.2374	61.2643	61.6713	62.4378	59.4605
							8.073	42.68	41.8339	40.2818	41.6788	42.96	42.6109	42.8545	42.04	40.6148																					7.743	69.7556	65.4139	67.9251	66.309	65.605	63.3285	63.7891	64.6162	61.3606
							8.088	42.6	41.7555	40.2082	41.7859	43.08	42.716	43.0176	42.2	40.7656																					7.754	69.4466	65.1375	67.6243	66.0081	65.3119	63.073	63.5269	64.3465	61.1254
							8.102	42.56	41.7163	40.1714	41.5896	42.86	42.5234	43.038	42.22	40.7844																					7.765	69.9457	65.5841	68.1103	68.253	67.4991	64.98	65.4833	66.359	62.8807
							8.116	42.44	41.5987	40.0609	41.3397	42.58	42.2782	42.8953	42.08	40.6525																					7.776	70.2784	65.8818	68.4343	67.6281	66.8903	64.4492	64.9388	65.7988	62.3921
							8.13	42.34	41.5007	39.9689	41.1434	42.36	42.0856	42.8545	42.04	40.6148																					7.786	67.9731	63.819	66.1894	65.985	65.2893	63.0533	63.5067	64.3258	61.1073
							8.145	42.14	41.3047	39.7848	41.1434	42.36	42.0856	42.7322	41.92	40.5017																					7.797	67.7116	63.5851	65.9348	64.4807	63.8237	61.7754	62.1957	62.9772	59.931
							8.159	42.18	41.3439	39.8216	41.1612	42.38	42.1031	43.0991	42.28	40.841																					7.808	66.1193	62.1603	64.3842	65.0361	64.3648	62.2473	62.6798	63.4751	60.3653
							8.173	42.14	41.3047	39.7848	41.1255	42.34	42.0681	43.2215	42.4	40.954																					7.818	65.1448	61.2884	63.4354	65.661	64.9736	62.7781	63.2243	64.0353	60.8539
																																					7.829	65.5964	61.6925	63.8751	66.9338	66.2138	63.8594	64.3337	65.1764	61.8492
																																					7.84	68.0919	63.9254	66.3051	68.8547	68.0853	65.4911	66.0077	66.8984	63.3512
																																					7.851	67.7829	63.6489	66.0043	69.6184	68.8294	66.1399	66.6733	67.5831	63.9484
																																					7.861	70.0883	65.7116	68.2491	67.767	67.0255	64.5671	65.0598	65.9233	62.5007
																																					7.872	69.4466	65.1375	67.6243	64.7352	64.0717	61.9917	62.4176	63.2054	60.13
																																					7.883	67.7592	63.6276	65.9811	52.0805	51.7422	51.2417	51.3888	51.8608	50.2348
																																					7.893	66.2143	62.2454	64.4768	51.0094	50.6985	50.3317	50.4553	50.9005	49.3973
																																					7.904	66.7847	62.7558	65.0323	50.094	49.8067	49.5542	49.6576	50.0799	48.6815
																																					7.915	67.4264	63.3299	65.6571	49.9967	49.7119	49.4715	49.5727	49.9926	48.6054
																																					7.926	68.7336	64.4995	66.93	49.6461	49.3703	49.1737	49.2672	49.6784	48.3313
																																					7.936	70.7063	66.2646	68.8509	49.685	49.4083	49.2068	49.3011	49.7133	48.3617
																																					7.947	71.4906	66.9663	69.6146	49.4513	49.1806	49.0082	49.0975	49.5038	48.179
																																					7.958	69.5892	65.2651	67.7631	48.6918	48.4406	48.363	48.4355	48.8229	47.5851
																																					7.968	66.4758	62.4793	64.7314	48.3997	48.1559	48.1149	48.1809	48.561	47.3567
																																					7.979	53.48	50.8513	52.0766	48.2634	48.0231	47.9991	48.0621	48.4388	47.2501
																																					7.99	52.38	49.8671	51.0055	48.1076	47.8713	47.8667	47.9263	48.2991	47.1282
																																					8.001	51.44	49.026	50.0902	47.6791	47.4539	47.5027	47.5529	47.915	46.7932
																																					8.011	51.34	48.9366	49.9928	47.4844	47.2641	47.3373	47.3832	47.7404	46.6409
																																					8.022	50.98	48.6145	49.6423	47.3091	47.0933	47.1884	47.2304	47.5833	46.5039
																																					8.033	51.02	48.6502	49.6812	46.5106	46.3154	46.5101	46.5346	46.8675	45.8795
																																					8.044	50.78	48.4355	49.4475	45.7316	45.5564	45.8483	45.8556	46.1691	45.2704
																																					8.054	50	47.7376	48.688	44.2515	44.1143	44.591	44.5657	44.8422	44.113
																																					8.065	49.7	47.4692	48.3958	44.3488	44.2092	44.6737	44.6506	44.9295	44.1891
																																					8.076	49.56	47.3439	48.2595	44.5241	44.38	44.8226	44.8033	45.0867	44.3262
																																					8.086	49.4	47.2007	48.1037	45.1863	45.0251	45.3851	45.3804	45.6803	44.844
																																					8.097	48.96	46.8071	47.6753	45.5758	45.4046	45.716	45.7199	46.0294	45.1485
																																					8.108	48.76	46.6281	47.4805	46.8806	46.6759	46.8244	46.857	47.1992	46.1688
																																					8.119	48.58	46.467	47.3052	46.4522	46.2585	46.4605	46.4836	46.8151	45.8338
																																					8.129	47.76	45.7334	46.5067	45.9263	45.7461	46.0138	46.0254	46.3437	45.4226
																																					8.14	46.96	45.0175	45.7277	46.2769	46.0877	46.3116	46.3309	46.658	45.6968
																																					8.151	45.44	43.6575	44.2476	46.4716	46.2774	46.477	46.5006	46.8326	45.849
																																					8.161	45.54	43.747	44.345	45.9069	45.7272	45.9972	46.0084	46.3263	45.4074
																																					8.172	45.72	43.9081	44.5203	45.4395	45.2718	45.6002	45.6011	45.9072	45.0419
																																					8.183	46.4	44.5165	45.1824	44.6994	44.5507	44.9715	44.9561	45.2438	44.4633
																																					8.194	46.8	44.8744	45.5719	43.7646	43.64	44.1774	44.1414	44.4058	43.7323
																																					8.204	48.14	46.0734	46.8768	43.1609	43.0517	43.6646	43.6152	43.8645	43.2602
																																					8.215	47.7	45.6797	46.4483	43.1414	43.0328	43.648	43.5983	43.8471	43.245
																																					8.226	47.16	45.1965	45.9225	43.823	43.6969	44.227	44.1923	44.4581	43.778
																																					8.236	47.52	45.5186	46.273	44.9526	44.7974	45.1866	45.1767	45.4708	44.6612
																	Target Compound	IP4
																											Target Compound	IP5									Target Compound	IP6
						Target Compound	IP3
			WT-1
			WT-2
			WT-3
			C-5m-1-1
			C-5m-1-2
			C-5m-1-3
			C-5m-2-1
			C-5m-2-2
			C-5m-2-3
[truncated: 17 more columns]
