# Supplementary material for: A clade of receptor-like cytoplasmic kinases and 14-3-3 proteins coordinate inositol hexaphosphate accumulation
Source: Nat Commun. 2024 Jun 14;15:5107. doi: 10.1038/s41467-024-49102-6 (PMC11178898; doi:10.1038/s41467-024-49102-6)
Supplement: Supplementary file 8 — Source data [file 41467_2024_49102_MOESM8_ESM.zip › Source data/Supplementary Fig. 5.xlsx]

## Sheet: Fig. S5a
Response (×100)
μg/ml	InsP5	InsP6
0.1	1.49	0.6
0.2	6.44	1.79
0.4	11.63	3.2
1	27.88	8.02

## Sheet: Fig. S5b
			Concentration (μM)
			Time (h)	InsP5			InsP6
			0	17.1757	17.4858	17.1375	0.365952	0.489516	0.3688	17.5417	17.9754	17.5063
			0.5	14.1268	15.7267	16.3475	0.506825	0.713295	0.384103	14.6336	16.44	16.7316
			2	12.1505	13.9888	15.4548	2.352	2.57051	1.17638	14.5025	16.5593	16.6312
			4	10.9516	13.1339	14.139	3.82421	4.07146	2.69145	14.7758	17.2053	16.8304
			6	9.62269	10.9534	12.5835	5.55322	5.6379	4.34101	15.1759	16.5912	16.9245
			8	6.26639	7.80937	8.72964	6.3833	9.87117	8.86678	12.6497	17.6805	17.5964

## Sheet: Fig. S5c
					V (nmol/min*mg)
					ATP (mM)	V (μmol/min*mg)
					0.01	74.6	53.3134	82.7989
					0.015	123.019	140.423	162.085
					0.03	252.416	288.373	329.364
					0.06	410.431	435.518	397.123
					0.09	469.212	492.285	514.254
					0.12	548.314	582.285	500.414
					0.15	580.111	522.285	597.543
					0.25	633.089	530.764	594.524
					0.5	536.907	593.645	640.054

## Sheet: Fig. S5d
					Response (×1000)
					ATP (μM)	Responses
					1	0.1
					5	0.6
					10	1.26
					25	3.34
					50	6.16

## Sheet: Fig. S5e
						Concentration of ATP (μM)
										p value (vs Blank control)
						Blank control	54.1929	56.0546	53.5299
						IPCK1+GRF4+IPK1	45.0105	47.5261	42.8268	0.0312
